# Supplementary material for: Receptor Tyrosine Kinase Inhibitor Sunitinib as Novel Immunotherapy to Inhibit Myeloid-Derived Suppressor Cells for Treatment of Endometriosis
Source: Front Immunol. 2021 Jul 22;12:641206. doi: 10.3389/fimmu.2021.641206 (PMC8340010; doi:10.3389/fimmu.2021.641206)
Supplement: Supplementary Table 1 — Differential expression genes (DEG) of peritoneal G-MDSC. [file Table_1.xlsx]

## Sheet: 2PF_C-VS-PF_S.DEGseq_Method.Gen
GeneID	Length	PF_C-Expression	PF_S-Expression	log2Ratio(PF_S/PF_C)	q-value(Storey et al. 2003)	Up-Down-Regulation(PF_S/PF_C)	p-value	Symbol	Cellular Component	Molecular Function	Biological Process	Kegg Orthology	Nr Description
69457	3067	688	0	-10.7579	4.99491e-115	Down	6.77016e-115	Tmem45a2	GO:0016021//integral component of membrane	NA	NA	NA	NP_899104.2//uncharacterized protein LOC69457 [Mus musculus]
268977	6257	1254	1	-10.624	4.02419e-212	Down	3.41823e-212	Ltbp1	GO:0031012//extracellular matrix;GO:0005615//extracellular space;GO:0043234//protein complex;GO:0001527//microfibril;GO:0005578//proteinaceous extracellular matrix	GO:0005509//calcium ion binding;GO:0050436//microfibril binding;GO:0050431//transforming growth factor beta binding	GO:0007179//transforming growth factor beta receptor signaling pathway;GO:0035904//aorta development;GO:0003281//ventricular septum development;GO:0060976//coronary vasculature development	K19559//latent transforming growth factor beta binding protein 1	NP_001318166.1//latent-transforming growth factor beta-binding protein 1 isoform 7 precursor [Mus musculus];NP_996841.1//latent-transforming growth factor beta-binding protein 1 isoform LTBP-1S precursor [Mus musculus];NP_001318165.1//latent-transforming growth factor beta-binding protein 1 isoform 6 precursor [Mus musculus];NP_001318163.1//latent-transforming growth factor beta-binding protein 1…
140493	7617	332	0	-9.70669	4.19534e-66	Down	8.38183e-66	Kcnn3	GO:0016021//integral component of membrane;GO:0005886//plasma membrane;GO:0005737//cytoplasm;GO:0043025//neuronal cell body	GO:0005516//calmodulin binding;GO:0016286//small conductance calcium-activated potassium channel activity	GO:1903955//positive regulation of protein targeting to mitochondrion	K04944//potassium intermediate/small conductance calcium-activated channel subfamily N member 3	ERE92285.1//small conductance calcium-activated potassium channel protein 3 [Cricetulus griseus]
328780	1216	322	0	-9.66257	1.43471e-64	Down	2.91972e-64	Prss34	GO:0005615//extracellular space;GO:0005578//proteinaceous extracellular matrix	GO:0004252//serine-type endopeptidase activity;GO:0008201//heparin binding;GO:0005539//glycosaminoglycan binding;GO:0008236//serine-type peptidase activity	GO:0019800//peptide cross-linking via chondroitin 4-sulfate glycosaminoglycan;GO:0006508//proteolysis	K01340//tryptase [EC:3.4.21.59]	EDL22416.1//protease, serine, 34, partial [Mus musculus]
22413	2115	262	0	-9.36508	4.43727e-55	Down	9.93608e-55	Wnt2	GO:0031012//extracellular matrix;GO:0005615//extracellular space;GO:0005886//plasma membrane;GO:0005737//cytoplasm;GO:0005578//proteinaceous extracellular matrix	GO:0005125//cytokine activity;GO:0048018//receptor ligand activity;GO:0005102//receptor binding;GO:0005109//frizzled binding	GO:0030324//lung development;GO:0060492//lung induction;GO:0060317//cardiac epithelial to mesenchymal transition;GO:0033278//cell proliferation in midbrain;GO:0060501//positive regulation of epithelial cell proliferation involved in lung morphogenesis;GO:0071560//cellular response to transforming growth factor beta stimulus;GO:0051091//positive regulation of DNA binding transcription factor activ…	K00182//wingless-type MMTV integration site family, member 2	NP_076142.3//protein Wnt-2 precursor [Mus musculus]
100040944	4104	231.9	0	-9.18901	4.10236e-50	Down	9.67775e-50	Gm3055	GO:0005634//nucleus	GO:0046872//metal ion binding;GO:0003676//nucleic acid binding	GO:0006355//regulation of transcription, DNA-templated	K09228//KRAB domain-containing zinc finger protein	NP_001333636.1//predicted gene 3055 [Mus musculus]
96875	3367	8628.28	21.06	-9.01008	0	Down	0	Prg4	GO:0031012//extracellular matrix;GO:0005615//extracellular space	GO:0005044//scavenger receptor activity;GO:0030247//polysaccharide binding	GO:0071425//hematopoietic stem cell proliferation;GO:0042127//regulation of cell proliferation;GO:0045409//negative regulation of interleukin-6 biosynthetic process;GO:0006955//immune response	K10955//mucin-2;K06251//vitronectin	NP_067375.3//proteoglycan 4 isoform 1 precursor [Mus musculus];NP_001103616.1//proteoglycan 4 isoform 2 precursor [Mus musculus]
19274	5569	189	0	-8.8939	9.43374e-43	Down	2.44113e-42	Ptprm	GO:0005913//cell-cell adherens junction;GO:0005911//cell-cell junction;GO:0016021//integral component of membrane;GO:0005737//cytoplasm;GO:0005886//plasma membrane;GO:0030027//lamellipodium;GO:0048471//perinuclear region of cytoplasm	GO:0005001//transmembrane receptor protein tyrosine phosphatase activity;GO:0042802//identical protein binding;GO:0004725//protein tyrosine phosphatase activity;GO:0045296//cadherin binding	GO:0031290//retinal ganglion cell axon guidance;GO:0001937//negative regulation of endothelial cell proliferation;GO:0042493//response to drug;GO:0007165//signal transduction;GO:0097755//positive regulation of blood vessel diameter;GO:0010596//negative regulation of endothelial cell migration;GO:0016525//negative regulation of angiogenesis;GO:0010842//retina layer formation;GO:0007156//homophilic…	K05693//receptor-type tyrosine-protein phosphatase mu [EC:3.1.3.48]	NP_001162103.1//receptor-type tyrosine-protein phosphatase mu precursor [Rattus norvegicus]
12796	599	416112	1222	-8.74324	0	Down	0	Camp	GO:0070062//extracellular exosome;GO:0005615//extracellular space;GO:0042995//cell projection;GO:0042581//specific granule	NA	GO:0061844//antimicrobial humoral immune response mediated by antimicrobial peptide;GO:0050829//defense response to Gram-negative bacterium;GO:0071222//cellular response to lipopolysaccharide;GO:0042742//defense response to bacterium;GO:0071356//cellular response to tumor necrosis factor;GO:0051873//killing by host of symbiont cells;GO:0071347//cellular response to interleukin-1;GO:0071354//cellu…	K13916//cathelicidin antimicrobial peptide	NP_034051.2//cathelicidin antimicrobial peptide precursor [Mus musculus]
11484	1537	295	1	-8.53622	4.46392e-68	Down	8.76238e-68	Aspa	GO:0070062//extracellular exosome;GO:0005634//nucleus;GO:0005829//cytosol	GO:0046872//metal ion binding;GO:0042802//identical protein binding;GO:0004046//aminoacylase activity;GO:0019807//aspartoacylase activity;GO:0016788//hydrolase activity, acting on ester bonds	GO:0048714//positive regulation of oligodendrocyte differentiation;GO:0022010//central nervous system myelination;GO:0006083//acetate metabolic process	K01437//aspartoacylase [EC:3.5.1.15]	NP_075602.2//aspartoacylase [Mus musculus]
11687	2414	10767	39	-8.44058	0	Down	0	Alox15	GO:0005811//lipid droplet;GO:0031234//extrinsic component of cytoplasmic side of plasma membrane;GO:0005829//cytosol	GO:0004052//arachidonate 12-lipoxygenase activity;GO:0016702//oxidoreductase activity, acting on single donors with incorporation of molecular oxygen, incorporation of two atoms of oxygen;GO:0005506//iron ion binding;GO:0050473//arachidonate 15-lipoxygenase activity;GO:0005546//phosphatidylinositol-4,5-bisphosphate binding	GO:0006646//phosphatidylethanolamine biosynthetic process;GO:1901074//regulation of engulfment of apoptotic cell;GO:0019369//arachidonic acid metabolic process;GO:0034976//response to endoplasmic reticulum stress;GO:2001303//lipoxin A4 biosynthetic process;GO:0035358//regulation of peroxisome proliferator activated receptor signaling pathway;GO:0071277//cellular response to calcium ion;GO:0030838…	K00460//arachidonate 15-lipoxygenase [EC:1.13.11.33]	XP_021484944.1//LOW QUALITY PROTEIN: arachidonate 15-lipoxygenase-like [Meriones unguiculatus]
109212	1466	265	1	-8.3815	2.05353e-62	Down	4.27248e-62	Pimreg	GO:0005634//nucleus;GO:0005730//nucleolus;GO:0005829//cytosol	NA	GO:0051301//cell division;GO:0007049//cell cycle	NA	NP_653109.2//protein PIMREG [Mus musculus]
21808	5134	235	1	-8.20817	1.33377e-56	Down	2.94001e-56	Tgfb2	GO:0031012//extracellular matrix;GO:0005768//endosome;GO:0030424//axon;GO:0005615//extracellular space;GO:0005622//intracellular;GO:0005576//extracellular region	GO:0008083//growth factor activity;GO:0001540//amyloid-beta binding;GO:0005125//cytokine activity;GO:0005114//type II transforming growth factor beta receptor binding;GO:0005102//receptor binding;GO:0005160//transforming growth factor beta receptor binding;GO:0042803//protein homodimerization activity;GO:0034714//type III transforming growth factor beta receptor binding	GO:0016477//cell migration;GO:0097191//extrinsic apoptotic signaling pathway;GO:0060317//cardiac epithelial to mesenchymal transition;GO:0030199//collagen fibril organization;GO:0032570//response to progesterone;GO:0051891//positive regulation of cardioblast differentiation;GO:0010936//negative regulation of macrophage cytokine production;GO:0045778//positive regulation of ossification;GO:0045216…	K13376//transforming growth factor beta-2	NP_001316036.1//transforming growth factor beta-2 isoform 2 precursor [Mus musculus];EDL13059.1//transforming growth factor, beta 2, partial [Mus musculus]
17167	1985	4439	19	-8.19974	0	Down	0	Marco	NA	NA	NA	K16629//collagen, type XXI, alpha	XP_002193071.1//PREDICTED: collagen alpha-1(XXI) chain [Taeniopygia guttata]
214137	5687	112	0	-8.13901	2.15175e-28	Down	6.74511e-28	Arhgap29	GO:0005737//cytoplasm	GO:0046872//metal ion binding;GO:0030165//PDZ domain binding;GO:0005096//GTPase activator activity	GO:0035556//intracellular signal transduction	K20644//Rho GTPase-activating protein 29/45	NP_766113.1//rho GTPase-activating protein 29 [Mus musculus]
14134	1062	6918	32	-8.08779	0	Down	0	Fcnb	GO:0005581//collagen trimer;GO:0005604//basement membrane	GO:0005201//extracellular matrix structural constituent	NA	K06237//collagen, type IV, alpha	EMP28399.1//Ficolin-1 [Chelonia mydas]
73458	1999	468.59	2.18	-8.07951	7.14841e-112	Down	9.87544e-112	Aldh3b3	NA	NA	NA	K00129//aldehyde dehydrogenase (NAD(P)+) [EC:1.2.1.5]	XP_021059227.1//aldehyde dehydrogenase family 3 member B3 isoform X2 [Mus pahari]
73442	5924	105.85	0	-8.05753	3.66303e-27	Down	1.17e-26	Hspa12a	GO:0070062//extracellular exosome	GO:0005524//ATP binding	NA	K03283//heat shock 70kDa protein 1/2/6/8;K01689//enolase [EC:4.2.1.11];K10609//cullin 4	BAC41423.1//mKIAA0417 protein, partial [Mus musculus];NP_001314927.1//heat shock 70 kDa protein 12A isoform 1 [Mus musculus]
226413	6174	104	0	-8.03209	8.66971e-27	Down	2.78023e-26	Lct	GO:0005887//integral component of plasma membrane	GO:0008422//beta-glucosidase activity;GO:0000016//lactase activity	GO:1901657//glycosyl compound metabolic process;GO:0005975//carbohydrate metabolic process	K01229//lactase-phlorizin hydrolase [EC:3.2.1.108 3.2.1.62]	NP_001074547.1//lactase-phlorizin hydrolase preproprotein [Mus musculus]
228576	1967	93	0	-7.87081	1.54867e-24	Down	5.14073e-24	Mall	GO:0045121//membrane raft;GO:0031410//cytoplasmic vesicle;GO:0030136//clathrin-coated vesicle;GO:0016021//integral component of membrane;GO:0005886//plasma membrane;GO:0000139//Golgi membrane	GO:0019911//structural constituent of myelin sheath	GO:0042552//myelination;GO:0001766//membrane raft polarization;GO:0008104//protein localization	NA	NP_663507.1//MAL-like protein [Mus musculus]
17002	2742	799849	4395	-7.83937	0	Down	0	Ltf	GO:0044218//other organism cell membrane;GO:0070062//extracellular exosome;GO:0005634//nucleus;GO:0005615//extracellular space;GO:0042581//specific granule;GO:0005737//cytoplasm;GO:0009986//cell surface;GO:0030141//secretory granule;GO:0043234//protein complex	GO:0004252//serine-type endopeptidase activity;GO:0001530//lipopolysaccharide binding;GO:0008233//peptidase activity;GO:0005506//iron ion binding;GO:0043539//protein serine/threonine kinase activator activity;GO:0008201//heparin binding;GO:0004869//cysteine-type endopeptidase inhibitor activity	GO:0048525//negative regulation of viral process;GO:0061844//antimicrobial humoral immune response mediated by antimicrobial peptide;GO:1900229//negative regulation of single-species biofilm formation in or on host organism;GO:0050829//defense response to Gram-negative bacterium;GO:1902732//positive regulation of chondrocyte proliferation;GO:0031665//negative regulation of lipopolysaccharide-medi…	K17283//lactotransferrin [EC:3.4.21.-]	NP_032548.2//lactotransferrin precursor [Mus musculus]
19074	838	178	1	-7.80739	4.46639e-45	Down	1.12155e-44	Prg2	GO:0070062//extracellular exosome	GO:0030246//carbohydrate binding;GO:0008201//heparin binding	GO:0042035//regulation of cytokine biosynthetic process;GO:0032693//negative regulation of interleukin-10 production;GO:0002215//defense response to nematode;GO:0006955//immune response;GO:0042742//defense response to bacterium;GO:0032753//positive regulation of interleukin-4 production	K10786//bone marrow proteoglycan	NP_032946.1//bone marrow proteoglycan precursor [Mus musculus]
105940408	2071	88.08	0	-7.7924	1.63619e-23	Down	5.54382e-23	Gm20498	GO:0031307//integral component of mitochondrial outer membrane;GO:0031966//mitochondrial membrane	GO:0008022//protein C-terminus binding	GO:0048312//intracellular distribution of mitochondria	K20057//synaptojanin-2-binding protein	NP_001296777.1//Synj2bp-cox16 protein isoform 2 [Mus musculus];NP_001296776.1//Synj2bp-cox16 protein isoform 1 [Mus musculus]
76131	3333	175	1	-7.78286	1.8875e-44	Down	4.78576e-44	Depdc1a	GO:0017053//transcriptional repressor complex;GO:0005634//nucleus;GO:0005622//intracellular	GO:0005096//GTPase activator activity	GO:0045892//negative regulation of transcription, DNA-templated;GO:0007165//signal transduction;GO:0006351//transcription, DNA-templated;GO:0035556//intracellular signal transduction	K20640//Rho GTPase-activating protein 19	NP_001165564.1//DEP domain-containing protein 1A isoform 3 [Mus musculus];NP_083799.2//DEP domain-containing protein 1A isoform 2 [Mus musculus];NP_001165563.1//DEP domain-containing protein 1A isoform 1 [Mus musculus]
238988	6134	83	0	-7.70669	1.93117e-22	Down	6.65902e-22	Erc2	NA	NA	NA	K19878//ELKS/RAB6-interacting/CAST family member 2	XP_004738277.1//PREDICTED: ERC protein 2 isoform X7 [Mustela putorius furo];XP_006519001.1//PREDICTED: ERC protein 2 isoform X8 [Mus musculus]
18054	1176	1137575	7427	-7.59062	0	Down	0	Ngp	GO:0005615//extracellular space;GO:0031410//cytoplasmic vesicle	GO:0004869//cysteine-type endopeptidase inhibitor activity	GO:1901491//negative regulation of lymphangiogenesis;GO:0016525//negative regulation of angiogenesis;GO:0006952//defense response	K13916//cathelicidin antimicrobial peptide	NP_032720.2//neutrophilic granule protein precursor [Mus musculus]
71884	1815	153	1	-7.58904	8.83725e-40	Down	2.36571e-39	Chit1	GO:0005615//extracellular space;GO:0005576//extracellular region;GO:0005764//lysosome	GO:0008061//chitin binding;GO:0004568//chitinase activity;GO:0008843//endochitinase activity	GO:0006032//chitin catabolic process;GO:0005975//carbohydrate metabolic process;GO:0000272//polysaccharide catabolic process	K01183//chitinase [EC:3.2.1.14]	NP_082255.1//chitotriosidase-1 isoform 1 precursor [Mus musculus];EDL39628.1//chitinase 1 (chitotriosidase), isoform CRA_b, partial [Mus musculus]
13823	4365	74	0	-7.54111	1.65069e-20	Down	5.91258e-20	Epb41l3	GO:0005856//cytoskeleton;GO:0033270//paranode region of axon;GO:0005911//cell-cell junction;GO:0044224//juxtaparanode region of axon;GO:0014069//postsynaptic density;GO:0005886//plasma membrane;GO:0005737//cytoplasm	GO:0003779//actin binding;GO:0005200//structural constituent of cytoskeleton	GO:0001558//regulation of cell growth;GO:0031032//actomyosin structure organization;GO:0072659//protein localization to plasma membrane;GO:0007016//cytoskeletal anchoring at plasma membrane;GO:0030866//cortical actin cytoskeleton organization;GO:0071205//protein localization to juxtaparanode region of axon;GO:0008360//regulation of cell shape;GO:0002175//protein localization to paranode region of…	K06107//erythrocyte membrane protein band 4.1	EDL38348.1//erythrocyte protein band 4.1-like 3, isoform CRA_e, partial [Mus musculus];XP_011244581.1//PREDICTED: band 4.1-like protein 3 isoform X17 [Mus musculus]
278180	1432	844	6	-7.46779	1.23867e-210	Down	1.05696e-210	Vsig4	GO:0070062//extracellular exosome;GO:0016021//integral component of membrane	NA	GO:0042130//negative regulation of T cell proliferation;GO:0032703//negative regulation of interleukin-2 production	K19822//V-set and immunoglobulin domain-containing protein 4	NP_808457.1//V-set and immunoglobulin domain-containing protein 4 precursor [Mus musculus]
76187	3416	70	0	-7.46094	1.24006e-19	Down	4.50367e-19	Adhfe1	GO:0005829//cytosol;GO:0005739//mitochondrion	GO:0004022//alcohol dehydrogenase (NAD) activity;GO:0046872//metal ion binding;GO:0047988//hydroxyacid-oxoacid transhydrogenase activity	GO:0015993//molecular hydrogen transport	K11173//hydroxyacid-oxoacid transhydrogenase [EC:1.1.99.24]	NP_780445.1//hydroxyacid-oxoacid transhydrogenase, mitochondrial [Mus musculus];XP_006495648.1//PREDICTED: hydroxyacid-oxoacid transhydrogenase, mitochondrial isoform X1 [Mus musculus]
218865	5530	69.96	0	-7.46011	1.26487e-19	Down	4.5966e-19	Chdh	GO:0005743//mitochondrial inner membrane;GO:0005739//mitochondrion	GO:0008812//choline dehydrogenase activity;GO:0050660//flavin adenine dinucleotide binding	GO:0019285//glycine betaine biosynthetic process from choline	K00108//choline dehydrogenase [EC:1.1.99.1]	EDL24750.1//choline dehydrogenase, partial [Mus musculus]
20210	531	131259	957	-7.43134	0	Down	0	Saa3	GO:0005615//extracellular space;GO:0034364//high-density lipoprotein particle;GO:0005622//intracellular	GO:0035662//Toll-like receptor 4 binding;GO:0042056//chemoattractant activity	GO:0007252//I-kappaB phosphorylation;GO:0071347//cellular response to interleukin-1;GO:0035634//response to stilbenoid;GO:0060326//cell chemotaxis;GO:0006953//acute-phase response	K17310//serum amyloid A protein	NP_035445.1//serum amyloid A-3 protein precursor [Mus musculus]
69706	1501	68	0	-7.41912	3.42365e-19	Down	1.25424e-18	Lrr1	GO:0005886//plasma membrane;GO:0005737//cytoplasm	NA	GO:0007165//signal transduction	K10348//LRR-repeat protein 1	EDL36628.1//mCG7609, isoform CRA_b, partial [Mus musculus]
55985	1162	392	3	-7.3614	6.53968e-100	Down	9.86901e-100	Cxcl13	GO:0005615//extracellular space;GO:0005623//cell;GO:0005576//extracellular region	GO:0031724//CXCR5 chemokine receptor binding;GO:0048248//CXCR3 chemokine receptor binding;GO:0031735//CCR10 chemokine receptor binding;GO:0048018//receptor ligand activity;GO:0046982//protein heterodimerization activity;GO:0008201//heparin binding;GO:0017134//fibroblast growth factor binding;GO:0008009//chemokine activity	GO:0010820//positive regulation of T cell chemotaxis;GO:0042127//regulation of cell proliferation;GO:0035768//endothelial cell chemotaxis to fibroblast growth factor;GO:0032496//response to lipopolysaccharide;GO:0042742//defense response to bacterium;GO:0007166//cell surface receptor signaling pathway;GO:0033634//positive regulation of cell-cell adhesion mediated by integrin;GO:0007186//G-protein…	K10032//C-X-C motif chemokine 13	NP_061354.1//C-X-C motif chemokine 13 precursor [Mus musculus]
319167	472	64.7	0	-7.34735	1.85274e-18	Down	6.89124e-18	Hist1h2ag	GO:0005634//nucleus;GO:0000786//nucleosome	GO:0003677//DNA binding;GO:0046982//protein heterodimerization activity	GO:0006334//nucleosome assembly;GO:0006352//DNA-templated transcription, initiation	K11251//histone H2A;K11254//histone H4	XP_012890637.1//PREDICTED: uncharacterized protein LOC105999998 [Dipodomys ordii]
13861	2691	63	0	-7.30893	4.45286e-18	Down	1.66908e-17	Epx	NA	NA	NA	K10788//eosinophil peroxidase [EC:1.11.1.7]	EDL15836.1//eosinophil peroxidase [Mus musculus]
12818	6465	59	0	-7.2143	3.56472e-17	Down	1.36426e-16	Col14a1	GO:0031012//extracellular matrix;GO:0070062//extracellular exosome	GO:0003723//RNA binding	NA	K08133//collagen, type XIV, alpha	NP_001124020.1//collagen alpha-1(XIV) chain precursor [Rattus norvegicus]
18606	3257	117	1	-7.20202	7.90518e-32	Down	2.35567e-31	Enpp2	GO:0005615//extracellular space;GO:0005887//integral component of plasma membrane;GO:0016021//integral component of membrane	GO:0004551//nucleotide diphosphatase activity;GO:0004622//lysophospholipase activity;GO:0005044//scavenger receptor activity;GO:0030247//polysaccharide binding;GO:0004528//phosphodiesterase I activity;GO:0005509//calcium ion binding;GO:0047391//alkylglycerophosphoethanolamine phosphodiesterase activity;GO:0008270//zinc ion binding;GO:0003676//nucleic acid binding	GO:0050731//positive regulation of peptidyl-tyrosine phosphorylation;GO:0009395//phospholipid catabolic process;GO:2000394//positive regulation of lamellipodium morphogenesis;GO:0030334//regulation of cell migration;GO:0045765//regulation of angiogenesis;GO:0010634//positive regulation of epithelial cell migration;GO:0034638//phosphatidylcholine catabolic process;GO:0006644//phospholipid metaboli…	K01122//ectonucleotide pyrophosphatase/phosphodiesterase family member 2 [EC:3.1.4.39]	NP_001129549.1//ectonucleotide pyrophosphatase/phosphodiesterase family member 2 isoform 1 [Mus musculus];NP_056559.2//ectonucleotide pyrophosphatase/phosphodiesterase family member 2 isoform 2 preproprotein [Mus musculus];NP_001272923.1//ectonucleotide pyrophosphatase/phosphodiesterase family member 2 isoform 3 [Mus musculus];NP_001272924.1//ectonucleotide pyrophosphatase/phosphodiesterase famil…
18788	2000	4503	39	-7.18292	0	Down	0	Serpinb2	GO:0005615//extracellular space;GO:0005737//cytoplasm	GO:0004867//serine-type endopeptidase inhibitor activity	GO:0042060//wound healing;GO:0043066//negative regulation of apoptotic process	K19821//plasminogen activator inhibitor 2	EDL39847.1//serine (or cysteine) peptidase inhibitor, clade B, member 2 [Mus musculus]
22364	622	110	1	-7.11301	3.13969e-30	Down	9.56327e-30	Vpreb3	GO:0005783//endoplasmic reticulum	NA	GO:0051025//negative regulation of immunoglobulin secretion	K06553//pre-B lymphocyte gene	NP_033540.1//pre-B lymphocyte protein 3 precursor [Mus musculus];XP_006513671.1//PREDICTED: pre-B lymphocyte protein 3 isoform X1 [Mus musculus]
56315	2106	54	0	-7.08654	5.01779e-16	Down	1.96407e-15	Rhcg	GO:0070062//extracellular exosome;GO:0016323//basolateral plasma membrane;GO:0005887//integral component of plasma membrane;GO:0016324//apical plasma membrane;GO:0005886//plasma membrane	GO:0008519//ammonium transmembrane transporter activity;GO:0042802//identical protein binding;GO:0030506//ankyrin binding	GO:0015695//organic cation transport;GO:0070634//transepithelial ammonium transport;GO:0006885//regulation of pH;GO:0006873//cellular ion homeostasis;GO:0015696//ammonium transport	K06580//ammonium transporter Rh	EDL07062.1//Rhesus blood group-associated C glycoprotein, isoform CRA_b, partial [Mus musculus]
50701	920	952	9	-7.05655	2.94845e-244	Down	2.24765e-244	Elane	GO:0070062//extracellular exosome;GO:0017053//transcriptional repressor complex;GO:0030141//secretory granule;GO:0005615//extracellular space;GO:0009986//cell surface;GO:0005737//cytoplasm	GO:0004252//serine-type endopeptidase activity;GO:0001106//RNA polymerase II transcription corepressor activity;GO:0002020//protease binding;GO:0004175//endopeptidase activity;GO:0019955//cytokine binding;GO:0008233//peptidase activity;GO:0008201//heparin binding	GO:0045079//negative regulation of chemokine biosynthetic process;GO:0070947//neutrophil mediated killing of fungus;GO:0032496//response to lipopolysaccharide;GO:0042742//defense response to bacterium;GO:0070945//neutrophil mediated killing of gram-negative bacterium;GO:0002523//leukocyte migration involved in inflammatory response;GO:0000122//negative regulation of transcription from RNA polymer…	K01327//leukocyte elastase [EC:3.4.21.37]	NP_056594.2//neutrophil elastase precursor [Mus musculus]
226791	1577	52	0	-7.03209	1.46521e-15	Down	5.78554e-15	Lyplal1	GO:0070062//extracellular exosome;GO:0005829//cytosol	GO:0016787//hydrolase activity;GO:0008474//palmitoyl-(protein) hydrolase activity;GO:0052689//carboxylic ester hydrolase activity	GO:0002084//protein depalmitoylation;GO:0042997//negative regulation of Golgi to plasma membrane protein transport	K06999//phospholipase/carboxylesterase	NP_666218.2//lysophospholipase-like protein 1 [Mus musculus]
170813	1009	698	7	-6.97138	1.20361e-180	Down	1.15193e-180	Ms4a3	GO:0016021//integral component of membrane;GO:0005737//cytoplasm	NA	GO:0051726//regulation of cell cycle	K22190//membrane-spanning 4-domains subfamily A member 3/4/8/12/15/18	EDL41435.1//membrane-spanning 4-domains, subfamily A, member 3, isoform CRA_b, partial [Mus musculus]
50908	2910	49	0	-6.94636	7.41753e-15	Down	2.97046e-14	C1s1	GO:0070062//extracellular exosome;GO:0005615//extracellular space;GO:0072562//blood microparticle	GO:0004252//serine-type endopeptidase activity;GO:0042802//identical protein binding;GO:0005509//calcium ion binding	GO:0006958//complement activation, classical pathway;GO:0001867//complement activation, lectin pathway	K01331//complement component 1, s subcomponent [EC:3.4.21.42]	NP_659187.2//complement C1s-A subcomponent precursor [Mus musculus]
545260	1722	49	0	-6.94636	7.41753e-15	Down	2.97046e-14	Arsi	GO:0005783//endoplasmic reticulum;GO:0005576//extracellular region	GO:0046872//metal ion binding;GO:0008484//sulfuric ester hydrolase activity	GO:0008152//metabolic process	K12375//arylsulfatase I/J [EC:3.1.6.-]	NP_001033588.1//arylsulfatase I precursor [Mus musculus]
76459	3690	49	0	-6.94636	7.41753e-15	Down	2.97046e-14	Car12	GO:0016021//integral component of membrane	GO:0008270//zinc ion binding;GO:0004089//carbonate dehydratase activity	GO:0055064//chloride ion homeostasis;GO:0006885//regulation of pH;GO:0006730//one-carbon metabolic process;GO:0015670//carbon dioxide transport	K01672//carbonic anhydrase [EC:4.2.1.1]	NP_848483.3//carbonic anhydrase 12 isoform 1 precursor [Mus musculus];NP_001293077.1//carbonic anhydrase 12 isoform 2 precursor [Mus musculus]
319191	448	48.11	0	-6.91992	1.20492e-14	Down	4.84402e-14	Hist1h2ai	GO:0070062//extracellular exosome;GO:0005634//nucleus;GO:0000790//nuclear chromatin;GO:0000786//nucleosome	GO:0003677//DNA binding;GO:0046982//protein heterodimerization activity;GO:0019899//enzyme binding	GO:0006342//chromatin silencing;GO:0008285//negative regulation of cell proliferation	K11251//histone H2A	XP_020008928.1//histone H2A type 1-like [Castor canadensis]
22239	3772	48	0	-6.91662	1.2798e-14	Down	5.14645e-14	Ugt8a	GO:0043231//intracellular membrane-bounded organelle;GO:0016021//integral component of membrane	GO:0008489//UDP-galactose:glucosylceramide beta-1,4-galactosyltransferase activity;GO:0015020//glucuronosyltransferase activity;GO:0008120//ceramide glucosyltransferase activity;GO:0047263//N-acylsphingosine galactosyltransferase activity	GO:0042552//myelination;GO:0009247//glycolipid biosynthetic process;GO:0048812//neuron projection morphogenesis;GO:0007010//cytoskeleton organization;GO:0006682//galactosylceramide biosynthetic process;GO:0002175//protein localization to paranode region of axon;GO:0030913//paranodal junction assembly	K04628//ceramide galactosyltransferase [EC:2.4.1.47]	NP_035804.2//2-hydroxyacylsphingosine 1-beta-galactosyltransferase isoform 1 precursor [Mus musculus]
20348	4956	47	0	-6.88624	2.21002e-14	Down	8.93618e-14	Sema3c	GO:0070062//extracellular exosome;GO:0005615//extracellular space	GO:0030215//semaphorin receptor binding;GO:0038191//neuropilin binding	GO:0003148//outflow tract septum morphogenesis;GO:0050919//negative chemotaxis;GO:0060666//dichotomous subdivision of terminal units involved in salivary gland branching;GO:0009791//post-embryonic development;GO:0001756//somitogenesis;GO:0021915//neural tube development;GO:0007411//axon guidance;GO:0140074//cardiac endothelial to mesenchymal transition;GO:0003215//cardiac right ventricle morphoge…	K06840//semaphorin 3	XP_008760868.1//PREDICTED: semaphorin-3C isoform X2 [Rattus norvegicus]
14125	1026	47	0	-6.88624	2.21002e-14	Down	8.93618e-14	Fcer1a	GO:0009986//cell surface;GO:0045121//membrane raft;GO:0005887//integral component of plasma membrane;GO:0009897//external side of plasma membrane;GO:0005622//intracellular	GO:0019767//IgE receptor activity;GO:0019863//IgE binding	GO:0050731//positive regulation of peptidyl-tyrosine phosphorylation;GO:0050850//positive regulation of calcium-mediated signaling;GO:0001812//positive regulation of type I hypersensitivity;GO:0007165//signal transduction;GO:0001820//serotonin secretion;GO:0000187//activation of MAPK activity;GO:0043306//positive regulation of mast cell degranulation;GO:0019370//leukotriene biosynthetic process;G…	K08089//high affinity immunoglobulin epsilon receptor subunit alpha	NP_034314.2//high affinity immunoglobulin epsilon receptor subunit alpha precursor [Mus musculus]
13836	3948	1390	15	-6.86563	0	Down	0	Epha2	GO:0005925//focal adhesion;GO:0031256//leading edge membrane;GO:0005622//intracellular;GO:0032587//ruffle membrane;GO:0030027//lamellipodium;GO:0031258//lamellipodium membrane;GO:0009986//cell surface;GO:0005887//integral component of plasma membrane;GO:0005886//plasma membrane	GO:0005524//ATP binding;GO:0005003//ephrin receptor activity;GO:0004714//transmembrane receptor protein tyrosine kinase activity;GO:0045296//cadherin binding	GO:1904238//pericyte cell differentiation;GO:0001649//osteoblast differentiation;GO:0016477//cell migration;GO:0030316//osteoclast differentiation;GO:0043491//protein kinase B signaling;GO:0001568//blood vessel development;GO:0060444//branching involved in mammary gland duct morphogenesis;GO:0014028//notochord formation;GO:0060326//cell chemotaxis;GO:1903078//positive regulation of protein locali…	K05103//Eph receptor A2 [EC:2.7.10.1]	NP_034269.2//ephrin type-A receptor 2 precursor [Mus musculus]
14761	1140	92	1	-6.85522	4.99587e-26	Down	1.62427e-25	Gpr27	GO:0016021//integral component of membrane;GO:0005886//plasma membrane	GO:0004930//G-protein coupled receptor activity	GO:1900738//positive regulation of phospholipase C-activating G-protein coupled receptor signaling pathway;GO:0035774//positive regulation of insulin secretion involved in cellular response to glucose stimulus	K04301//G protein-coupled receptor 27	NP_032184.1//probable G-protein coupled receptor 27 [Mus musculus]
59049	2294	46	0	-6.85522	3.82353e-14	Down	1.55516e-13	Slc22a17	GO:0005774//vacuolar membrane;GO:0005887//integral component of plasma membrane;GO:0031301//integral component of organelle membrane;GO:0016021//integral component of membrane;GO:0005886//plasma membrane	GO:0004888//transmembrane signaling receptor activity;GO:0008514//organic anion transmembrane transporter activity;GO:0022857//transmembrane transporter activity	GO:0006879//cellular iron ion homeostasis;GO:0015891//siderophore transport	K08213//MFS transporter, OCT family, solute carrier family 22 (organic cation transporter), member 17	XP_010987745.1//PREDICTED: solute carrier family 22 member 17 [Camelus dromedarius]
99326	3569	273	3	-6.83945	1.19739e-72	Down	2.24343e-72	Garnl3	NA	GO:0005096//GTPase activator activity	GO:0051056//regulation of small GTPase mediated signal transduction	K17700//RAP1 GTPase activating protein 1	NP_001342129.1//GTPase-activating Rap/Ran-GAP domain-like protein 3 isoform 1 [Mus musculus];NP_849219.2//GTPase-activating Rap/Ran-GAP domain-like protein 3 isoform 3 [Mus musculus];NP_001342130.1//GTPase-activating Rap/Ran-GAP domain-like protein 3 isoform 2 [Mus musculus]
14465	3194	44	0	-6.79108	1.15366e-13	Down	4.7429e-13	Gata6	GO:0005634//nucleus;GO:0031965//nuclear membrane;GO:0005667//transcription factor complex	GO:0001228//transcriptional activator activity, RNA polymerase II transcription regulatory region sequence-specific DNA binding;GO:0000981//RNA polymerase II transcription factor activity, sequence-specific DNA binding;GO:0003677//DNA binding;GO:0001158//enhancer sequence-specific DNA binding;GO:0001103//RNA polymerase II repressing transcription factor binding;GO:0003690//double-stranded DNA bin…	GO:0003148//outflow tract septum morphogenesis;GO:0048738//cardiac muscle tissue development;GO:0030513//positive regulation of BMP signaling pathway;GO:0043627//response to estrogen;GO:0051891//positive regulation of cardioblast differentiation;GO:0032912//negative regulation of transforming growth factor beta2 production;GO:0003309//type B pancreatic cell differentiation;GO:0008584//male gonad …	K17897//GATA-binding protein 6	NP_034388.2//transcription factor GATA-6 [Mus musculus]
224116	2555	44	0	-6.79108	1.15366e-13	Down	4.7429e-13	Muc20	GO:0016324//apical plasma membrane;GO:0005829//cytosol;GO:0005576//extracellular region;GO:0005741//mitochondrial outer membrane;GO:0031528//microvillus membrane;GO:0005886//plasma membrane;GO:0009925//basal plasma membrane	NA	GO:0043065//positive regulation of apoptotic process;GO:0000187//activation of MAPK activity;GO:0051260//protein homooligomerization;GO:0048012//hepatocyte growth factor receptor signaling pathway	K22021//mucin-20	NP_666183.2//mucin-20 isoform b precursor [Mus musculus];NP_001139346.1//mucin-20 isoform a precursor [Mus musculus]
404710	5676	344	4	-6.75792	2.70099e-91	Down	4.35628e-91	Iqgap3	GO:0005911//cell-cell junction;GO:0016328//lateral plasma membrane;GO:0005737//cytoplasm	GO:0017048//Rho GTPase binding;GO:0070856//myosin VI light chain binding;GO:0017016//Ras GTPase binding;GO:0005516//calmodulin binding	GO:0000187//activation of MAPK activity;GO:0008361//regulation of cell size;GO:0010629//negative regulation of gene expression;GO:0010628//positive regulation of gene expression;GO:0070371//ERK1 and ERK2 cascade;GO:0071310//cellular response to organic substance;GO:0043087//regulation of GTPase activity;GO:0033601//positive regulation of mammary gland epithelial cell proliferation;GO:0000082//G1/…	K05767//Ras GTPase-activating-like protein IQGAP2/3	NP_001028656.1//ras GTPase-activating-like protein IQGAP3 [Mus musculus]
244152	2510	84	1	-6.72397	4.11636e-24	Down	1.37646e-23	Tsku	GO:0005615//extracellular space;GO:0005886//plasma membrane	GO:0004930//G-protein coupled receptor activity	GO:0021540//corpus callosum morphogenesis;GO:0010468//regulation of gene expression;GO:0043010//camera-type eye development;GO:0030178//negative regulation of Wnt signaling pathway;GO:0021670//lateral ventricle development;GO:0021960//anterior commissure morphogenesis;GO:0061073//ciliary body morphogenesis;GO:0007188//adenylate cyclase-modulating G-protein coupled receptor signaling pathway	K08130//tsukushi (leucine-rich repeat-containing protein 54)	BAC29069.1//unnamed protein product, partial [Mus musculus]
14314	3609	42	0	-6.72397	3.51448e-13	Down	1.46046e-12	Fstl1	GO:0070062//extracellular exosome;GO:0005615//extracellular space	GO:0005509//calcium ion binding;GO:0008201//heparin binding	GO:0042594//response to starvation	K06254//agrin	EDM11239.1//follistatin-like 1 [Rattus norvegicus]
81840	5722	81	1	-6.6715	2.18314e-23	Down	7.41641e-23	Sorcs2	GO:0005794//Golgi apparatus;GO:0016021//integral component of membrane	NA	GO:0006810//transport	K12388//sortilin	BAC41477.1//mKIAA1329 protein, partial [Mus musculus]
17523	2570	2264	28	-6.66896	0	Down	0	Mpo	NA	GO:0020037//heme binding;GO:0004601//peroxidase activity	GO:0006979//response to oxidative stress;GO:0002149//hypochlorous acid biosynthetic process;GO:0006952//defense response	K10789//myeloperoxidase [EC:1.11.2.2]	XP_012973098.1//myeloperoxidase [Mesocricetus auratus]
58187	960	79	1	-6.63543	6.69953e-23	Down	2.29339e-22	Cldn10	GO:0005783//endoplasmic reticulum;GO:0016021//integral component of membrane;GO:0005923//bicellular tight junction;GO:0005886//plasma membrane;GO:0005737//cytoplasm	GO:0042802//identical protein binding;GO:0005198//structural molecule activity	GO:0016338//calcium-independent cell-cell adhesion via plasma membrane cell-adhesion molecules;GO:0006811//ion transport	K06087//claudin	NP_001153568.1//claudin-10 isoform a_i1 [Mus musculus];NP_076367.2//claudin-10 isoform a [Mus musculus];EDL00579.1//claudin 10, isoform CRA_c, partial [Mus musculus];NP_001153571.1//claudin-10 isoform b_i1 precursor [Mus musculus];NP_067361.2//claudin-10 isoform b precursor [Mus musculus]
19126	3557	1492	19	-6.62676	0	Down	0	Prom1	GO:0005929//cilium;GO:0005615//extracellular space;GO:0005783//endoplasmic reticulum;GO:0042995//cell projection;GO:0005903//brush border;GO:0016324//apical plasma membrane;GO:0031982//vesicle;GO:0005887//integral component of plasma membrane;GO:0016021//integral component of membrane;GO:0032420//stereocilium;GO:0005886//plasma membrane;GO:0070062//extracellular exosome;GO:0005793//endoplasmic re…	GO:0045296//cadherin binding;GO:0042805//actinin binding	GO:0072139//glomerular parietal epithelial cell differentiation;GO:2000768//positive regulation of nephron tubule epithelial cell differentiation;GO:0060042//retina morphogenesis in camera-type eye;GO:0072112//glomerular visceral epithelial cell differentiation;GO:0010842//retina layer formation;GO:0045494//photoreceptor cell maintenance;GO:0060219//camera-type eye photoreceptor cell differentiat…	K06532//prominin 1	NP_001157053.1//prominin-1 isoform s4 precursor [Mus musculus];XP_021066911.1//prominin-1 isoform X4 [Mus pahari];NP_001157054.1//prominin-1 isoform s5 precursor [Mus musculus];XP_021066912.1//prominin-1 isoform X5 [Mus pahari];XP_021066909.1//prominin-1 isoform X2 [Mus pahari];XP_021066910.1//prominin-1 isoform X3 [Mus pahari];XP_021066913.1//prominin-1 isoform X6 [Mus pahari]
19223	1751	464	6	-6.60467	3.61884e-123	Down	4.68216e-123	Ptgis	GO:0005634//nucleus;GO:0005615//extracellular space;GO:0005783//endoplasmic reticulum;GO:0005901//caveola;GO:0016021//integral component of membrane;GO:0005789//endoplasmic reticulum membrane;GO:0005737//cytoplasm	GO:0016705//oxidoreductase activity, acting on paired donors, with incorporation or reduction of molecular oxygen;GO:0020037//heme binding;GO:0005506//iron ion binding;GO:0004497//monooxygenase activity;GO:0008116//prostaglandin-I synthase activity	GO:0071456//cellular response to hypoxia;GO:0046697//decidualization;GO:0097190//apoptotic signaling pathway;GO:0035360//positive regulation of peroxisome proliferator activated receptor signaling pathway;GO:0045019//negative regulation of nitric oxide biosynthetic process;GO:0050728//negative regulation of inflammatory response;GO:0001666//response to hypoxia;GO:0007566//embryo implantation;GO:0…	K01831//prostacyclin synthase [EC:5.3.99.4]	XP_021049842.1//prostacyclin synthase [Mus pahari]
70097	7183	76	1	-6.57958	3.63184e-22	Down	1.25897e-21	Sash1	GO:0016020//membrane;GO:0043234//protein complex	GO:0032947//protein complex scaffold activity;GO:0008022//protein C-terminus binding;GO:0031435//mitogen-activated protein kinase kinase kinase binding;GO:0019901//protein kinase binding	GO:1900044//regulation of protein K63-linked ubiquitination;GO:0010595//positive regulation of endothelial cell migration;GO:0031666//positive regulation of lipopolysaccharide-mediated signaling pathway;GO:0043507//positive regulation of JUN kinase activity;GO:1900745//positive regulation of p38MAPK cascade;GO:1902498//regulation of protein autoubiquitination;GO:0045766//positive regulation of an…	K20732//transmembrane glycoprotein NMB	NP_780364.3//SAM and SH3 domain-containing protein 1 [Mus musculus]
13110	3595	38	0	-6.57958	3.35021e-12	Down	1.42789e-11	Cyp2j6	GO:0070062//extracellular exosome;GO:0005783//endoplasmic reticulum;GO:0031090//organelle membrane;GO:0005789//endoplasmic reticulum membrane	GO:0003958//NADPH-hemoprotein reductase activity;GO:0020037//heme binding;GO:0071614//linoleic acid epoxygenase activity;GO:0005506//iron ion binding;GO:0070330//aromatase activity;GO:0008405//arachidonic acid 11,12-epoxygenase activity;GO:0008404//arachidonic acid 14,15-epoxygenase activity;GO:0016712//oxidoreductase activity, acting on paired donors, with incorporation or reduction of molecular…	GO:0014070//response to organic cyclic compound;GO:0007565//female pregnancy;GO:0032966//negative regulation of collagen biosynthetic process;GO:0035359//negative regulation of peroxisome proliferator activated receptor signaling pathway;GO:1904469//positive regulation of tumor necrosis factor secretion;GO:0043651//linoleic acid metabolic process;GO:0001523//retinoid metabolic process;GO:0019373/…	K07418//cytochrome P450 family 2 subfamily J [EC:1.14.14.1]	NP_034138.3//cytochrome P450 2J6 [Mus musculus]
242894	2078	38	0	-6.57958	3.35021e-12	Down	1.42789e-11	Actr3b	GO:0070062//extracellular exosome;GO:0042995//cell projection;GO:0005885//Arp2/3 protein complex;GO:0005737//cytoplasm	GO:0003779//actin binding;GO:0005524//ATP binding	GO:0034314//Arp2/3 complex-mediated actin nucleation	K18584//actin-related protein 3	XP_020934957.1//actin-related protein 3B isoform X4 [Sus scrofa];NP_001004365.1//actin-related protein 3B isoform 1 [Mus musculus]
269959	7285	38	0	-6.57958	3.35021e-12	Down	1.42789e-11	Adamtsl3	GO:0043231//intracellular membrane-bounded organelle	GO:0004222//metalloendopeptidase activity;GO:0008270//zinc ion binding	NA	K08625//a disintegrin and metalloproteinase with thrombospondin motifs 10 [EC:3.4.24.-];K08624//a disintegrin and metalloproteinase with thrombospondin motifs 9 [EC:3.4.24.-]	NP_001177303.1//ADAMTS-like protein 3 [Mus musculus]
215494	2369	37	0	-6.54111	5.91799e-12	Down	2.542e-11	Pomgnt2	GO:0005783//endoplasmic reticulum;GO:0016021//integral component of membrane;GO:0005789//endoplasmic reticulum membrane	GO:0008375//acetylglucosaminyltransferase activity;GO:0097363//protein O-GlcNAc transferase activity	GO:0035269//protein O-linked mannosylation;GO:0001764//neuron migration;GO:0006493//protein O-linked glycosylation	K18207//protein O-mannose beta-1,4-N-acetylglucosaminyltransferase [EC:2.4.1.312]	EDL09118.1//mCG141435, partial [Mus musculus]
75847	3020	36	0	-6.50158	1.05003e-11	Down	4.53824e-11	Ispd	GO:0005829//cytosol	GO:0070567//cytidylyltransferase activity;GO:0047349//D-ribitol-5-phosphate cytidylyltransferase activity;GO:0042803//protein homodimerization activity	GO:0008299//isoprenoid biosynthetic process;GO:0035269//protein O-linked mannosylation;GO:0006486//protein glycosylation;GO:0007411//axon guidance	K21031//D-ribitol-5-phosphate cytidylyltransferase [EC:2.7.7.40]	NP_001276431.1//D-ribitol-5-phosphate cytidylyltransferase isoform 2 [Mus musculus];EDL36847.1//RIKEN cDNA 4930579E17, isoform CRA_b, partial [Mus musculus];NP_848744.2//D-ribitol-5-phosphate cytidylyltransferase isoform 1 [Mus musculus]
13586	739	35.7	0	-6.48951	1.24742e-11	Down	5.40313e-11	Ear1	GO:0005737//cytoplasm	GO:0004540//ribonuclease activity;GO:0004519//endonuclease activity;GO:0003676//nucleic acid binding	NA	K01168//pancreatic ribonuclease [EC:3.1.27.5];K10787//eosinophil cationic protein [EC:3.1.27.-]	XP_021011029.1//eosinophil cationic protein 2-like [Mus caroli]
71988	2899	214	3	-6.48816	2.24784e-58	Down	4.86132e-58	Esco2	GO:0010369//chromocenter;GO:0005634//nucleus;GO:0000785//chromatin;GO:0030054//cell junction;GO:0001741//XY body;GO:0035861//site of double-strand break;GO:0005794//Golgi apparatus;GO:0031618//nuclear pericentric heterochromatin	GO:0046872//metal ion binding;GO:0004468//lysine N-acetyltransferase activity, acting on acetyl phosphate as donor	GO:0006302//double-strand break repair;GO:0002244//hematopoietic progenitor cell differentiation;GO:0071168//protein localization to chromatin;GO:0007059//chromosome segregation;GO:0006275//regulation of DNA replication;GO:0034421//post-translational protein acetylation;GO:0007049//cell cycle	K11268//N-acetyltransferase [EC:2.3.1.-]	NP_082315.3//N-acetyltransferase ESCO2 [Mus musculus]
69852	4101	35	0	-6.46094	1.86833e-11	Down	8.12572e-11	Tcf23	GO:0005634//nucleus	GO:0046983//protein dimerization activity	GO:0030154//cell differentiation;GO:0007517//muscle organ development	K09072//musculin (activated B-cell factor-1)	NP_444315.1//transcription factor 23 [Mus musculus]
245533	1395	35	0	-6.46094	1.86833e-11	Down	8.12572e-11	Awat1	GO:0016021//integral component of membrane;GO:0005789//endoplasmic reticulum membrane	GO:0103095//wax ester synthase activity;GO:0102966//arachidoyl-CoA:1-dodecanol O-acyltransferase activity;GO:0047196//long-chain-alcohol O-fatty-acyltransferase activity	GO:0006629//lipid metabolic process	K11171//diacylglycerol O-acyltransferase 2-like protein 3 [EC:2.3.1.75]	EDL14180.1//mCG116788, partial [Mus musculus]
17436	3257	35	0	-6.46094	1.86833e-11	Down	8.12572e-11	Me1	GO:0005739//mitochondrion	GO:0004473//malate dehydrogenase (decarboxylating) (NADP+) activity;GO:0004471//malate dehydrogenase (decarboxylating) (NAD+) activity;GO:0051287//NAD binding;GO:0030145//manganese ion binding	GO:1902031//regulation of NADP metabolic process;GO:0051262//protein tetramerization;GO:0006108//malate metabolic process	K00029//malate dehydrogenase (oxaloacetate-decarboxylating)(NADP+) [EC:1.1.1.40]	AAB01380.1//NADP-dependent malic enzyme [Homo sapiens];XP_015857775.1//PREDICTED: NADP-dependent malic enzyme [Peromyscus maniculatus bairdii]
20208	607	34.68	0	-6.44769	2.24883e-11	Down	9.79683e-11	Saa1	GO:0070062//extracellular exosome;GO:0005615//extracellular space;GO:0034364//high-density lipoprotein particle;GO:0005881//cytoplasmic microtubule	GO:0001664//G-protein coupled receptor binding;GO:0008201//heparin binding;GO:0042056//chemoattractant activity	GO:0008203//cholesterol metabolic process;GO:0060326//cell chemotaxis;GO:0006953//acute-phase response	K17310//serum amyloid A protein	EDL22939.1//mCG144019, partial [Mus musculus]
56552	2568	68.77	1	-6.43536	2.229e-20	Down	8.00875e-20	Vmn2r26	GO:0016021//integral component of membrane;GO:0005886//plasma membrane	GO:0004930//G-protein coupled receptor activity	GO:0019236//response to pheromone	K04613//vomeronasal 2 receptor	NP_064301.2//vomeronasal type-2 receptor 26 precursor [Mus musculus]
271424	2305	275	4	-6.43494	1.81398e-74	Down	3.35239e-74	Ip6k3	GO:0005634//nucleus;GO:0005737//cytoplasm	GO:0000831//inositol hexakisphosphate 6-kinase activity;GO:0000828//inositol hexakisphosphate kinase activity;GO:0000832//inositol hexakisphosphate 5-kinase activity;GO:0005524//ATP binding;GO:0052724//inositol hexakisphosphate 3-kinase activity;GO:0008440//inositol-1,4,5-trisphosphate 3-kinase activity;GO:0052723//inositol hexakisphosphate 1-kinase activity	GO:0046488//phosphatidylinositol metabolic process;GO:0006468//protein phosphorylation;GO:0032958//inositol phosphate biosynthetic process	K07756//inositol-hexakisphosphate 5-kinase [EC:2.7.4.21]	EDL22533.1//inositol hexaphosphate kinase 3, isoform CRA_a, partial [Mus musculus]
57080	4553	134	2	-6.39774	1.47593e-37	Down	4.06814e-37	Gtf2ird1	GO:0005634//nucleus;GO:0005654//nucleoplasm;GO:0005829//cytosol;GO:0005737//cytoplasm	GO:0000981//RNA polymerase II transcription factor activity, sequence-specific DNA binding;GO:0003677//DNA binding;GO:0003700//DNA binding transcription factor activity	GO:0007275//multicellular organism development;GO:0014886//transition between slow and fast fiber;GO:0006366//transcription from RNA polymerase II promoter	K03121//transcription initiation factor TFII-I	EDL19436.1//mCG122432, isoform CRA_h, partial [Mus musculus];EDL19438.1//mCG122432, isoform CRA_j, partial [Mus musculus];EDL19435.1//mCG122432, isoform CRA_g, partial [Mus musculus];EDL19440.1//mCG122432, isoform CRA_l, partial [Mus musculus];EDL19441.1//mCG122432, isoform CRA_m, partial [Mus musculus];EDL19434.1//mCG122432, isoform CRA_f, partial [Mus musculus]
93966	2310	33	0	-6.37605	5.96115e-11	Down	2.62867e-10	Hemgn	GO:0005654//nucleoplasm	NA	GO:0030154//cell differentiation;GO:0007275//multicellular organism development;GO:0045667//regulation of osteoblast differentiation	K17582//antigen KI-67	EDL02369.1//hemogen, isoform CRA_a, partial [Mus musculus]
22240	5373	195	3	-6.35402	1.20308e-53	Down	2.73938e-53	Dpysl3	GO:0005737//cytoplasm	GO:0031005//filamin binding;GO:0016810//hydrolase activity, acting on carbon-nitrogen (but not peptide) bonds	GO:0030334//regulation of cell migration;GO:0051491//positive regulation of filopodium assembly;GO:0048678//response to axon injury;GO:0051017//actin filament bundle assembly;GO:0010975//regulation of neuron projection development	K07528//dihydropyrimidinase-like 2	XP_021082294.1//dihydropyrimidinase-related protein 3 [Mesocricetus auratus];XP_014453102.1//PREDICTED: dihydropyrimidinase-related protein 3 isoform X1 [Alligator mississippiensis];ETE67278.1//Dihydropyrimidinase-related protein 3 [Ophiophagus hannah]
11801	2037	20881	325	-6.33726	0	Down	0	Cd5l	GO:0016020//membrane;GO:0070062//extracellular exosome;GO:0072562//blood microparticle;GO:0005737//cytoplasm	GO:0005044//scavenger receptor activity	GO:0002376//immune system process;GO:0006954//inflammatory response;GO:0006915//apoptotic process	K13912//deleted in malignant brain tumors 1 protein	NP_033820.2//CD5 antigen-like precursor [Mus musculus]
212326	5479	32	0	-6.33165	1.06981e-10	Down	4.75016e-10	Fam149a	NA	NA	NA	NA	NP_705763.1//protein FAM149A [Mus musculus]
116872	1894	32	0	-6.33165	1.06981e-10	Down	4.75016e-10	Serpinb7	GO:0005615//extracellular space;GO:0005737//cytoplasm	GO:0004867//serine-type endopeptidase inhibitor activity	GO:0072126//positive regulation of glomerular mesangial cell proliferation;GO:0030162//regulation of proteolysis;GO:0032967//positive regulation of collagen biosynthetic process;GO:0032914//positive regulation of transforming growth factor beta1 production;GO:0090362//positive regulation of platelet-derived growth factor production	K13964//serpin B7	NP_081824.1//serpin B7 [Mus musculus]
11871	864	31.88	0	-6.32623	1.14778e-10	Down	5.1008e-10	Art2a-ps	GO:0031362//anchored component of external side of plasma membrane	GO:0061810//NAD glycohydrolase activity;GO:0003956//NAD(P)+-protein-arginine ADP-ribosyltransferase activity;GO:0016798//hydrolase activity, acting on glycosyl bonds	GO:0019677//NAD catabolic process;GO:0018120//peptidyl-arginine ADP-ribosylation	K19980//ADP-ribosyltransferase 2 / NAD+ glycohydrolase [EC:2.4.2.31 3.2.2.5]	NP_031516.1//T-cell ecto-ADP-ribosyltransferase 1 precursor [Mus musculus]
12686	1879	31	0	-6.28585	1.92697e-10	Down	8.6117e-10	Elovl3	GO:0005783//endoplasmic reticulum;GO:0030176//integral component of endoplasmic reticulum membrane;GO:0016021//integral component of membrane;GO:0005789//endoplasmic reticulum membrane	GO:0009922//fatty acid elongase activity;GO:0102336//3-oxo-arachidoyl-CoA synthase activity;GO:0102756//very-long-chain 3-ketoacyl-CoA synthase activity;GO:0102337//3-oxo-cerotoyl-CoA synthase activity;GO:0102338//3-oxo-lignoceronyl-CoA synthase activity	GO:0019367//fatty acid elongation, saturated fatty acid;GO:0006636//unsaturated fatty acid biosynthetic process;GO:0034626//fatty acid elongation, polyunsaturated fatty acid;GO:0030148//sphingolipid biosynthetic process;GO:0035338//long-chain fatty-acyl-CoA biosynthetic process;GO:0042761//very long-chain fatty acid biosynthetic process;GO:0034625//fatty acid elongation, monounsaturated fatty acid	K10248//elongation of very long chain fatty acids protein 3 [EC:2.3.1.199]	NP_031729.1//elongation of very long chain fatty acids protein 3 [Mus musculus]
66573	4914	31	0	-6.28585	1.92697e-10	Down	8.6117e-10	Dzip1	GO:0005634//nucleus;GO:0005654//nucleoplasm;GO:0005815//microtubule organizing center;GO:0005737//cytoplasm;GO:0005814//centriole;GO:0036064//ciliary basal body;GO:0005829//cytosol;GO:0097539//ciliary transition fiber	GO:0046872//metal ion binding;GO:0003676//nucleic acid binding	GO:0045184//establishment of protein localization;GO:0051220//cytoplasmic sequestering of protein;GO:0060271//cilium assembly;GO:0030154//cell differentiation;GO:0007275//multicellular organism development;GO:0007224//smoothened signaling pathway;GO:0007283//spermatogenesis	K16470//zinc finger protein DZIP1	NP_080219.2//zinc finger protein DZIP1 [Mus musculus]
14468	2820	819.26	13.35	-6.27106	3.33831e-218	Down	2.77451e-218	Gbp2b	NA	NA	NA	K20897//guanylate-binding protein 2	XP_021013506.1//guanylate-binding protein 1-like [Mus caroli]
70166	1502	30	0	-6.23854	3.48395e-10	Down	1.56646e-09	Lipn	NA	GO:0016788//hydrolase activity, acting on ester bonds	GO:0016042//lipid catabolic process	K01052//lysosomal acid lipase/cholesteryl ester hydrolase [EC:3.1.1.13]	NP_001178884.1//lipase member N precursor [Rattus norvegicus]
17863	3420	358	6	-6.23051	8.34485e-97	Down	1.28802e-96	Myb	GO:0005634//nucleus;GO:0005654//nucleoplasm;GO:0005829//cytosol	GO:0000978//RNA polymerase II proximal promoter sequence-specific DNA binding;GO:0003677//DNA binding;GO:0071987//WD40-repeat domain binding;GO:0001077//transcriptional activator activity, RNA polymerase II proximal promoter sequence-specific DNA binding;GO:0003700//DNA binding transcription factor activity;GO:0001135//transcription factor activity, RNA polymerase II transcription factor recruiti…	GO:0060252//positive regulation of glial cell proliferation;GO:0006338//chromatin remodeling;GO:0032967//positive regulation of collagen biosynthetic process;GO:2000491//positive regulation of hepatic stellate cell activation;GO:0071354//cellular response to interleukin-6;GO:0070301//cellular response to hydrogen peroxide;GO:0045892//negative regulation of transcription, DNA-templated;GO:0006816/…	K09420//transcriptional activator Myb	NP_001185843.1//transcriptional activator Myb isoform 1 [Mus musculus];CAA26551.1//unnamed protein product [Mus musculus]
109594	1022	288	5	-6.17965	1.92103e-78	Down	3.42766e-78	Lmo1	GO:0005634//nucleus;GO:0005654//nucleoplasm	GO:0046872//metal ion binding	GO:0000122//negative regulation of transcription from RNA polymerase II promoter;GO:0045944//positive regulation of transcription from RNA polymerase II promoter;GO:1902036//regulation of hematopoietic stem cell differentiation;GO:0046013//regulation of T cell homeostatic proliferation	K15612//rhombotin-2	AAH39512.1//LIM domain only 1 (rhombotin 1), partial [Homo sapiens];NP_001289134.1//rhombotin-1 isoform 2 [Mus musculus];EFB17284.1//hypothetical protein PANDA_004271, partial [Ailuropoda melanoleuca]
100503949	1295	28.5	0	-6.16454	8.4999e-10	Down	3.86796e-09	Zfp965	GO:0005634//nucleus;GO:0005622//intracellular	GO:0046872//metal ion binding;GO:0003700//DNA binding transcription factor activity;GO:0003676//nucleic acid binding	GO:0006355//regulation of transcription, DNA-templated	K09228//KRAB domain-containing zinc finger protein	NP_001170877.1//KRAB box and zinc finger C2H2 type domain containing protein isoform 1 [Mus musculus]
14133	1317	6737	120	-6.14265	0	Down	0	Fcna	NA	GO:0033691//sialic acid binding	NA	K10104//ficolin	XP_004654152.1//PREDICTED: ficolin-1-like [Jaculus jaculus]
15235	2286	28	0	-6.13901	1.14616e-09	Down	5.23733e-09	Mst1	GO:0070062//extracellular exosome;GO:0005615//extracellular space;GO:0005773//vacuole	GO:0004252//serine-type endopeptidase activity;GO:0030971//receptor tyrosine kinase binding	GO:0046425//regulation of JAK-STAT cascade;GO:0071456//cellular response to hypoxia;GO:0030317//flagellated sperm motility;GO:2000479//regulation of cAMP-dependent protein kinase activity;GO:0007283//spermatogenesis;GO:0010628//positive regulation of gene expression;GO:0045721//negative regulation of gluconeogenesis;GO:0007566//embryo implantation;GO:0033601//positive regulation of mammary gland …	K05460//hepatocyte growth factor	NP_032269.3//hepatocyte growth factor-like protein precursor [Mus musculus]
277154	7422	28	0	-6.13901	1.14616e-09	Down	5.23733e-09	Nynrin	GO:0016021//integral component of membrane	GO:0003676//nucleic acid binding	GO:0015074//DNA integration	K18668//ribonuclease ZC3H12 [EC:3.1.-.-]	NP_001035161.1//protein NYNRIN [Mus musculus]
52033	1663	613	11	-6.13196	2.08988e-164	Down	2.16014e-164	Pbk	GO:0005634//nucleus	GO:0004674//protein serine/threonine kinase activity;GO:0005524//ATP binding	GO:0000278//mitotic cell cycle;GO:0050728//negative regulation of inflammatory response;GO:0032873//negative regulation of stress-activated MAPK cascade;GO:0034644//cellular response to UV;GO:0018107//peptidyl-threonine phosphorylation;GO:0001933//negative regulation of protein phosphorylation;GO:0018105//peptidyl-serine phosphorylation;GO:0032435//negative regulation of proteasomal ubiquitin-dep…	K08865//PDZ-binding kinase [EC:2.7.12.2]	NP_075698.1//lymphokine-activated killer T-cell-originated protein kinase [Mus musculus]
93686	6280	27	0	-6.08654	2.09143e-09	Down	9.62865e-09	Rbfox2	GO:0005634//nucleus;GO:0005654//nucleoplasm;GO:0005829//cytosol;GO:0005737//cytoplasm	GO:0003723//RNA binding;GO:0003729//mRNA binding;GO:0003714//transcription corepressor activity;GO:0008134//transcription factor binding	GO:0045892//negative regulation of transcription, DNA-templated;GO:0006397//mRNA processing;GO:0030520//intracellular estrogen receptor signaling pathway;GO:0010724//regulation of definitive erythrocyte differentiation;GO:0000381//regulation of alternative mRNA splicing, via spliceosome;GO:0021942//radial glia guided migration of Purkinje cell;GO:0048813//dendrite morphogenesis;GO:0050885//neurom…	K14946//RNA binding protein fox-1	NP_001104298.1//RNA binding protein fox-1 homolog 2 isoform 4 [Mus musculus];XP_021492418.1//RNA binding protein fox-1 homolog 2 isoform X11 [Meriones unguiculatus];XP_017172301.1//PREDICTED: RNA binding protein fox-1 homolog 2 isoform X25 [Mus musculus];NP_001104300.1//RNA binding protein fox-1 homolog 2 isoform 6 [Mus musculus];NP_001104297.1//RNA binding protein fox-1 homolog 2 isoform 3 [Mus …
170812	494	27	0	-6.08654	2.09143e-09	Down	9.62865e-09	Ahsp	GO:0005737//cytoplasm	GO:0030492//hemoglobin binding	GO:0006457//protein folding;GO:0050821//protein stabilization;GO:0030218//erythrocyte differentiation	NA	NP_573508.1//alpha-hemoglobin-stabilizing protein [Mus musculus]
234356	3943	27	0	-6.08654	2.09143e-09	Down	9.62865e-09	Csgalnact1	GO:0032580//Golgi cisterna membrane;GO:0016021//integral component of membrane	GO:0008955//peptidoglycan glycosyltransferase activity;GO:0047237//glucuronylgalactosylproteoglycan 4-beta-N-acetylgalactosaminyltransferase activity;GO:0046872//metal ion binding;GO:0015020//glucuronosyltransferase activity;GO:0047238//glucuronosyl-N-acetylgalactosaminyl-proteoglycan 4-beta-N-acetylgalactosaminyltransferase activity;GO:0008376//acetylgalactosaminyltransferase activity	GO:0001958//endochondral ossification;GO:0050653//chondroitin sulfate proteoglycan biosynthetic process, polysaccharide chain biosynthetic process;GO:0046398//UDP-glucuronate metabolic process;GO:0030206//chondroitin sulfate biosynthetic process;GO:0051216//cartilage development;GO:0019276//UDP-N-acetylgalactosamine metabolic process;GO:0030198//extracellular matrix organization;GO:0030204//chond…	K00746//chondroitin sulfate N-acetylgalactosaminyltransferase 1/2 [EC:2.4.1.174 2.4.1.175]	NP_766341.4//chondroitin sulfate N-acetylgalactosaminyltransferase 1 [Mus musculus]
11826	2760	27	0	-6.08654	2.09143e-09	Down	9.62865e-09	Aqp1	GO:0030424//axon;GO:0016324//apical plasma membrane;GO:0043679//axon terminus;GO:0045177//apical part of cell	GO:0008519//ammonium transmembrane transporter activity;GO:0015168//glycerol transmembrane transporter activity;GO:0046875//ephrin receptor binding;GO:0035379//carbon dioxide transmembrane transporter activity	GO:0048593//camera-type eye morphogenesis;GO:0072488//ammonium transmembrane transport;GO:0015696//ammonium transport;GO:0035378//carbon dioxide transmembrane transport	K09864//aquaporin-1	NP_031498.1//aquaporin-1 [Mus musculus]
76843	4221	267.12	5.05	-6.05671	4.22191e-73	Down	7.8821e-73	Dtl	GO:0080008//Cul4-RING E3 ubiquitin ligase complex;GO:0005634//nucleus;GO:0031965//nuclear membrane;GO:0031464//Cul4A-RING E3 ubiquitin ligase complex;GO:0005813//centrosome;GO:0005694//chromosome;GO:0005730//nucleolus;GO:0005829//cytosol;GO:0031465//Cul4B-RING E3 ubiquitin ligase complex	GO:0004842//ubiquitin-protein transferase activity	GO:0009411//response to UV;GO:0006513//protein monoubiquitination;GO:0006260//DNA replication;GO:0019985//translesion synthesis;GO:0006511//ubiquitin-dependent protein catabolic process;GO:0045732//positive regulation of protein catabolic process;GO:0010971//positive regulation of G2/M transition of mitotic cell cycle;GO:0051726//regulation of cell cycle;GO:0006974//cellular response to DNA damag…	K11790//denticleless	EDL12989.1//denticleless homolog (Drosophila), isoform CRA_b, partial [Mus musculus];NP_001292162.1//denticleless protein homolog isoform 2 [Mus musculus]
320878	6689	50	1	-5.97551	1.40709e-15	Down	5.55136e-15	Mical2	GO:0005634//nucleus	GO:0016709//oxidoreductase activity, acting on paired donors, with incorporation or reduction of molecular oxygen, NAD(P)H as one donor, and incorporation of one atom of oxygen;GO:0003779//actin binding;GO:0046872//metal ion binding;GO:0043914//NADPH:sulfur oxidoreductase activity;GO:0016491//oxidoreductase activity;GO:0071949//FAD binding	GO:0019417//sulfur oxidation;GO:0001947//heart looping;GO:0010735//positive regulation of transcription via serum response element binding;GO:0007507//heart development;GO:0007010//cytoskeleton organization;GO:0030042//actin filament depolymerization;GO:0055114//oxidation-reduction process	K19947//F-actin monooxygenase [EC:1.14.13.225]	XP_021024802.1//F-actin-methionine sulfoxide oxidase MICAL2 isoform X2 [Mus caroli];NP_796256.1//[F-actin]-methionine sulfoxide oxidase MICAL2 isoform B [Mus musculus]
380928	5824	25	0	-5.97551	7.04194e-09	Down	3.29201e-08	Lmo7	GO:0005913//cell-cell adherens junction;GO:0016324//apical plasma membrane;GO:0005925//focal adhesion	GO:0046872//metal ion binding;GO:0008022//protein C-terminus binding;GO:0042805//actinin binding;GO:0004842//ubiquitin-protein transferase activity	GO:0098609//cell-cell adhesion;GO:0030155//regulation of cell adhesion;GO:0023051//regulation of signaling	K06084//F-box protein 20	NP_963287.2//LIM domain only protein 7 isoform 1 [Mus musculus];BAC98041.1//mKIAA0858 protein, partial [Mus musculus]
76960	2952	25	0	-5.97551	7.04194e-09	Down	3.29201e-08	Bcas1	GO:0070062//extracellular exosome;GO:0005829//cytosol	GO:0042803//protein homodimerization activity	NA	K00907//myosin-light-chain kinase [EC:2.7.11.18];K04574//neurofilament heavy polypeptide;K07436//vitamin D3 24-hydroxylase [EC:1.14.15.16];K13171//serine/arginine repetitive matrix protein 1	XP_006500444.1//PREDICTED: breast carcinoma-amplified sequence 1 homolog isoform X1 [Mus musculus];XP_006500445.1//PREDICTED: breast carcinoma-amplified sequence 1 homolog isoform X2 [Mus musculus]
243277	5067	25	0	-5.97551	7.04194e-09	Down	3.29201e-08	Adgrd1	GO:0005622//intracellular;GO:0016021//integral component of membrane;GO:0005886//plasma membrane	GO:0004930//G-protein coupled receptor activity	GO:0007186//G-protein coupled receptor signaling pathway;GO:0007166//cell surface receptor signaling pathway	K08465//G protein-coupled receptor 133	NP_001074811.1//adhesion G-protein coupled receptor D1 isoform 3 precursor [Mus musculus];NP_001334415.1//adhesion G-protein coupled receptor D1 isoform 2 precursor [Mus musculus]
19362	1884	199	4	-5.96828	3.86285e-55	Down	8.64338e-55	Rad51ap1	GO:0005634//nucleus;GO:0043234//protein complex;GO:0000790//nuclear chromatin	GO:0003697//single-stranded DNA binding;GO:0003723//RNA binding;GO:0003690//double-stranded DNA binding	GO:0006281//DNA repair;GO:0071479//cellular response to ionizing radiation;GO:0036297//interstrand cross-link repair;GO:0000724//double-strand break repair via homologous recombination;GO:0010569//regulation of double-strand break repair via homologous recombination;GO:0006310//DNA recombination	K20778//RAD51-associated protein 1	NP_033039.2//RAD51-associated protein 1 isoform 1 [Mus musculus];NP_001334384.1//RAD51-associated protein 1 isoform 2 [Mus musculus]
56464	1975	96	2	-5.91662	7.80081e-28	Down	2.47345e-27	Ctsf	GO:0070062//extracellular exosome;GO:0005615//extracellular space;GO:0005764//lysosome;GO:1903561//extracellular vesicle	GO:0008234//cysteine-type peptidase activity;GO:0004197//cysteine-type endopeptidase activity	GO:0051603//proteolysis involved in cellular protein catabolic process	K01373//cathepsin F [EC:3.4.22.41]	NP_063914.1//cathepsin F precursor [Mus musculus]
269610	9375	24	0	-5.91662	1.30006e-08	Down	6.12376e-08	Chd5	GO:0016020//membrane;GO:0005634//nucleus;GO:0005829//cytosol;GO:0016607//nuclear speck	GO:0046872//metal ion binding;GO:0005524//ATP binding;GO:0061628//H3K27me3 modified histone binding	GO:0098532//histone H3-K27 trimethylation;GO:0060850//regulation of transcription involved in cell fate commitment	K14435//chromodomain-helicase-DNA-binding protein 5 [EC:3.6.4.12]	NP_001074845.1//chromodomain-helicase-DNA-binding protein 5 isoform 1 [Mus musculus];NP_083492.2//chromodomain-helicase-DNA-binding protein 5 isoform 2 [Mus musculus]
51795	2456	24	0	-5.91662	1.30006e-08	Down	6.12376e-08	Srpx	GO:0005783//endoplasmic reticulum;GO:0005776//autophagosome	NA	GO:0001845//phagolysosome assembly;GO:2001241//positive regulation of extrinsic apoptotic signaling pathway in absence of ligand;GO:0034976//response to endoplasmic reticulum stress;GO:0006914//autophagy;GO:0060244//negative regulation of cell proliferation involved in contact inhibition	K19408//sushi repeat-containing protein SRPX2	NP_058607.1//sushi-repeat-containing protein SRPX precursor [Mus musculus]
70218	3345	286	6	-5.90656	3.09262e-78	Down	5.52326e-78	Kif18b	GO:0005634//nucleus;GO:0035371//microtubule plus-end;GO:0005737//cytoplasm;GO:1990752//microtubule end;GO:0000235//astral microtubule;GO:0005829//cytosol;GO:0016604//nuclear body;GO:0005871//kinesin complex	GO:0005524//ATP binding;GO:0003774//motor activity;GO:0003777//microtubule motor activity;GO:0019894//kinesin binding;GO:0008017//microtubule binding;GO:0016887//ATPase activity	GO:0000070//mitotic sister chromatid segregation;GO:0000278//mitotic cell cycle;GO:0007018//microtubule-based movement;GO:0051302//regulation of cell division;GO:0051301//cell division;GO:0007019//microtubule depolymerization	K10401//kinesin family member 18/19	NP_932063.2//kinesin-like protein KIF18B [Mus musculus]
97908	492	23.22	0	-5.86895	2.10048e-08	Down	9.96632e-08	Hist1h3g	NA	NA	NA	K11253//histone H3	XP_017200300.1//PREDICTED: uncharacterized protein LOC100343399 [Oryctolagus cuniculus]
64297	3593	231.31	5	-5.86341	9.33419e-64	Down	1.91199e-63	Gprc5b	GO:0043231//intracellular membrane-bounded organelle;GO:0070062//extracellular exosome;GO:0005634//nucleus;GO:0005615//extracellular space;GO:0009986//cell surface;GO:0045121//membrane raft;GO:0005730//nucleolus;GO:0005829//cytosol;GO:0016021//integral component of membrane;GO:0005886//plasma membrane	GO:0030295//protein kinase activator activity;GO:0019901//protein kinase binding;GO:0004930//G-protein coupled receptor activity	GO:0045666//positive regulation of neuron differentiation;GO:0061098//positive regulation of protein tyrosine kinase activity;GO:0010976//positive regulation of neuron projection development;GO:0050729//positive regulation of inflammatory response;GO:0090263//positive regulation of canonical Wnt signaling pathway;GO:0042593//glucose homeostasis;GO:0043123//positive regulation of I-kappaB kinase/N…	K04619//G protein-coupled receptor family C group 5 member B	AAI66986.1//Gprc5b protein, partial [Rattus norvegicus]
12156	3566	92	2	-5.85522	8.85337e-27	Down	2.8406e-26	Bmp2	GO:0043231//intracellular membrane-bounded organelle;GO:0005615//extracellular space;GO:0009986//cell surface;GO:0070724//BMP receptor complex	GO:0008083//growth factor activity;GO:0005125//cytokine activity;GO:0039706//co-receptor binding;GO:0070700//BMP receptor binding	GO:0009887//animal organ morphogenesis;GO:0000187//activation of MAPK activity;GO:0030509//BMP signaling pathway;GO:0003181//atrioventricular valve morphogenesis	K21283//bone morphogenetic protein 2	NP_031579.2//bone morphogenetic protein 2 preproprotein [Mus musculus]
13848	3756	23	0	-5.85522	2.40333e-08	Down	1.14393e-07	Ephb6	GO:0009986//cell surface;GO:0005887//integral component of plasma membrane;GO:0005576//extracellular region	GO:0005524//ATP binding;GO:0005003//ephrin receptor activity	GO:0001806//type IV hypersensitivity;GO:2000525//positive regulation of T cell costimulation;GO:0050663//cytokine secretion;GO:0050798//activated T cell proliferation;GO:0002456//T cell mediated immunity;GO:0032092//positive regulation of protein binding	K05114//Eph receptor B6 [EC:2.7.10.1]	EDL13506.1//Eph receptor B6, isoform CRA_a, partial [Mus musculus]
54562	2084	23	0	-5.85522	2.40333e-08	Down	1.14393e-07	Lrrc6	GO:0005929//cilium;GO:0005737//cytoplasm	NA	GO:0003341//cilium movement;GO:0030317//flagellated sperm motility;GO:0036159//inner dynein arm assembly;GO:0060287//epithelial cilium movement involved in determination of left/right asymmetry;GO:0061458//reproductive system development;GO:0036158//outer dynein arm assembly;GO:0044458//motile cilium assembly;GO:0008584//male gonad development	K19753//protein TilB	NP_062330.1//protein tilB homolog [Mus musculus]
212712	5299	23	0	-5.85522	2.40333e-08	Down	1.14393e-07	Satb2	GO:0005634//nucleus	GO:0003677//DNA binding	GO:0006355//regulation of transcription, DNA-templated;GO:0006351//transcription, DNA-templated	NA	XP_017714474.1//PREDICTED: DNA-binding protein SATB2 isoform X1 [Rhinopithecus bieti];BAD92613.1//SATB family member 2 variant, partial [Homo sapiens]
320415	629	23	0	-5.85522	2.40333e-08	Down	1.14393e-07	Gchfr	GO:0030425//dendrite;GO:0005634//nucleus;GO:0005654//nucleoplasm;GO:0031965//nuclear membrane;GO:0042470//melanosome;GO:0005737//cytoplasm;GO:0005829//cytosol;GO:0043234//protein complex	GO:0016787//hydrolase activity;GO:0016597//amino acid binding;GO:0030742//GTP-dependent protein binding;GO:0004857//enzyme inhibitor activity;GO:0044549//GTP cyclohydrolase binding	GO:0051291//protein heterooligomerization;GO:0009890//negative regulation of biosynthetic process;GO:0043105//negative regulation of GTP cyclohydrolase I activity	NA	NP_796131.1//GTP cyclohydrolase 1 feedback regulatory protein [Mus musculus]
18452	2279	364	8	-5.83945	5.92594e-99	Down	9.00528e-99	P4ha2	GO:0043231//intracellular membrane-bounded organelle;GO:0005788//endoplasmic reticulum lumen;GO:0005654//nucleoplasm;GO:0005783//endoplasmic reticulum;GO:0005829//cytosol;GO:0016222//procollagen-proline 4-dioxygenase complex	GO:0016702//oxidoreductase activity, acting on single donors with incorporation of molecular oxygen, incorporation of two atoms of oxygen;GO:0004656//procollagen-proline 4-dioxygenase activity;GO:0005506//iron ion binding;GO:0031418//L-ascorbic acid binding	GO:0018401//peptidyl-proline hydroxylation to 4-hydroxy-L-proline	K00472//prolyl 4-hydroxylase [EC:1.14.11.2]	EDL33547.1//procollagen-proline, 2-oxoglutarate 4-dioxygenase (proline 4-hydroxylase), alpha II polypeptide, isoform CRA_e, partial [Mus musculus]
12235	4334	405	9	-5.82351	7.87427e-110	Down	1.10136e-109	Bub1	GO:0016020//membrane;GO:0005654//nucleoplasm;GO:0005829//cytosol;GO:0000942//condensed nuclear chromosome outer kinetochore;GO:0000778//condensed nuclear chromosome kinetochore;GO:0000780//condensed nuclear chromosome, centromeric region;GO:0000776//kinetochore;GO:0000777//condensed chromosome kinetochore;GO:0000775//chromosome, centromeric region	GO:0004674//protein serine/threonine kinase activity;GO:0005524//ATP binding;GO:0004672//protein kinase activity	GO:0051983//regulation of chromosome segregation;GO:0007059//chromosome segregation;GO:0007094//mitotic spindle assembly checkpoint;GO:0007063//regulation of sister chromatid cohesion;GO:0006915//apoptotic process;GO:2001244//positive regulation of intrinsic apoptotic signaling pathway;GO:0008283//cell proliferation;GO:0051301//cell division;GO:0051754//meiotic sister chromatid cohesion, centrome…	K02178//checkpoint serine/threonine-protein kinase [EC:2.7.11.1]	EDL28209.1//budding uninhibited by benzimidazoles 1 homolog (S. cerevisiae), isoform CRA_a, partial [Mus musculus]
224022	3231	45	1	-5.82351	2.9539e-14	Down	1.19785e-13	Slc7a4	GO:0016021//integral component of membrane	GO:0015171//amino acid transmembrane transporter activity	NA	K13866//solute carrier family 7 (cationic amino acid transporter), member 4	XP_006522101.1//PREDICTED: cationic amino acid transporter 4 isoform X1 [Mus musculus]
244864	1786	177	4	-5.79926	2.3263e-49	Down	5.53308e-49	Layn	GO:0001726//ruffle;GO:0009986//cell surface;GO:0016021//integral component of membrane	GO:0030246//carbohydrate binding;GO:0005540//hyaluronic acid binding	NA	K10077//layilin	NP_001028706.1//layilin precursor [Mus musculus]
67978	2735	44	1	-5.79108	5.45842e-14	Down	2.22709e-13	Tctn2	GO:0005856//cytoskeleton;GO:0016021//integral component of membrane;GO:0036038//MKS complex;GO:0005737//cytoplasm	NA	GO:0060271//cilium assembly;GO:0007224//smoothened signaling pathway;GO:1904491//protein localization to ciliary transition zone	K19361//tectonic-2	NP_080762.1//tectonic-2 precursor [Mus musculus]
627214	4637	22	0	-5.79108	4.4674e-08	Down	2.1462e-07	Fam196a	NA	NA	NA	K16628//collagen, type VII, alpha;K06236//collagen, type I, alpha;K06233//low density lipoprotein-related protein 2	XP_017177932.1//PREDICTED: protein FAM196A isoform X1 [Mus musculus]
104871	2101	22	0	-5.79108	4.4674e-08	Down	2.1462e-07	Spata7	GO:0036064//ciliary basal body;GO:0005654//nucleoplasm;GO:0032391//photoreceptor connecting cilium;GO:0015630//microtubule cytoskeleton;GO:0005829//cytosol;GO:0005739//mitochondrion;GO:0005930//axoneme	NA	GO:1903621//protein localization to photoreceptor connecting cilium;GO:1903546//protein localization to photoreceptor outer segment;GO:0050896//response to stimulus;GO:0007601//visual perception;GO:0045494//photoreceptor cell maintenance	K19655//spermatogenesis-associated protein 7	EDL18930.1//spermatogenesis associated 7, isoform CRA_a, partial [Mus musculus];NP_001276502.1//spermatogenesis-associated protein 7 homolog isoform 3 [Mus musculus]
14675	3383	22	0	-5.79108	4.4674e-08	Down	2.1462e-07	Gna14	GO:0070062//extracellular exosome;GO:0005834//heterotrimeric G-protein complex	GO:0031683//G-protein beta/gamma-subunit complex binding;GO:0046872//metal ion binding;GO:0001664//G-protein coupled receptor binding;GO:0004871//signal transducer activity;GO:0005525//GTP binding;GO:0003924//GTPase activity	GO:0007186//G-protein coupled receptor signaling pathway;GO:0060158//phospholipase C-activating dopamine receptor signaling pathway;GO:0007188//adenylate cyclase-modulating G-protein coupled receptor signaling pathway	K04636//guanine nucleotide-binding protein subunit alpha-14	NP_032163.3//guanine nucleotide-binding protein subunit alpha-14 [Mus musculus]
243864	1075	22	0	-5.79108	4.4674e-08	Down	2.1462e-07	Mill2	GO:0031362//anchored component of external side of plasma membrane;GO:0016021//integral component of membrane	GO:0046703//natural killer cell lectin-like receptor binding	GO:0006979//response to oxidative stress;GO:0050689//negative regulation of defense response to virus by host;GO:0046629//gamma-delta T cell activation;GO:0002429//immune response-activating cell surface receptor signaling pathway;GO:0032526//response to retinoic acid;GO:0009408//response to heat	K07985//MHC class I-related protein;K06751//major histocompatibility complex, class I	EDL23089.1//mCG145369, isoform CRA_a, partial [Mus musculus];EDL23090.1//mCG145369, isoform CRA_b, partial [Mus musculus]
12346	1184	22	0	-5.79108	4.4674e-08	Down	2.1462e-07	Car1	GO:0070062//extracellular exosome;GO:0005737//cytoplasm	GO:0016836//hydro-lyase activity;GO:0008270//zinc ion binding;GO:0004089//carbonate dehydratase activity;GO:0004064//arylesterase activity	GO:0006730//one-carbon metabolic process	K01672//carbonic anhydrase [EC:4.2.1.1]	AAA37354.1//carbonic anhydrase I [Mus musculus]
93701	4480	21.81	0	-5.77857	5.0251e-08	Down	2.41998e-07	Pcdhgb4	NA	NA	NA	K16496//protocadherin gamma subfamily B	XP_017654291.1//PREDICTED: protocadherin gamma-B4 isoform X17 [Nannospalax galili]
21814	6090	260	6	-5.76906	2.21782e-71	Down	4.20577e-71	Tgfbr3	GO:0070062//extracellular exosome;GO:0005615//extracellular space;GO:0005783//endoplasmic reticulum;GO:0009897//external side of plasma membrane;GO:0005737//cytoplasm;GO:0043235//receptor complex;GO:0005578//proteinaceous extracellular matrix;GO:0009986//cell surface;GO:0005887//integral component of plasma membrane;GO:0034673//inhibin-betaglycan-ActRII complex	GO:0048185//activin binding;GO:0005114//type II transforming growth factor beta receptor binding;GO:0005024//transforming growth factor beta-activated receptor activity;GO:0015026//coreceptor activity;GO:0008201//heparin binding;GO:0005539//glycosaminoglycan binding;GO:0017134//fibroblast growth factor binding;GO:0030165//PDZ domain binding;GO:0046332//SMAD binding;GO:0070123//transforming growth…	GO:0031100//animal organ regeneration;GO:0001649//osteoblast differentiation;GO:0060412//ventricular septum morphogenesis;GO:0060317//cardiac epithelial to mesenchymal transition;GO:0034695//response to prostaglandin E;GO:0050880//regulation of blood vessel size;GO:0030513//positive regulation of BMP signaling pathway;GO:0060318//definitive erythrocyte differentiation;GO:0001568//blood vessel dev…	K05843//transforming growth factor, beta receptor III	NP_035708.2//transforming growth factor beta receptor type 3 precursor [Mus musculus]
18260	3192	42.99	1	-5.75758	1.01704e-13	Down	4.17502e-13	Ocln	GO:0016327//apicolateral plasma membrane;GO:0016324//apical plasma membrane;GO:0031410//cytoplasmic vesicle;GO:0030054//cell junction;GO:0009986//cell surface;GO:0030139//endocytic vesicle;GO:0005911//cell-cell junction;GO:0016021//integral component of membrane;GO:0005923//bicellular tight junction;GO:0016328//lateral plasma membrane;GO:0005886//plasma membrane	GO:0019904//protein domain specific binding	GO:0070673//response to interleukin-18;GO:0045216//cell-cell junction organization;GO:0070830//bicellular tight junction assembly;GO:0071356//cellular response to tumor necrosis factor	K06088//occludin	EDL00805.1//occludin, isoform CRA_b, partial [Mus musculus]
217364	4079	378	9	-5.72397	1.13302e-102	Down	1.66961e-102	Engase	GO:0005829//cytosol;GO:0005764//lysosome	GO:0033925//mannosyl-glycoprotein endo-beta-N-acetylglucosaminidase activity	GO:0006517//protein deglycosylation	K01227//mannosyl-glycoprotein endo-beta-N-acetylglucosaminidase [EC:3.2.1.96]	XP_017169987.1//PREDICTED: cytosolic endo-beta-N-acetylglucosaminidase isoform X2 [Mus musculus]
17231	845	84	2	-5.72397	1.18295e-24	Down	3.91691e-24	Mcpt8	GO:0005615//extracellular space;GO:0030141//secretory granule	GO:0004252//serine-type endopeptidase activity	GO:0006508//proteolysis	K01353//granzyme B [EC:3.4.21.79];K01319//cathepsin G [EC:3.4.21.20]	NP_032598.1//mast cell protease 8 precursor [Mus musculus]
72433	1577	21	0	-5.72397	8.32637e-08	Down	4.04492e-07	Rab38	GO:0016020//membrane;GO:0005783//endoplasmic reticulum;GO:0030670//phagocytic vesicle membrane;GO:0033162//melanosome membrane;GO:0042470//melanosome;GO:0005764//lysosome;GO:0031982//vesicle;GO:0005737//cytoplasm;GO:0005802//trans-Golgi network;GO:0045335//phagocytic vesicle;GO:0005829//cytosol;GO:0044233//ER-mitochondrion membrane contact site;GO:0005739//mitochondrion;GO:0005886//plasma membran…	GO:0035650//AP-1 adaptor complex binding;GO:0036461//BLOC-2 complex binding;GO:0019003//GDP binding;GO:0035651//AP-3 adaptor complex binding;GO:0030742//GTP-dependent protein binding;GO:0005525//GTP binding;GO:0003924//GTPase activity	GO:0072657//protein localization to membrane;GO:0090383//phagosome acidification;GO:0006996//organelle organization;GO:0060155//platelet dense granule organization;GO:0016192//vesicle-mediated transport;GO:0007005//mitochondrion organization;GO:0035646//endosome to melanosome transport;GO:0015031//protein transport;GO:1903232//melanosome assembly	K07923//Ras-related protein Rab-38	NP_082514.4//ras-related protein Rab-38 [Mus musculus]
20315	2357	21	0	-5.72397	8.32637e-08	Down	4.04492e-07	Cxcl12	GO:0070062//extracellular exosome;GO:0005615//extracellular space;GO:0009897//external side of plasma membrane;GO:0005886//plasma membrane;GO:0005737//cytoplasm	GO:0008083//growth factor activity;GO:0045236//CXCR chemokine receptor binding;GO:0008009//chemokine activity;GO:0042056//chemoattractant activity;GO:0042379//chemokine receptor binding	GO:0031100//animal organ regeneration;GO:0030335//positive regulation of cell migration;GO:0050930//induction of positive chemotaxis;GO:0008344//adult locomotory behavior;GO:0008354//germ cell migration;GO:0007420//brain development;GO:0060326//cell chemotaxis;GO:0048842//positive regulation of axon extension involved in axon guidance;GO:2000406//positive regulation of T cell migration;GO:1901741…	K10031//C-X-C motif chemokine 12	EDK99573.1//chemokine (C-X-C motif) ligand 12, isoform CRA_c, partial [Mus musculus]
233147	1980	21	0	-5.72397	8.32637e-08	Down	4.04492e-07	Zfp939	NA	NA	NA	K09228//KRAB domain-containing zinc finger protein	XP_008834046.1//PREDICTED: zinc finger protein 345-like isoform X1 [Nannospalax galili]
54324	5420	21	0	-5.72397	8.32637e-08	Down	4.04492e-07	Arhgef5	GO:0005634//nucleus;GO:0005654//nucleoplasm;GO:0042995//cell projection;GO:0071944//cell periphery;GO:0030054//cell junction;GO:0005737//cytoplasm;GO:0002102//podosome;GO:0005829//cytosol;GO:0005886//plasma membrane	GO:0008289//lipid binding;GO:0005085//guanyl-nucleotide exchange factor activity;GO:0005089//Rho guanyl-nucleotide exchange factor activity	GO:0071803//positive regulation of podosome assembly;GO:0030036//actin cytoskeleton organization;GO:0043547//positive regulation of GTPase activity;GO:0035556//intracellular signal transduction;GO:0032956//regulation of actin cytoskeleton organization;GO:0043507//positive regulation of JUN kinase activity;GO:0002408//myeloid dendritic cell chemotaxis;GO:0043087//regulation of GTPase activity;GO:0…	K20684//Rho guanine nucleotide exchange factor 5	NP_598435.1//rho guanine nucleotide exchange factor 5 [Mus musculus]
21872	6891	21	0	-5.72397	8.32637e-08	Down	4.04492e-07	Tjp1	GO:0016020//membrane;GO:0016323//basolateral plasma membrane;GO:0005921//gap junction;GO:0016324//apical plasma membrane;GO:0046581//intercellular canaliculus;GO:0030054//cell junction;GO:0005737//cytoplasm;GO:0005913//cell-cell adherens junction;GO:0005829//cytosol;GO:0005911//cell-cell junction;GO:0031674//I band;GO:0005923//bicellular tight junction;GO:0014704//intercalated disc;GO:0043296//ap…	GO:0019904//protein domain specific binding;GO:0008022//protein C-terminus binding;GO:0005516//calmodulin binding;GO:0071253//connexin binding;GO:0045296//cadherin binding	GO:0042493//response to drug;GO:0090557//establishment of endothelial intestinal barrier;GO:0032496//response to lipopolysaccharide;GO:0045471//response to ethanol;GO:0071333//cellular response to glucose stimulus;GO:0043116//negative regulation of vascular permeability;GO:0007605//sensory perception of sound;GO:0001825//blastocyst formation;GO:0071000//response to magnetism	K05701//tight junction protein 1	NP_033412.2//tight junction protein ZO-1 isoform 1 [Mus musculus];NP_001157046.1//tight junction protein ZO-1 isoform 2 [Mus musculus]
11988	7720	5290.35	126.51	-5.71769	0	Down	0	Slc7a2	GO:0016021//integral component of membrane;GO:0030054//cell junction;GO:0005886//plasma membrane	GO:0097627//high-affinity L-ornithine transmembrane transporter activity;GO:0015189//L-lysine transmembrane transporter activity;GO:0061459//L-arginine transmembrane transporter activity;GO:0000064//L-ornithine transmembrane transporter activity;GO:0015181//arginine transmembrane transporter activity;GO:0005289//high-affinity arginine transmembrane transporter activity;GO:0005292//high-affinity l…	GO:0097638//L-arginine import across plasma membrane;GO:0002537//nitric oxide production involved in inflammatory response;GO:0042116//macrophage activation;GO:1902023//L-arginine transport;GO:0043030//regulation of macrophage activation;GO:0050727//regulation of inflammatory response;GO:0097639//L-lysine import across plasma membrane;GO:0097640//L-ornithine import across plasma membrane;GO:00068…	K13864//solute carrier family 7 (cationic amino acid transporter), member 2	XP_006509314.1//PREDICTED: cationic amino acid transporter 2 isoform X2 [Mus musculus];XP_006509313.1//PREDICTED: cationic amino acid transporter 2 isoform X1 [Mus musculus]
66222	1931	21636.5	522.43	-5.70374	0	Down	0	Serpinb1a	GO:0016020//membrane;GO:0031012//extracellular matrix;GO:0070062//extracellular exosome;GO:0005615//extracellular space;GO:0005737//cytoplasm	GO:0004867//serine-type endopeptidase inhibitor activity	GO:0042176//regulation of protein catabolic process	K13963//serpin B	NP_079705.2//leukocyte elastase inhibitor A [Mus musculus]
12140	762	611	15	-5.67979	1.91001e-164	Down	1.97317e-164	Fabp7	GO:0005634//nucleus;GO:0005654//nucleoplasm;GO:0042995//cell projection;GO:0071944//cell periphery;GO:0005737//cytoplasm;GO:0043025//neuronal cell body;GO:0044297//cell body;GO:0005911//cell-cell junction;GO:0005829//cytosol	GO:0005504//fatty acid binding;GO:0005215//transporter activity	GO:0050673//epithelial cell proliferation;GO:0021846//cell proliferation in forebrain;GO:0001964//startle response;GO:0022008//neurogenesis;GO:0060134//prepulse inhibition	K08756//fatty acid-binding protein 7, brain	EDL05123.1//fatty acid binding protein 7, brain, partial [Mus musculus]
20533	4584	20	0	-5.65358	1.56346e-07	Down	7.65941e-07	Slc4a1	GO:0016020//membrane;GO:0070062//extracellular exosome;GO:0016323//basolateral plasma membrane;GO:0072562//blood microparticle;GO:0030018//Z disc;GO:0005887//integral component of plasma membrane;GO:0016021//integral component of membrane;GO:0030863//cortical cytoskeleton	GO:0015108//chloride transmembrane transporter activity;GO:0015301//anion:anion antiporter activity;GO:0008510//sodium:bicarbonate symporter activity;GO:0005452//inorganic anion exchanger activity;GO:0030506//ankyrin binding;GO:0042803//protein homodimerization activity;GO:0015106//bicarbonate transmembrane transporter activity	GO:0015701//bicarbonate transport;GO:0006820//anion transport;GO:0006821//chloride transport;GO:0051453//regulation of intracellular pH	K06573//solute carrier family 4 (anion exchanger), member 1	NP_035533.1//band 3 anion transport protein [Mus musculus]
16576	4522	20	0	-5.65358	1.56346e-07	Down	7.65941e-07	Kif7	GO:0005929//cilium	GO:0005524//ATP binding;GO:0003777//microtubule motor activity;GO:0008017//microtubule binding	GO:0007018//microtubule-based movement	K18806//kinesin family member 7	NP_034756.2//kinesin-like protein KIF7 isoform 2 [Mus musculus];NP_001278151.1//kinesin-like protein KIF7 isoform 1 [Mus musculus]
257635	1223	20	0	-5.65358	1.56346e-07	Down	7.65941e-07	Sdsl	GO:0070062//extracellular exosome;GO:0005739//mitochondrion	GO:0003941//L-serine ammonia-lyase activity;GO:0042802//identical protein binding;GO:0004794//L-threonine ammonia-lyase activity	NA	K17989//L-serine/L-threonine ammonia-lyase [EC:4.3.1.17 4.3.1.19]	AAL56988.1//serine dehydratase [Mus musculus]
230971	6876	20	0	-5.65358	1.56346e-07	Down	7.65941e-07	Megf6	NA	GO:0005509//calcium ion binding	NA	K02258//cytochrome c oxidase assembly protein subunit 11	NP_001156449.1//multiple epidermal growth factor-like domains protein 6 precursor [Mus musculus]
15893	1757	835	21	-5.64497	8.2339e-224	Down	6.68798e-224	Ica1	GO:0043231//intracellular membrane-bounded organelle;GO:0030667//secretory granule membrane;GO:0030672//synaptic vesicle membrane;GO:0005829//cytosol;GO:0030054//cell junction;GO:0000139//Golgi membrane	GO:0019904//protein domain specific binding	GO:0046928//regulation of neurotransmitter secretion;GO:0006836//neurotransmitter transport;GO:0050796//regulation of insulin secretion	K19863//islet cell auto antigen 1	NP_034622.3//islet cell autoantigen 1 isoform 1 [Mus musculus];NP_001239195.1//islet cell autoantigen 1 isoform 2 [Mus musculus]
11636	2047	118	3	-5.62933	1.11668e-33	Down	3.2483e-33	Ak1	GO:0036126//sperm flagellum;GO:0070062//extracellular exosome;GO:0005829//cytosol;GO:0005886//plasma membrane;GO:0005737//cytoplasm;GO:0001520//outer dense fiber	GO:0005524//ATP binding;GO:0004550//nucleoside diphosphate kinase activity;GO:0004017//adenylate kinase activity	GO:0046034//ATP metabolic process;GO:0006165//nucleoside diphosphate phosphorylation;GO:0007050//cell cycle arrest;GO:0009142//nucleoside triphosphate biosynthetic process	K00939//adenylate kinase [EC:2.7.4.3]	NP_067490.1//adenylate kinase isoenzyme 1 isoform 1 [Mus musculus];XP_004677358.2//PREDICTED: adenylate kinase isoenzyme 1 isoform X1 [Condylura cristata];NP_001185719.1//adenylate kinase isoenzyme 1 isoform 2 [Mus musculus]
66528	956	1165	30	-5.61088	0	Down	0	Smim5	NA	NA	NA	NA	EDL34532.1//RIKEN cDNA 2210020M01, isoform CRA_a, partial [Mus musculus]
22445	1694	19.41	0	-5.61038	2.27259e-07	Down	1.11889e-06	Xlr3a	GO:0000800//lateral element	NA	GO:0051321//meiotic cell cycle	K19528//synaptonemal complex protein 3	EDL26550.1//mCG114264, isoform CRA_b, partial [Mus musculus]
16415	2618	28825	743	-5.60947	0	Down	0	Itgb2l	GO:0008305//integrin complex;GO:0030141//secretory granule	GO:0004872//receptor activity	GO:0007160//cell-matrix adhesion;GO:0007229//integrin-mediated signaling pathway;GO:0006954//inflammatory response	K06464//integrin beta 2	XP_006522992.1//PREDICTED: integrin beta-2-like protein isoform X3 [Mus musculus]
70701	4205	19	0	-5.57958	2.94314e-07	Down	1.45752e-06	Nipal1	GO:0016020//membrane;GO:0016021//integral component of membrane	GO:0015095//magnesium ion transmembrane transporter activity	GO:0015693//magnesium ion transport	K19364//magnesium transporter NIPA1	NP_001074674.1//magnesium transporter NIPA3 [Mus musculus]
93961	5442	19	0	-5.57958	2.94314e-07	Down	1.45752e-06	B3galt5	GO:0005783//endoplasmic reticulum;GO:0005794//Golgi apparatus;GO:0016021//integral component of membrane;GO:0000139//Golgi membrane	GO:0008378//galactosyltransferase activity	GO:0006486//protein glycosylation	K03877//beta-1,3-galactosyltransferase 5 [EC:2.4.1.-]	NP_149161.1//beta-1,3-galactosyltransferase 5 [Mus musculus]
12833	3990	19	0	-5.57958	2.94314e-07	Down	1.45752e-06	Col6a1	NA	NA	NA	K19720//collagen, type III, alpha	ETE70123.1//Collagen alpha-2(VI) chain, partial [Ophiophagus hannah]
171167	3237	19	0	-5.57958	2.94314e-07	Down	1.45752e-06	Fut10	GO:0005654//nucleoplasm;GO:0005783//endoplasmic reticulum;GO:0032580//Golgi cisterna membrane;GO:0005794//Golgi apparatus;GO:0016021//integral component of membrane;GO:0000139//Golgi membrane	GO:0046920//alpha-(1->3)-fucosyltransferase activity	GO:0006486//protein glycosylation;GO:0021799//cerebral cortex radially oriented cell migration;GO:0097150//neuronal stem cell population maintenance	K09669//alpha-1,3-fucosyltransferase 10 [EC:2.4.1.-]	NP_598922.1//alpha-(1,3)-fucosyltransferase 10 isoform b [Mus musculus];NP_001012535.1//alpha-(1,3)-fucosyltransferase 10 isoform a [Mus musculus];NP_001273354.1//alpha-(1,3)-fucosyltransferase 10 isoform c [Mus musculus]
332934	1505	19	0	-5.57958	2.94314e-07	Down	1.45752e-06	Zmynd12	GO:0005622//intracellular	NA	NA	NA	NP_001014900.2//zinc finger MYND domain-containing protein 12 [Mus musculus]
240518	2340	19	0	-5.57958	2.94314e-07	Down	1.45752e-06	Peli3	NA	GO:0061630//ubiquitin protein ligase activity;GO:0004842//ubiquitin-protein transferase activity	GO:0070534//protein K63-linked ubiquitination;GO:0031397//negative regulation of protein ubiquitination;GO:0070434//positive regulation of nucleotide-binding oligomerization domain containing 2 signaling pathway;GO:0010804//negative regulation of tumor necrosis factor-mediated signaling pathway;GO:0050829//defense response to Gram-negative bacterium;GO:2001237//negative regulation of extrinsic ap…	K11964//pellino [EC:2.3.2.27]	OWK17375.1//hypothetical protein Celaphus_00013231, partial [Cervus elaphus hippelaphus];NP_001334351.1//E3 ubiquitin-protein ligase pellino homolog 3 isoform 2 [Mus musculus]
329421	6256	19	0	-5.57958	2.94314e-07	Down	1.45752e-06	Myo3b	NA	NA	NA	K08834//myosin III [EC:2.7.11.1]	XP_021006054.1//myosin-IIIb [Mus caroli]
192897	6160	19	0	-5.57958	2.94314e-07	Down	1.45752e-06	Itgb4	GO:0070062//extracellular exosome;GO:0031252//cell leading edge;GO:0005634//nucleus;GO:0030054//cell junction;GO:0043235//receptor complex;GO:0009925//basal plasma membrane;GO:0008305//integrin complex;GO:0009986//cell surface;GO:0030056//hemidesmosome;GO:0005886//plasma membrane;GO:0005604//basement membrane	GO:0031994//insulin-like growth factor I binding;GO:0001664//G-protein coupled receptor binding;GO:0004872//receptor activity;GO:0038132//neuregulin binding	GO:0009611//response to wounding;GO:0043588//skin development;GO:0046847//filopodium assembly;GO:0031581//hemidesmosome assembly;GO:0048565//digestive tract development;GO:0097186//amelogenesis;GO:0007160//cell-matrix adhesion;GO:0007155//cell adhesion;GO:0072001//renal system development;GO:0035878//nail development;GO:0048870//cell motility;GO:0007229//integrin-mediated signaling pathway;GO:000…	K06525//integrin beta 4	NP_001005608.2//integrin beta-4 isoform 1 precursor [Mus musculus];NP_598424.2//integrin beta-4 isoform 2 precursor [Mus musculus]
210940	4331	19	0	-5.57958	2.94314e-07	Down	1.45752e-06	4931408C20Rik	GO:0016021//integral component of membrane	NA	NA	NA	NP_001028936.2//uncharacterized protein LOC210940 [Mus musculus]
97895	3527	19	0	-5.57958	2.94314e-07	Down	1.45752e-06	Nlrp4f	NA	NA	NA	K22265//NACHT, LRR and PYD domains-containing protein 4	XP_021036424.1//NACHT, LRR and PYD domains-containing protein 4F isoform X1 [Mus caroli]
18791	2570	19	0	-5.57958	2.94314e-07	Down	1.45752e-06	Plat	GO:0070062//extracellular exosome;GO:0030141//secretory granule;GO:0005615//extracellular space;GO:0009986//cell surface;GO:0045177//apical part of cell;GO:0045202//synapse;GO:0005737//cytoplasm	GO:0004252//serine-type endopeptidase activity;GO:0005102//receptor binding;GO:0051219//phosphoprotein binding	GO:0060279//positive regulation of ovulation;GO:0048008//platelet-derived growth factor receptor signaling pathway;GO:0045861//negative regulation of proteolysis;GO:0042060//wound healing;GO:0051591//response to cAMP;GO:0014909//smooth muscle cell migration;GO:0071373//cellular response to luteinizing hormone stimulus;GO:0001666//response to hypoxia;GO:0031639//plasminogen activation;GO:0071549//…	K01343//tissue plasminogen activator [EC:3.4.21.68]	AAH11256.1//Plasminogen activator, tissue [Mus musculus]
209683	10702	37	1	-5.54111	4.24061e-12	Down	1.8135e-11	Ttc28	GO:0072686//mitotic spindle;GO:1990023//mitotic spindle midzone;GO:0005813//centrosome;GO:0005737//cytoplasm;GO:0097431//mitotic spindle pole;GO:0030496//midbody	GO:0019900//kinase binding	GO:0007346//regulation of mitotic cell cycle;GO:0051301//cell division;GO:0007049//cell cycle	K15837//G-protein signaling modulator 2	NP_001254551.1//tetratricopeptide repeat protein 28 [Mus musculus]
626578	3528	18.3	0	-5.52542	4.5909e-07	Down	2.29366e-06	Gbp10	GO:0070062//extracellular exosome;GO:0031410//cytoplasmic vesicle;GO:0020005//symbiont-containing vacuole membrane	GO:0005525//GTP binding;GO:0003924//GTPase activity	GO:0071346//cellular response to interferon-gamma;GO:0044406//adhesion of symbiont to host;GO:0035458//cellular response to interferon-beta;GO:0042832//defense response to protozoan;GO:0071222//cellular response to lipopolysaccharide;GO:0050830//defense response to Gram-positive bacterium	K20908//guanylate-binding protein 6	NP_001034735.2//guanylate-binding protein 10 [Mus musculus]
12428	3376	1274.62	34.94	-5.5207	0	Down	0	Ccna2	GO:0005634//nucleus;GO:0005654//nucleoplasm;GO:0001940//male pronucleus;GO:0005737//cytoplasm;GO:0000307//cyclin-dependent protein kinase holoenzyme complex;GO:0001939//female pronucleus;GO:0097124//cyclin A2-CDK2 complex;GO:0005829//cytosol	GO:0019904//protein domain specific binding;GO:0097472//cyclin-dependent protein kinase activity;GO:0019901//protein kinase binding	GO:0071456//cellular response to hypoxia;GO:0031100//animal organ regeneration;GO:0044843//cell cycle G1/S phase transition;GO:0071373//cellular response to luteinizing hormone stimulus;GO:0045893//positive regulation of transcription, DNA-templated;GO:1990314//cellular response to insulin-like growth factor stimulus;GO:0036120//cellular response to platelet-derived growth factor stimulus;GO:0044…	K06627//cyclin-A	NP_033958.2//cyclin-A2 [Mus musculus]
217653	4038	290	8	-5.51156	3.52736e-79	Down	6.25466e-79	Mis18bp1	GO:0000778//condensed nuclear chromosome kinetochore	GO:0003677//DNA binding	GO:0051301//cell division;GO:0007049//cell cycle	NA	EDL36645.1//expressed sequence C79407, partial [Mus musculus]
13612	5328	72	2	-5.50158	2.02502e-21	Down	7.13542e-21	Edil3	GO:0031012//extracellular matrix;GO:0070062//extracellular exosome;GO:1903561//extracellular vesicle	GO:0005178//integrin binding;GO:0005509//calcium ion binding	GO:0007155//cell adhesion;GO:0007275//multicellular organism development;GO:0010811//positive regulation of cell-substrate adhesion	K17253//lactadherin	NP_001033076.1//EGF-like repeat and discoidin I-like domain-containing protein 3 isoform a precursor [Mus musculus];NP_034233.1//EGF-like repeat and discoidin I-like domain-containing protein 3 isoform b precursor [Mus musculus]
26432	3656	18	0	-5.50158	5.56145e-07	Down	2.78781e-06	Plod2	GO:0070062//extracellular exosome;GO:0005783//endoplasmic reticulum;GO:0030867//rough endoplasmic reticulum membrane	GO:0005506//iron ion binding;GO:0008475//procollagen-lysine 5-dioxygenase activity;GO:0031418//L-ascorbic acid binding	GO:0017185//peptidyl-lysine hydroxylation;GO:0046947//hydroxylysine biosynthetic process;GO:0001666//response to hypoxia	K13645//procollagen-lysine,2-oxoglutarate 5-dioxygenase 2 [EC:1.14.11.4]	NP_001136388.1//procollagen-lysine,2-oxoglutarate 5-dioxygenase 2 isoform 1 precursor [Mus musculus];EDL20922.1//procollagen lysine, 2-oxoglutarate 5-dioxygenase 2, isoform CRA_a [Mus musculus]
257947	1130	18	0	-5.50158	5.56145e-07	Down	2.78781e-06	Olfr543	GO:0016021//integral component of membrane;GO:0005886//plasma membrane	GO:0004984//olfactory receptor activity;GO:0004930//G-protein coupled receptor activity	GO:0007186//G-protein coupled receptor signaling pathway;GO:0007608//sensory perception of smell;GO:0007165//signal transduction	K04257//olfactory receptor	NP_001011782.2//olfactory receptor 543 [Mus musculus]
494504	2799	18	0	-5.50158	5.56145e-07	Down	2.78781e-06	Apcdd1	GO:0005887//integral component of plasma membrane	GO:0042802//identical protein binding;GO:0017147//Wnt-protein binding	GO:0043615//astrocyte cell migration;GO:0030178//negative regulation of Wnt signaling pathway;GO:0016055//Wnt signaling pathway;GO:0001942//hair follicle development	K21125//mucin-5AC	NP_573500.2//protein APCDD1 precursor [Mus musculus]
75750	2124	18	0	-5.50158	5.56145e-07	Down	2.78781e-06	Slc10a6	GO:0016021//integral component of membrane;GO:0005886//plasma membrane	GO:0043250//sodium-dependent organic anion transmembrane transporter activity;GO:0015293//symporter activity	GO:0006814//sodium ion transport;GO:0043251//sodium-dependent organic anion transport	K14346//solute carrier family 10 (sodium/bile acid cotransporter), member 6	NP_083691.1//solute carrier family 10 member 6 [Mus musculus]
381337	1781	18	0	-5.50158	5.56145e-07	Down	2.78781e-06	Fam178b	NA	NA	NA	K06521//semaphorin 4	XP_017176935.1//PREDICTED: protein FAM178B isoform X3 [Mus musculus];NP_958753.2//protein FAM178B isoform C [Mus musculus];NP_001119518.1//protein FAM178B isoform A [Mus musculus]
320360	5281	18	0	-5.50158	5.56145e-07	Down	2.78781e-06	Ric3	GO:0005783//endoplasmic reticulum;GO:0016021//integral component of membrane;GO:0005789//endoplasmic reticulum membrane;GO:0043025//neuronal cell body;GO:0043005//neuron projection	GO:0033130//acetylcholine receptor binding;GO:0044183//protein binding involved in protein folding	GO:0007271//synaptic transmission, cholinergic;GO:0007204//positive regulation of cytosolic calcium ion concentration;GO:0034394//protein localization to cell surface;GO:0043623//cellular protein complex assembly	NA	NP_001298090.1//protein RIC-3 isoform c precursor [Mus musculus];EDL16925.1//resistance to inhibitors of cholinesterase 3 homolog (C. elegans), isoform CRA_a, partial [Mus musculus];NP_001033713.1//protein RIC-3 isoform a precursor [Mus musculus]
216622	3274	17.68	0	-5.4757	6.83437e-07	Down	3.43462e-06	4931440F15Rik	GO:0005737//cytoplasm	GO:0031867//EP4 subtype prostaglandin E2 receptor binding;GO:0008134//transcription factor binding;GO:0004842//ubiquitin-protein transferase activity	GO:0043407//negative regulation of MAP kinase activity;GO:0051438//regulation of ubiquitin-protein transferase activity;GO:0050728//negative regulation of inflammatory response	K10349//Fem-1 homolog b	NP_789799.1//protein fem-1 homolog A-B [Mus musculus]
319170	447	17.48	0	-5.45929	7.77222e-07	Down	3.91413e-06	Hist1h2an	GO:0070062//extracellular exosome;GO:0005634//nucleus;GO:0000790//nuclear chromatin;GO:0000786//nucleosome	GO:0003677//DNA binding;GO:0046982//protein heterodimerization activity;GO:0019899//enzyme binding	GO:0006342//chromatin silencing;GO:0008285//negative regulation of cell proliferation	K11251//histone H2A	XP_020008928.1//histone H2A type 1-like [Castor canadensis]
57278	2407	489	14	-5.45799	9.95597e-132	Down	1.22295e-131	Bcam	GO:0031012//extracellular matrix;GO:0070062//extracellular exosome;GO:0009986//cell surface;GO:0005887//integral component of plasma membrane;GO:0005886//plasma membrane	GO:0005055//laminin receptor activity;GO:0008022//protein C-terminus binding;GO:0043236//laminin binding	GO:0007160//cell-matrix adhesion;GO:0007155//cell adhesion	K06578//Lutheran blood group glycoprotein	NP_065232.1//basal cell adhesion molecule precursor [Mus musculus]
12337	4515	521	15	-5.4499	3.61172e-140	Down	4.2321e-140	Capn5	GO:0070062//extracellular exosome;GO:0009986//cell surface;GO:0005925//focal adhesion;GO:0005622//intracellular;GO:0005737//cytoplasm	GO:0004198//calcium-dependent cysteine-type endopeptidase activity	GO:0006508//proteolysis	K08574//calpain-5 [EC:3.4.22.-]	XP_006507338.1//PREDICTED: calpain-5 isoform X1 [Mus musculus]
12534	2860	1035	30	-5.44018	4.75403e-276	Down	3.24953e-276	Cdk1	GO:0072686//mitotic spindle;GO:0005759//mitochondrial matrix;GO:0016020//membrane;GO:0070062//extracellular exosome;GO:0005634//nucleus;GO:0005654//nucleoplasm;GO:0000784//nuclear chromosome, telomeric region;GO:0097125//cyclin B1-CDK1 complex;GO:0005813//centrosome;GO:0005737//cytoplasm;GO:0030496//midbody;GO:0000307//cyclin-dependent protein kinase holoenzyme complex;GO:0005829//cytosol;GO:0005…	GO:0005524//ATP binding;GO:0016301//kinase activity;GO:0008353//RNA polymerase II carboxy-terminal domain kinase activity;GO:0004674//protein serine/threonine kinase activity;GO:0004693//cyclin-dependent protein serine/threonine kinase activity;GO:0035173//histone kinase activity;GO:0004672//protein kinase activity;GO:0003682//chromatin binding;GO:0097472//cyclin-dependent protein kinase activity…	GO:0031100//animal organ regeneration;GO:0007095//mitotic G2 DNA damage checkpoint;GO:0045471//response to ethanol;GO:0016572//histone phosphorylation;GO:0070301//cellular response to hydrogen peroxide;GO:0014075//response to amine;GO:1905448//positive regulation of mitochondrial ATP synthesis coupled electron transport;GO:0042493//response to drug;GO:0030261//chromosome condensation;GO:0030154//…	K02087//cyclin-dependent kinase 1 [EC:2.7.11.22 2.7.11.23]	NP_031685.2//cyclin-dependent kinase 1 [Mus musculus]
243659	3378	172.4	5	-5.43934	5.52158e-48	Down	1.3372e-47	Styk1	GO:0031234//extrinsic component of cytoplasmic side of plasma membrane;GO:0016021//integral component of membrane;GO:0005886//plasma membrane	GO:0004715//non-membrane spanning protein tyrosine kinase activity;GO:0005524//ATP binding;GO:0005102//receptor binding	GO:0016477//cell migration;GO:0038083//peptidyl-tyrosine autophosphorylation;GO:0030154//cell differentiation;GO:0042127//regulation of cell proliferation;GO:0007155//cell adhesion;GO:0007173//epidermal growth factor receptor signaling pathway;GO:0043304//regulation of mast cell degranulation;GO:0006935//chemotaxis;GO:0045087//innate immune response	K17510//tyrosine-protein kinase STYK1 [EC:2.7.10.2]	NP_766479.1//tyrosine-protein kinase STYK1 [Mus musculus]
13642	4319	206	6	-5.43319	7.29756e-57	Down	1.60454e-56	Efnb2	GO:0005925//focal adhesion;GO:0016021//integral component of membrane;GO:0005886//plasma membrane	GO:0046875//ephrin receptor binding;GO:0005102//receptor binding	GO:0010839//negative regulation of keratinocyte proliferation;GO:0016477//cell migration;GO:0031295//T cell costimulation;GO:0002042//cell migration involved in sprouting angiogenesis;GO:0010977//negative regulation of neuron projection development;GO:0050920//regulation of chemotaxis;GO:0007411//axon guidance;GO:0001945//lymph vessel development;GO:0048013//ephrin receptor signaling pathway;GO:1…	K05463//ephrin-B	NP_034241.2//ephrin-B2 precursor [Mus musculus]
75317	3628	137	4	-5.42969	1.30335e-38	Down	3.54039e-38	Parpbp	GO:0005654//nucleoplasm;GO:0000785//chromatin;GO:0005737//cytoplasm	GO:0003677//DNA binding	GO:2000042//negative regulation of double-strand break repair via homologous recombination;GO:0006281//DNA repair	K05229//pro-melanin-concentrating hormone	EDL21467.1//mCG16776, isoform CRA_b, partial [Mus musculus]
69885	1270	34	1	-5.41912	2.82839e-11	Down	1.23577e-10	Aunip	GO:0000922//spindle pole;GO:0005813//centrosome;GO:0005737//cytoplasm	NA	GO:0007051//spindle organization	K16800//aurora kinase A and ninein-interacting protein	NP_001074568.1//aurora kinase A and ninein-interacting protein [Mus musculus]
225341	1688	17	0	-5.41912	1.05822e-06	Down	5.36098e-06	Lims2	GO:0005925//focal adhesion;GO:0005886//plasma membrane	GO:0046872//metal ion binding	GO:0045216//cell-cell junction organization;GO:0098609//cell-cell adhesion;GO:2000346//negative regulation of hepatocyte proliferation;GO:0050680//negative regulation of epithelial cell proliferation;GO:2000178//negative regulation of neural precursor cell proliferation;GO:0043066//negative regulation of apoptotic process;GO:2001046//positive regulation of integrin-mediated signaling pathway	K05760//paxillin	NP_659111.1//LIM and senescent cell antigen-like-containing domain protein 2 [Mus musculus]
238024	2028	17	0	-5.41912	1.05822e-06	Down	5.36098e-06	Fn3krp	NA	GO:0016301//kinase activity	NA	K15523//protein-ribulosamine 3-kinase [EC:2.7.1.172]	NP_852085.2//ketosamine-3-kinase [Mus musculus]
214579	5647	17	0	-5.41912	1.05822e-06	Down	5.36098e-06	Aldh5a1	GO:0005739//mitochondrion	GO:0009013//succinate-semialdehyde dehydrogenase [NAD(P)+] activity;GO:0004777//succinate-semialdehyde dehydrogenase (NAD+) activity;GO:0051287//NAD binding	GO:0006105//succinate metabolic process;GO:0006678//glucosylceramide metabolic process;GO:0055114//oxidation-reduction process;GO:0006541//glutamine metabolic process;GO:0022904//respiratory electron transport chain;GO:0009791//post-embryonic development;GO:0042135//neurotransmitter catabolic process;GO:0006006//glucose metabolic process;GO:0051289//protein homotetramerization;GO:0009448//gamma-a…	K00139//succinate-semialdehyde dehydrogenase [EC:1.2.1.24]	NP_766120.1//succinate-semialdehyde dehydrogenase, mitochondrial precursor [Mus musculus]
78250	3591	17	0	-5.41912	1.05822e-06	Down	5.36098e-06	Iqch	NA	NA	NA	K15104//solute carrier family 25 (mitochondrial oxoglutarate transporter), member 11	NP_084344.1//IQ domain-containing protein H isoform 2 [Mus musculus];XP_021028410.1//IQ domain-containing protein H isoform X1 [Mus caroli]
56226	1123	17	0	-5.41912	1.05822e-06	Down	5.36098e-06	Espn	GO:0005903//brush border;GO:0032426//stereocilium tip;GO:0030054//cell junction;GO:0005902//microvillus;GO:0005737//cytoplasm;GO:0032421//stereocilium bundle;GO:0015629//actin cytoskeleton;GO:0043197//dendritic spine;GO:0031941//filamentous actin	GO:0051015//actin filament binding;GO:0017124//SH3 domain binding	GO:0051639//actin filament network formation;GO:0051491//positive regulation of filopodium assembly;GO:0030046//parallel actin filament bundle assembly;GO:0051494//negative regulation of cytoskeleton organization;GO:0007626//locomotory behavior;GO:0007015//actin filament organization;GO:0051017//actin filament bundle assembly;GO:0007605//sensory perception of sound	K17481//myosin XVI;K16806//MAP7 domain-containing protein 1;K19475//WAS/WASL-interacting protein;K18441//cytohesin	NP_997574.2//espin isoform 3 [Mus musculus];NP_997572.1//espin isoform 4 [Mus musculus];NP_997570.1//espin isoform 1 [Mus musculus];NP_062531.2//espin isoform 6 [Mus musculus];NP_997571.1//espin isoform 2 [Mus musculus];NP_997573.1//espin isoform 5 [Mus musculus]
243362	5581	17	0	-5.41912	1.05822e-06	Down	5.36098e-06	Stard13	NA	NA	NA	K20632//deleted in liver cancer protein	EDL05887.1//serologically defined colon cancer antigen 13, isoform CRA_a, partial [Mus musculus];EDL05888.1//serologically defined colon cancer antigen 13, isoform CRA_b, partial [Mus musculus]
19882	3085	436	13	-5.3994	1.45303e-117	Down	1.94044e-117	Mst1r	GO:0001725//stress fiber;GO:0009986//cell surface;GO:0016021//integral component of membrane;GO:0005886//plasma membrane;GO:0005773//vacuole	GO:0005524//ATP binding;GO:0019899//enzyme binding;GO:0004714//transmembrane receptor protein tyrosine kinase activity	GO:0007169//transmembrane receptor protein tyrosine kinase signaling pathway;GO:0051897//positive regulation of protein kinase B signaling;GO:0043406//positive regulation of MAP kinase activity;GO:0016032//viral process;GO:0009615//response to virus;GO:0045087//innate immune response	K05100//macrophage-stimulating 1 receptor [EC:2.7.10.1]	XP_006511719.1//PREDICTED: macrophage-stimulating protein receptor isoform X3 [Mus musculus];NP_033100.2//macrophage-stimulating protein receptor isoform 1 preproprotein [Mus musculus]
67305	1214	33	1	-5.37605	5.34638e-11	Down	2.35402e-10	Gpx7	GO:0005783//endoplasmic reticulum;GO:0005576//extracellular region	GO:0004096//catalase activity;GO:0004601//peroxidase activity;GO:0004602//glutathione peroxidase activity	GO:0006979//response to oxidative stress	K00432//glutathione peroxidase [EC:1.11.1.9]	NP_077160.1//glutathione peroxidase 7 precursor [Mus musculus]
211651	5029	228	7	-5.35719	1.43605e-62	Down	2.98219e-62	Fancd2	GO:0000793//condensed chromosome;GO:0005634//nucleus	GO:0070182//DNA polymerase binding	GO:0007129//synapsis;GO:0006281//DNA repair;GO:0048854//brain morphogenesis;GO:0051090//regulation of DNA binding transcription factor activity;GO:0010332//response to gamma radiation;GO:2000348//regulation of CD40 signaling pathway;GO:0050727//regulation of inflammatory response;GO:0034599//cellular response to oxidative stress;GO:0006974//cellular response to DNA damage stimulus;GO:0007276//gam…	K10891//fanconi anemia group D2 protein	NP_001001719.1//Fanconi anemia group D2 protein homolog [Rattus norvegicus]
21924	703	32	1	-5.33165	1.01302e-10	Down	4.49517e-10	Tnnc1	GO:0005829//cytosol;GO:0043292//contractile fiber;GO:0005861//troponin complex;GO:1990584//cardiac Troponin complex	GO:0051015//actin filament binding;GO:0005509//calcium ion binding;GO:0048306//calcium-dependent protein binding;GO:0042803//protein homodimerization activity;GO:0031014//troponin T binding;GO:0031013//troponin I binding	GO:0032972//regulation of muscle filament sliding speed;GO:0030049//muscle filament sliding;GO:0014883//transition between fast and slow fiber;GO:0002086//diaphragm contraction;GO:0055010//ventricular cardiac muscle tissue morphogenesis;GO:0043462//regulation of ATPase activity;GO:0006937//regulation of muscle contraction;GO:0060048//cardiac muscle contraction;GO:0010038//response to metal ion;GO…	K05865//troponin C, slow skeletal and cardiac muscles	EDL24796.1//troponin C, cardiac/slow skeletal, partial [Mus musculus]
72748	1098	32	1	-5.33165	1.01302e-10	Down	4.49517e-10	Hdhd3	GO:0005739//mitochondrion	GO:0016787//hydrolase activity	GO:0008152//metabolic process	K01698//porphobilinogen synthase [EC:4.2.1.24]	NP_077219.1//haloacid dehalogenase-like hydrolase domain-containing protein 3 [Mus musculus]
15407	2077	16	0	-5.33165	2.02275e-06	Down	1.03674e-05	Hoxb1	GO:0005654//nucleoplasm	GO:0001228//transcriptional activator activity, RNA polymerase II transcription regulatory region sequence-specific DNA binding;GO:0000978//RNA polymerase II proximal promoter sequence-specific DNA binding;GO:0003677//DNA binding;GO:0019904//protein domain specific binding;GO:0000977//RNA polymerase II regulatory region sequence-specific DNA binding;GO:0043565//sequence-specific DNA binding;GO:00…	GO:0021570//rhombomere 4 development;GO:0021612//facial nerve structural organization;GO:0009952//anterior/posterior pattern specification;GO:0009653//anatomical structure morphogenesis;GO:0021546//rhombomere development;GO:0021754//facial nucleus development;GO:0048704//embryonic skeletal system morphogenesis;GO:0045944//positive regulation of transcription from RNA polymerase II promoter;GO:004…	K09301//homeobox protein HoxA/B/D1	NP_032292.3//homeobox protein Hox-B1 [Mus musculus]
53856	949	16	0	-5.33165	2.02275e-06	Down	1.03674e-05	Prg3	NA	GO:0030246//carbohydrate binding	GO:0042035//regulation of cytokine biosynthetic process;GO:0042119//neutrophil activation;GO:0019370//leukotriene biosynthetic process;GO:0001694//histamine biosynthetic process;GO:0017148//negative regulation of translation;GO:0045575//basophil activation;GO:0006955//immune response;GO:0042554//superoxide anion generation;GO:0045416//positive regulation of interleukin-8 biosynthetic process	K10786//bone marrow proteoglycan	NP_058610.1//proteoglycan 3 precursor [Mus musculus]
231148	3570	16	0	-5.33165	2.02275e-06	Down	1.03674e-05	Ablim2	GO:0015629//actin cytoskeleton;GO:0030016//myofibril	GO:0003779//actin binding;GO:0046872//metal ion binding	GO:0030036//actin cytoskeleton organization;GO:0045944//positive regulation of transcription from RNA polymerase II promoter;GO:0006351//transcription, DNA-templated	K07520//actin-binding LIM protein	NP_001171169.1//actin-binding LIM protein 2 isoform 4 [Mus musculus];NP_001171170.1//actin-binding LIM protein 2 isoform 5 [Mus musculus];NP_808346.3//actin-binding LIM protein 2 isoform 3 [Mus musculus];NP_001171168.1//actin-binding LIM protein 2 isoform 2 [Mus musculus];NP_001171171.1//actin-binding LIM protein 2 isoform 6 [Mus musculus];NP_001171167.1//actin-binding LIM protein 2 isoform 1 [Mu…
15529	3313	16	0	-5.33165	2.02275e-06	Down	1.03674e-05	Sdc2	GO:0031012//extracellular matrix;GO:0009986//cell surface;GO:0016021//integral component of membrane;GO:0005796//Golgi lumen	GO:0042802//identical protein binding;GO:0030165//PDZ domain binding	GO:0016477//cell migration;GO:0048814//regulation of dendrite morphogenesis;GO:0006024//glycosaminoglycan biosynthetic process	K16336//syndecan 2	NP_032330.1//syndecan-2 precursor [Mus musculus]
75590	2714	16	0	-5.33165	2.02275e-06	Down	1.03674e-05	Dusp9	GO:0005737//cytoplasm	GO:0017017//MAP kinase tyrosine/serine/threonine phosphatase activity;GO:0016301//kinase activity;GO:0004725//protein tyrosine phosphatase activity	GO:0006470//protein dephosphorylation;GO:0000188//inactivation of MAPK activity	K18498//dual specificity phosphatase 9 [EC:3.1.3.16 3.1.3.48];K04459//dual specificity MAP kinase phosphatase [EC:3.1.3.16 3.1.3.48]	NP_083628.3//dual specificity protein phosphatase 9 [Mus musculus]
109042	1026	16	0	-5.33165	2.02275e-06	Down	1.03674e-05	Cavin3	GO:0005901//caveola;GO:0043234//protein complex;GO:0005829//cytosol;GO:0005737//cytoplasm	GO:0005080//protein kinase C binding	GO:0001558//regulation of cell growth;GO:1901003//negative regulation of fermentation;GO:0030866//cortical actin cytoskeleton organization;GO:0070374//positive regulation of ERK1 and ERK2 cascade;GO:0032922//circadian regulation of gene expression;GO:0051898//negative regulation of protein kinase B signaling	K19387//polymerase I and transcript release factor	NP_082720.1//caveolae-associated protein 3 [Mus musculus]
277468	2701	16	0	-5.33165	2.02275e-06	Down	1.03674e-05	Slc39a12	GO:0005887//integral component of plasma membrane;GO:0005886//plasma membrane;GO:1903561//extracellular vesicle;GO:0048471//perinuclear region of cytoplasm	GO:0005385//zinc ion transmembrane transporter activity	GO:0071578//zinc II ion transmembrane import;GO:0007165//signal transduction;GO:0031113//regulation of microtubule polymerization;GO:0006882//cellular zinc ion homeostasis;GO:0010975//regulation of neuron projection development	K14718//solute carrier family 39 (zinc transporter), member 12	NP_001012305.1//zinc transporter ZIP12 precursor [Mus musculus]
268697	2316	1726	55	-5.30351	0	Down	0	Ccnb1	GO:0005759//mitochondrial matrix;GO:0016020//membrane;GO:0000922//spindle pole;GO:0005634//nucleus;GO:0097125//cyclin B1-CDK1 complex;GO:0000942//condensed nuclear chromosome outer kinetochore;GO:0005813//centrosome;GO:0005737//cytoplasm;GO:0005829//cytosol	GO:0005113//patched binding;GO:0035173//histone kinase activity;GO:0016301//kinase activity;GO:0044389//ubiquitin-like protein ligase binding;GO:0019901//protein kinase binding;GO:0061575//cyclin-dependent protein serine/threonine kinase activator activity	GO:0090266//regulation of mitotic cell cycle spindle assembly checkpoint;GO:0071456//cellular response to hypoxia;GO:0055015//ventricular cardiac muscle cell development;GO:0010629//negative regulation of gene expression;GO:0042246//tissue regeneration;GO:0007283//spermatogenesis;GO:0033129//positive regulation of histone phosphorylation;GO:0071398//cellular response to fatty acid;GO:0071407//cel…	K05868//G2/mitotic-specific cyclin-B1	NP_758505.2//G2/mitotic-specific cyclin-B1 [Mus musculus]
13123	2166	31	1	-5.28585	1.92603e-10	Down	8.60534e-10	Cyp7b1	GO:0031090//organelle membrane;GO:0005789//endoplasmic reticulum membrane	GO:0020037//heme binding;GO:0005506//iron ion binding;GO:0008396//oxysterol 7-alpha-hydroxylase activity	GO:0007623//circadian rhythm;GO:0042493//response to drug;GO:0008203//cholesterol metabolic process;GO:0051591//response to cAMP;GO:0060740//prostate gland epithelium morphogenesis;GO:0007613//memory;GO:0035754//B cell chemotaxis;GO:0006699//bile acid biosynthetic process;GO:0033147//negative regulation of intracellular estrogen receptor signaling pathway;GO:0050679//positive regulation of epithe…	K07430//25/26-hydroxycholesterol 7alpha-hydroxylase [EC:1.14.14.29]	XP_021052177.1//25-hydroxycholesterol 7-alpha-hydroxylase [Mus pahari]
218232	4612	31	1	-5.28585	1.92603e-10	Down	8.60534e-10	Ptpdc1	GO:0005634//nucleus;GO:0005654//nucleoplasm;GO:0005737//cytoplasm	GO:0008138//protein tyrosine/serine/threonine phosphatase activity;GO:0004725//protein tyrosine phosphatase activity	GO:0060271//cilium assembly;GO:0007224//smoothened signaling pathway	K18078//protein tyrosine phosphatase domain-containing protein 1 [EC:3.1.3.-]	BAE20451.1//unnamed protein product, partial [Mus musculus];BAE21357.1//unnamed protein product, partial [Mus musculus]
240641	5563	396	13	-5.26057	1.39138e-106	Down	1.99088e-106	Kif20b	GO:0051233//spindle midzone;GO:0005874//microtubule;GO:1990023//mitotic spindle midzone;GO:0005737//cytoplasm;GO:0030496//midbody;GO:0030426//growth cone;GO:0005730//nucleolus;GO:0005829//cytosol;GO:0070938//contractile ring;GO:0005871//kinesin complex;GO:0030424//axon;GO:0005654//nucleoplasm;GO:0005634//nucleus;GO:0015630//microtubule cytoskeleton;GO:0005813//centrosome;GO:0097431//mitotic spind…	GO:0050699//WW domain binding;GO:0005524//ATP binding;GO:0003777//microtubule motor activity;GO:0042803//protein homodimerization activity;GO:0008017//microtubule binding;GO:0016887//ATPase activity;GO:0008574//ATP-dependent microtubule motor activity, plus-end-directed	GO:0032467//positive regulation of cytokinesis;GO:0007018//microtubule-based movement;GO:0090316//positive regulation of intracellular protein transport;GO:1903438//positive regulation of mitotic cytokinetic process;GO:0007088//regulation of mitotic nuclear division;GO:2000114//regulation of establishment of cell polarity;GO:2001222//regulation of neuron migration;GO:0048812//neuron projection mo…	K10402//kinesin family member 20	NP_898867.1//kinesin-like protein KIF20B [Mus musculus]
67052	2201	605	20	-5.25052	1.64403e-161	Down	1.71754e-161	Ndc80	GO:0016020//membrane;GO:0005654//nucleoplasm;GO:0000942//condensed nuclear chromosome outer kinetochore;GO:0000778//condensed nuclear chromosome kinetochore;GO:0005813//centrosome;GO:0000776//kinetochore;GO:0000777//condensed chromosome kinetochore;GO:0031262//Ndc80 complex	GO:0042802//identical protein binding;GO:0005200//structural constituent of cytoskeleton	GO:0000132//establishment of mitotic spindle orientation;GO:0051315//attachment of mitotic spindle microtubules to kinetochore;GO:0090267//positive regulation of mitotic cell cycle spindle assembly checkpoint;GO:0007059//chromosome segregation;GO:1905342//positive regulation of protein localization to kinetochore;GO:0008608//attachment of spindle microtubules to kinetochore;GO:0051383//kinetochor…	K11547//kinetochore protein NDC80	XP_021005004.1//kinetochore protein NDC80 homolog [Mus caroli]
268515	10755	15.03	0	-5.24143	3.81755e-06	Down	1.97676e-05	Bahcc1	GO:0000785//chromatin;GO:0005677//chromatin silencing complex	GO:0003682//chromatin binding;GO:0000976//transcription regulatory region sequence-specific DNA binding	GO:0006342//chromatin silencing;GO:0031507//heterochromatin assembly	K14972//PAX-interacting protein 1;K15157//mediator of RNA polymerase II transcription subunit 15	NP_001334550.1//BAH and coiled-coil domain-containing protein 1 isoform 2 [Mus musculus];NP_940815.3//BAH and coiled-coil domain-containing protein 1 isoform 1 [Mus musculus]
214425	4153	15	0	-5.23854	3.89112e-06	Down	2.0168e-05	Cilp	GO:0031012//extracellular matrix;GO:0070062//extracellular exosome;GO:0005615//extracellular space;GO:0005578//proteinaceous extracellular matrix	NA	GO:0043569//negative regulation of insulin-like growth factor receptor signaling pathway	K19031//cell migration-inducing and hyaluronan-binding protein [EC:3.2.1.35]	NP_775561.1//cartilage intermediate layer protein 1 precursor [Mus musculus]
231014	4627	15	0	-5.23854	3.89112e-06	Down	2.0168e-05	9330182L06Rik	GO:0016021//integral component of membrane	NA	NA	K17495//CUB and sushi domain-containing protein;K01875//seryl-tRNA synthetase [EC:6.1.1.11]	EDL14696.1//RIKEN cDNA 9330182L06, isoform CRA_c, partial [Mus musculus]
12830	6331	15	0	-5.23854	3.89112e-06	Down	2.0168e-05	Col4a5	GO:0005605//basal lamina;GO:0005587//collagen type IV trimer;GO:0031594//neuromuscular junction;GO:0005604//basement membrane	GO:0005201//extracellular matrix structural constituent	GO:0007528//neuromuscular junction development;GO:0038063//collagen-activated tyrosine kinase receptor signaling pathway	K06237//collagen, type IV, alpha	NP_031762.2//collagen alpha-5(IV) chain precursor [Mus musculus]
21912	1791	15	0	-5.23854	3.89112e-06	Down	2.0168e-05	Tspan7	GO:0005887//integral component of plasma membrane;GO:0016021//integral component of membrane	NA	GO:0007166//cell surface receptor signaling pathway	K06571//tetraspanin-7	NP_062608.2//tetraspanin-7 [Mus musculus]
15930	1506	15	0	-5.23854	3.89112e-06	Down	2.0168e-05	Ido1	GO:0032421//stereocilium bundle;GO:0005829//cytosol;GO:0030485//smooth muscle contractile fiber;GO:0005737//cytoplasm	GO:0046872//metal ion binding;GO:0020037//heme binding;GO:0016597//amino acid binding;GO:0033754//indoleamine 2,3-dioxygenase activity;GO:0019825//oxygen binding;GO:0004833//tryptophan 2,3-dioxygenase activity	GO:0046007//negative regulation of activated T cell proliferation;GO:0034276//kynurenic acid biosynthetic process;GO:0032693//negative regulation of interleukin-10 production;GO:0032496//response to lipopolysaccharide;GO:0043065//positive regulation of apoptotic process;GO:0042130//negative regulation of T cell proliferation;GO:0032735//positive regulation of interleukin-12 production;GO:0002376/…	K00463//indoleamine 2,3-dioxygenase [EC:1.13.11.52]	NP_032350.1//indoleamine 2,3-dioxygenase 1 isoform 1 [Mus musculus]
18405	779	1086.13	36.67	-5.22011	9.27146e-288	Down	6.08528e-288	Orm1	GO:0005615//extracellular space	NA	GO:0006810//transport;GO:0002682//regulation of immune system process;GO:0006953//acute-phase response	K17308//alpha-1-acid glycoprotein 1	NP_032794.1//alpha-1-acid glycoprotein 1 precursor [Mus musculus]
12509	1747	147.62	5	-5.21547	3.53644e-41	Down	9.31002e-41	Cd59a	GO:0009897//external side of plasma membrane;GO:0005576//extracellular region;GO:0031225//anchored component of membrane	GO:0001848//complement binding	GO:0045916//negative regulation of complement activation;GO:0001775//cell activation;GO:0030948//negative regulation of vascular endothelial growth factor receptor signaling pathway;GO:0090272//negative regulation of fibroblast growth factor production;GO:0016525//negative regulation of angiogenesis;GO:0001971//negative regulation of activation of membrane attack complex	K04008//CD59 antigen	NP_031678.1//CD59A glycoprotein precursor [Mus musculus]
233549	1787	881	30	-5.20776	9.33975e-234	Down	7.36338e-234	Mogat2	GO:0005783//endoplasmic reticulum;GO:0016021//integral component of membrane	GO:0003846//2-acylglycerol O-acyltransferase activity;GO:0016407//acetyltransferase activity	GO:0006651//diacylglycerol biosynthetic process;GO:0019432//triglyceride biosynthetic process;GO:0050892//intestinal absorption	K14457//2-acylglycerol O-acyltransferase 2 [EC:2.3.1.22]	XP_021024652.1//2-acylglycerol O-acyltransferase 2 [Mus caroli]
241197	3486	1672	57	-5.20612	0	Down	0	Serpinb10	NA	NA	NA	K13963//serpin B	Q8K1K6.1//RecName: Full=Serpin B10;EDL39846.1//serine (or cysteine) peptidase inhibitor, clade B (ovalbumin), member 10, isoform CRA_b, partial [Mus musculus]
93713	4540	14.58	0	-5.19757	5.12655e-06	Down	2.67202e-05	Pcdhga5	GO:0005887//integral component of plasma membrane	GO:0005509//calcium ion binding	GO:0007399//nervous system development;GO:0007155//cell adhesion;GO:0007156//homophilic cell adhesion via plasma membrane adhesion molecules;GO:0007267//cell-cell signaling	K16495//protocadherin gamma subfamily A	XP_013367601.1//PREDICTED: protocadherin gamma-A5 isoform X11 [Chinchilla lanigera]
22646	2004	29	1	-5.18963	7.00241e-10	Down	3.17796e-09	Zfp105	NA	NA	NA	K09228//KRAB domain-containing zinc finger protein	XP_014586999.1//PREDICTED: uncharacterized protein LOC100630888 [Equus caballus]
93742	3720	29	1	-5.18963	7.00241e-10	Down	3.17796e-09	Pard3	GO:0044295//axonal growth cone;GO:0043234//protein complex;GO:0005622//intracellular;GO:0005923//bicellular tight junction;GO:0043025//neuronal cell body	GO:0005547//phosphatidylinositol-3,4,5-trisphosphate binding;GO:0042802//identical protein binding;GO:0019903//protein phosphatase binding;GO:0032266//phosphatidylinositol-3-phosphate binding;GO:0005546//phosphatidylinositol-4,5-bisphosphate binding	GO:0006612//protein targeting to membrane;GO:0070830//bicellular tight junction assembly;GO:0090162//establishment of epithelial cell polarity;GO:0060341//regulation of cellular localization	K04237//partitioning defective protein 3	XP_006531594.1//PREDICTED: partitioning defective 3 homolog isoform X10 [Mus musculus];BAC35434.1//unnamed protein product [Mus musculus];NP_001296320.1//partitioning defective 3 homolog isoform 5 [Mus musculus];NP_296369.2//partitioning defective 3 homolog isoform 3 [Mus musculus];NP_001296321.1//partitioning defective 3 homolog isoform 6 [Mus musculus]
668030	2592	14.36	0	-5.17564	5.92633e-06	Down	3.09764e-05	Gm14432	GO:0005622//intracellular	GO:0046872//metal ion binding;GO:0000976//transcription regulatory region sequence-specific DNA binding;GO:0003700//DNA binding transcription factor activity;GO:0003676//nucleic acid binding	GO:0006355//regulation of transcription, DNA-templated	K09228//KRAB domain-containing zinc finger protein	NP_001177231.1//novel KRAB box and zinc finger, C2H2 type domain containing protein isoform 1 [Mus musculus]
109624	4035	201	7	-5.17535	4.00331e-55	Down	8.9599e-55	Cald1	GO:0043231//intracellular membrane-bounded organelle;GO:0016020//membrane;GO:0030478//actin cap;GO:0005886//plasma membrane	GO:0003779//actin binding;GO:0017022//myosin binding;GO:0005516//calmodulin binding;GO:0045296//cadherin binding	GO:0006936//muscle contraction;GO:0006940//regulation of smooth muscle contraction	K12327//caldesmon	NP_001334029.1//caldesmon isoform 1 [Mus musculus];XP_021020906.1//caldesmon [Mus caroli]
217216	2543	171	6	-5.16454	3.10693e-47	Down	7.59666e-47	BC030867	NA	NA	NA	NA	EDL34102.1//cDNA sequence BC030867, isoform CRA_b, partial [Mus musculus]
14366	3685	57	2	-5.16454	2.764e-17	Down	1.05429e-16	Fzd4	GO:0070062//extracellular exosome;GO:0009986//cell surface;GO:0005911//cell-cell junction;GO:0016021//integral component of membrane;GO:0106003//amyloid-beta complex;GO:0005886//plasma membrane	GO:0019955//cytokine binding;GO:0001540//amyloid-beta binding;GO:0031625//ubiquitin protein ligase binding;GO:0046982//protein heterodimerization activity;GO:0017147//Wnt-protein binding;GO:0042803//protein homodimerization activity;GO:0004930//G-protein coupled receptor activity;GO:0042813//Wnt-activated receptor activity;GO:0030165//PDZ domain binding	GO:0061304//retinal blood vessel morphogenesis;GO:0001568//blood vessel development;GO:0045893//positive regulation of transcription, DNA-templated;GO:0031987//locomotion involved in locomotory behavior;GO:0035426//extracellular matrix-cell signaling;GO:0051091//positive regulation of DNA binding transcription factor activity;GO:0007223//Wnt signaling pathway, calcium modulating pathway;GO:000157…	K02354//frizzled 4	NP_032081.3//frizzled-4 precursor [Mus musculus]
12268	5427	8487.21	297.87	-5.16419	0	Down	0	C4b	GO:0005615//extracellular space	GO:0004866//endopeptidase inhibitor activity	GO:0006956//complement activation;GO:0006954//inflammatory response	K03989//complement component 4	XP_021005188.1//complement C4-B [Mus caroli]
14793	1488	930	33	-5.14835	4.74684e-246	Down	3.58435e-246	Cdca3	NA	NA	NA	NA	EDK99770.1//cell division cycle associated 3, isoform CRA_b [Mus musculus]
78733	2255	336	12	-5.13901	2.13548e-90	Down	3.47737e-90	Troap	GO:0005737//cytoplasm	NA	GO:0007155//cell adhesion	NA	EDL04146.1//mCG18421, isoform CRA_b, partial [Mus musculus]
13124	1950	14	0	-5.13901	7.51551e-06	Down	3.94788e-05	Cyp8b1	GO:0031090//organelle membrane;GO:0016021//integral component of membrane;GO:0005789//endoplasmic reticulum membrane	GO:0020037//heme binding;GO:0005506//iron ion binding;GO:0008397//sterol 12-alpha-hydroxylase activity	NA	K07431//sterol 12-alpha-hydroxylase [EC:1.14.18.8 1.14.13.96]	NP_034142.3//7-alpha-hydroxycholest-4-en-3-one 12-alpha-hydroxylase [Mus musculus]
71069	9316	14	0	-5.13901	7.51551e-06	Down	3.94788e-05	Stox2	NA	NA	GO:0009790//embryo development;GO:0001893//maternal placenta development	NA	XP_006509554.1//PREDICTED: storkhead-box protein 2 isoform X1 [Mus musculus];NP_001107783.1//storkhead-box protein 2 isoform 1 [Mus musculus]
621628	660	14	0	-5.13901	7.51551e-06	Down	3.94788e-05	Cldn20	GO:0016021//integral component of membrane;GO:0005923//bicellular tight junction;GO:0005886//plasma membrane	GO:0005198//structural molecule activity	NA	K06087//claudin	NP_001095030.1//claudin-20 precursor [Mus musculus]
19888	3047	14	0	-5.13901	7.51551e-06	Down	3.94788e-05	Rp1	GO:0005929//cilium;GO:0001917//photoreceptor inner segment;GO:0032391//photoreceptor connecting cilium;GO:0005622//intracellular;GO:0001750//photoreceptor outer segment;GO:0005737//cytoplasm;GO:0097542//ciliary tip;GO:0005875//microtubule associated complex;GO:0005930//axoneme	GO:0008017//microtubule binding	GO:0046548//retinal rod cell development;GO:0060041//retina development in camera-type eye;GO:0071482//cellular response to light stimulus;GO:0035845//photoreceptor cell outer segment organization;GO:0007601//visual perception;GO:0060042//retina morphogenesis in camera-type eye;GO:0035556//intracellular signal transduction;GO:0045494//photoreceptor cell maintenance;GO:1902857//positive regulation…	K19538//retinitis pigmentosa 1	XP_011236664.1//PREDICTED: oxygen-regulated protein 1 isoform X1 [Mus musculus];NP_001182591.1//oxygen-regulated protein 1 isoform 2 [Mus musculus]
73804	2839	696	25	-5.13074	1.34704e-184	Down	1.26751e-184	Kif2c	GO:0016020//membrane;GO:0005654//nucleoplasm;GO:0005874//microtubule;GO:0035371//microtubule plus-end;GO:0015630//microtubule cytoskeleton;GO:0005813//centrosome;GO:0000775//chromosome, centromeric region;GO:0005829//cytosol;GO:0000777//condensed chromosome kinetochore;GO:0000776//kinetochore;GO:0005871//kinesin complex	GO:0005524//ATP binding;GO:0051010//microtubule plus-end binding;GO:0003777//microtubule motor activity;GO:0008017//microtubule binding;GO:0016887//ATPase activity	GO:0051983//regulation of chromosome segregation;GO:0007018//microtubule-based movement;GO:0051315//attachment of mitotic spindle microtubules to kinetochore;GO:0007019//microtubule depolymerization;GO:0007080//mitotic metaphase plate congression;GO:0051301//cell division;GO:0030951//establishment or maintenance of microtubule cytoskeleton polarity;GO:0051310//metaphase plate congression	K10393//kinesin family member 2/24	NP_001277591.1//kinesin-like protein KIF2C isoform 2 [Mus musculus];NP_608301.3//kinesin-like protein KIF2C isoform 1 [Mus musculus]
89867	4364	222	8	-5.12607	1.63378e-60	Down	3.46171e-60	Sec16b	GO:0043231//intracellular membrane-bounded organelle;GO:0005789//endoplasmic reticulum membrane;GO:0000139//Golgi membrane	NA	GO:0007031//peroxisome organization;GO:0048208//COPII vesicle coating;GO:0015031//protein transport;GO:0010628//positive regulation of gene expression;GO:0070863//positive regulation of protein exit from endoplasmic reticulum;GO:0016559//peroxisome fission;GO:0007029//endoplasmic reticulum organization	K20353//COPII coat assembly protein SEC16	BAD32580.1//mKIAA1928 protein, partial [Mus musculus]
68014	2784	137.12	5	-5.10902	2.92901e-38	Down	7.98554e-38	Zwilch	GO:1990423//RZZ complex;GO:0000776//kinetochore;GO:0000777//condensed chromosome kinetochore	NA	GO:0007093//mitotic cell cycle checkpoint;GO:0051301//cell division	K11579//protein zwilch	NP_080783.3//protein zwilch homolog [Mus musculus]
71898	1509	13.67	0	-5.10459	9.35523e-06	Down	4.93453e-05	Apol9b	GO:0005576//extracellular region	GO:0008289//lipid binding	GO:0006869//lipid transport;GO:0042157//lipoprotein metabolic process	K14480//apolipoprotein L	EDL29646.1//RIKEN cDNA 2310016F22, isoform CRA_a, partial [Mus musculus];EDL29648.1//RIKEN cDNA 2310016F22, isoform CRA_c, partial [Mus musculus]
434110	2586	13.62	0	-5.09931	9.6683e-06	Down	5.10449e-05	Vmn2r38	GO:0016021//integral component of membrane;GO:0005886//plasma membrane	GO:0004930//G-protein coupled receptor activity	NA	K04613//vomeronasal 2 receptor	NP_001098537.1//vomeronasal receptor Vmn2r35 precursor [Mus musculus]
319165	535	13.58	0	-5.09506	9.93079e-06	Down	5.24473e-05	Hist1h2ad	GO:0005634//nucleus;GO:0000786//nucleosome	GO:0003677//DNA binding;GO:0046982//protein heterodimerization activity	GO:0006334//nucleosome assembly;GO:0006352//DNA-templated transcription, initiation	K11251//histone H2A;K11254//histone H4	XP_012890637.1//PREDICTED: uncharacterized protein LOC105999998 [Dipodomys ordii]
12442	1541	2100	78	-5.08242	0	Down	0	Ccnb2	GO:0016020//membrane;GO:0005634//nucleus;GO:0015630//microtubule cytoskeleton;GO:0005829//cytosol;GO:0005813//centrosome	GO:0045296//cadherin binding	GO:0043029//T cell homeostasis;GO:0051301//cell division;GO:0048538//thymus development;GO:0001701//in utero embryonic development;GO:0040007//growth;GO:0007049//cell cycle	K21770//G2/mitotic-specific cyclin-B2	NP_031656.2//G2/mitotic-specific cyclin-B2 [Mus musculus]
23796	3573	187	7	-5.07119	3.15566e-51	Down	7.35863e-51	Aplnr	GO:0016020//membrane;GO:0016021//integral component of membrane;GO:0005886//plasma membrane	GO:0042277//peptide binding;GO:0004930//G-protein coupled receptor activity	GO:0007369//gastrulation;GO:0007186//G-protein coupled receptor signaling pathway;GO:0043951//negative regulation of cAMP-mediated signaling;GO:0050878//regulation of body fluid levels;GO:0007507//heart development;GO:0051281//positive regulation of release of sequestered calcium ion into cytosol;GO:1904325//positive regulation of inhibitory G-protein coupled receptor phosphorylation;GO:0045766//…	K04174//apelin receptor	NP_035914.1//apelin receptor [Mus musculus]
17940	5361	607.45	22.78	-5.06858	5.77911e-161	Down	6.05036e-161	Naip1	NA	NA	NA	K12807//baculoviral IAP repeat-containing protein 1	AAD56760.1//neuronal apoptosis inhibitory protein-rs3 [Mus musculus]
78908	7330	13	0	-5.03209	1.46296e-05	Down	7.77907e-05	Igsf3	GO:0009986//cell surface;GO:0016021//integral component of membrane;GO:0005886//plasma membrane	NA	GO:0032808//lacrimal gland development;GO:0007166//cell surface receptor signaling pathway	K06522//immunoglobulin superfamily, member 2/3	BAC97961.1//mKIAA0466 protein, partial [Mus musculus]
15404	1952	13	0	-5.03209	1.46296e-05	Down	7.77907e-05	Hoxa7	GO:0005634//nucleus	GO:0043565//sequence-specific DNA binding;GO:0003700//DNA binding transcription factor activity	GO:0007275//multicellular organism development	K09307//homeobox protein HoxA/B7	XP_021020329.1//homeobox protein Hox-A7 [Mus caroli]
15410	3313	13	0	-5.03209	1.46296e-05	Down	7.77907e-05	Hoxb3	GO:0005634//nucleus;GO:0005654//nucleoplasm	GO:0000978//RNA polymerase II proximal promoter sequence-specific DNA binding;GO:0000979//RNA polymerase II core promoter sequence-specific DNA binding;GO:0003700//DNA binding transcription factor activity	GO:0009952//anterior/posterior pattern specification;GO:0002244//hematopoietic progenitor cell differentiation;GO:0001525//angiogenesis;GO:0060324//face development;GO:0021615//glossopharyngeal nerve morphogenesis;GO:0006351//transcription, DNA-templated;GO:0051216//cartilage development;GO:0021546//rhombomere development;GO:0030878//thyroid gland development;GO:0000122//negative regulation of tr…	K09303//homeobox protein HoxA/B/D3	NP_001073338.1//homeobox protein Hox-B3 [Mus musculus]
12308	1462	13	0	-5.03209	1.46296e-05	Down	7.77907e-05	Calb2	GO:0005634//nucleus;GO:0005921//gap junction;GO:0005829//cytosol;GO:0005737//cytoplasm;GO:0043195//terminal bouton;GO:0045202//synapse;GO:0043005//neuron projection	GO:0005509//calcium ion binding	GO:0051480//regulation of cytosolic calcium ion concentration	K14757//calbindin D28	NP_031612.1//calretinin [Mus musculus]
327766	5123	13	0	-5.03209	1.46296e-05	Down	7.77907e-05	Tmem26	GO:0016021//integral component of membrane	NA	NA	K09291//nucleoprotein TPR	NP_808462.2//transmembrane protein 26 [Mus musculus]
11519	8006	13	0	-5.03209	1.46296e-05	Down	7.77907e-05	Add2	GO:0005856//cytoskeleton;GO:0016020//membrane;GO:0031410//cytoplasmic vesicle;GO:0044853//plasma membrane raft;GO:0014069//postsynaptic density;GO:0008290//F-actin capping protein complex	GO:0051015//actin filament binding;GO:0046982//protein heterodimerization activity;GO:0005200//structural constituent of cytoskeleton;GO:0042803//protein homodimerization activity;GO:0019901//protein kinase binding;GO:0003779//actin binding;GO:0005516//calmodulin binding;GO:0005198//structural molecule activity;GO:0030507//spectrin binding	GO:0050900//leukocyte migration;GO:0051016//barbed-end actin filament capping;GO:0006811//ion transport;GO:0050901//leukocyte tethering or rolling;GO:0032092//positive regulation of protein binding;GO:0051017//actin filament bundle assembly;GO:0030097//hemopoiesis;GO:0006461//protein complex assembly	K18622//adducin	NP_001258789.1//beta-adducin isoform 2 [Mus musculus];NP_038486.2//beta-adducin isoform 1 [Mus musculus]
380684	4004	13	0	-5.03209	1.46296e-05	Down	7.77907e-05	Nefh	GO:0030424//axon;GO:0097418//neurofibrillary tangle;GO:0005883//neurofilament;GO:0043209//myelin sheath;GO:0005739//mitochondrion;GO:0014069//postsynaptic density;GO:0005737//cytoplasm	GO:0005198//structural molecule activity;GO:0019901//protein kinase binding	GO:0045110//intermediate filament bundle assembly;GO:0000226//microtubule cytoskeleton organization;GO:0061564//axon development;GO:0045104//intermediate filament cytoskeleton organization;GO:0033693//neurofilament bundle assembly;GO:1990830//cellular response to leukemia inhibitory factor;GO:0048936//peripheral nervous system neuron axonogenesis;GO:0060052//neurofilament cytoskeleton organizatio…	K04574//neurofilament heavy polypeptide	NP_035034.2//neurofilament heavy polypeptide [Mus musculus]
27412	2640	26	1	-5.03209	4.94581e-09	Down	2.30085e-08	Peg12	NA	NA	GO:0000578//embryonic axis specification	K03069//frequently rearranged in advanced T-cell lymphomas 1	NP_038816.1//paternally expressed 12 [Mus musculus]
16803	2528	3608.7	138.9	-5.03101	0	Down	0	Lbp	GO:0070062//extracellular exosome;GO:0005615//extracellular space;GO:0009986//cell surface	GO:0001530//lipopolysaccharide binding;GO:0071723//lipopeptide binding;GO:0005102//receptor binding;GO:0070891//lipoteichoic acid binding	GO:0002232//leukocyte chemotaxis involved in inflammatory response;GO:0032755//positive regulation of interleukin-6 production;GO:0050829//defense response to Gram-negative bacterium;GO:0032720//negative regulation of tumor necrosis factor production;GO:0002281//macrophage activation involved in immune response;GO:0031663//lipopolysaccharide-mediated signaling pathway;GO:0050830//defense response…	K05399//lipopolysaccharide-binding protein	XP_021050078.1//lipopolysaccharide-binding protein [Mus pahari]
333605	8156	12.99	0	-5.03098	1.47251e-05	Down	7.83228e-05	Frmpd4	NA	NA	NA	K05725//focal adhesion kinase 1 [EC:2.7.10.2]	XP_015847509.1//PREDICTED: FERM and PDZ domain-containing protein 4 isoform X3 [Peromyscus maniculatus bairdii];XP_006528947.1//PREDICTED: FERM and PDZ domain-containing protein 4 isoform X1 [Mus musculus];XP_021043277.1//FERM and PDZ domain-containing protein 4 isoform X1 [Mus pahari];XP_006973239.1//PREDICTED: FERM and PDZ domain-containing protein 4 isoform X6 [Peromyscus maniculatus bairdii]
20209	607	12.97	0	-5.02876	1.49164e-05	Down	7.93981e-05	Saa2	GO:0070062//extracellular exosome;GO:0005615//extracellular space;GO:0034364//high-density lipoprotein particle;GO:0005881//cytoplasmic microtubule	GO:0001664//G-protein coupled receptor binding;GO:0042056//chemoattractant activity	GO:0035634//response to stilbenoid;GO:0060326//cell chemotaxis;GO:0006953//acute-phase response	K17310//serum amyloid A protein	EDL22939.1//mCG144019, partial [Mus musculus]
100163	3129	695	27	-5.01763	2.33637e-183	Down	2.20752e-183	Pafah2	GO:0005737//cytoplasm	GO:0003847//1-alkyl-2-acetylglycerophosphocholine esterase activity	GO:0016042//lipid catabolic process;GO:0043066//negative regulation of apoptotic process	K01062//platelet-activating factor acetylhydrolase [EC:3.1.1.47]	NP_598641.2//platelet-activating factor acetylhydrolase 2, cytoplasmic isoform b [Mus musculus];NP_001272801.1//platelet-activating factor acetylhydrolase 2, cytoplasmic isoform a [Mus musculus]
58805	3314	3709.02	145	-5.00857	0	Down	0	Mlxipl	GO:0005634//nucleus;GO:0005654//nucleoplasm;GO:0005667//transcription factor complex;GO:0005829//cytosol;GO:0005737//cytoplasm	GO:0000978//RNA polymerase II proximal promoter sequence-specific DNA binding;GO:0035538//carbohydrate response element binding;GO:0046982//protein heterodimerization activity;GO:0008134//transcription factor binding;GO:0001078//transcriptional repressor activity, RNA polymerase II proximal promoter sequence-specific DNA binding	GO:0010255//glucose mediated signaling pathway;GO:0035556//intracellular signal transduction;GO:0045893//positive regulation of transcription, DNA-templated;GO:0042593//glucose homeostasis;GO:0045821//positive regulation of glycolytic process;GO:0000122//negative regulation of transcription from RNA polymerase II promoter;GO:0055089//fatty acid homeostasis;GO:0071157//negative regulation of cell …	K09113//MAX-like protein X	AAK20942.1//Mlx interactor theta [Mus musculus];NP_067430.2//carbohydrate-responsive element-binding protein [Mus musculus]
67448	6963	2925	115	-5.00038	0	Down	0	Plxdc2	GO:0070062//extracellular exosome;GO:0016021//integral component of membrane;GO:0005886//plasma membrane	NA	NA	NA	NP_080438.2//plexin domain-containing protein 2 precursor [Mus musculus]
212070	3315	25	1	-4.97551	9.54133e-09	Down	4.4758e-08	Clrn3	GO:0070062//extracellular exosome;GO:0016021//integral component of membrane	NA	NA	NA	NP_848784.1//clarin-3 [Mus musculus]
434113	2586	12.48	0	-4.9732	2.07092e-05	Down	0.000110991	Vmn2r44	GO:0016021//integral component of membrane;GO:0005886//plasma membrane	GO:0004930//G-protein coupled receptor activity	NA	K04613//vomeronasal 2 receptor	NP_001098537.1//vomeronasal receptor Vmn2r35 precursor [Mus musculus]
215387	2702	773	31	-4.97178	3.54531e-203	Down	3.11571e-203	Ncaph	GO:0016020//membrane;GO:0005634//nucleus;GO:0000796//condensin complex;GO:0005829//cytosol;GO:0000799//nuclear condensin complex	GO:0044547//DNA topoisomerase binding;GO:0072587//DNA topoisomerase (ATP-hydrolyzing) activator activity	GO:0051301//cell division;GO:0010032//meiotic chromosome condensation;GO:0007076//mitotic chromosome condensation;GO:0045132//meiotic chromosome segregation	K06676//condensin complex subunit 2	NP_659067.2//condensin complex subunit 2 [Mus musculus]
621603	2161	179.53	7.26	-4.95976	5.27781e-49	Down	1.26059e-48	Aldh3b2	GO:0005886//plasma membrane;GO:0005737//cytoplasm	GO:0004030//aldehyde dehydrogenase [NAD(P)+] activity;GO:0004029//aldehyde dehydrogenase (NAD) activity	GO:0006081//cellular aldehyde metabolic process	K00129//aldehyde dehydrogenase (NAD(P)+) [EC:1.2.1.5]	XP_006980581.1//PREDICTED: aldehyde dehydrogenase family 3 member B1-like [Peromyscus maniculatus bairdii]
26886	1251	123	5	-4.95224	2.62975e-34	Down	7.57527e-34	Cenph	GO:0005634//nucleus;GO:0005730//nucleolus;GO:0000776//kinetochore;GO:0000777//condensed chromosome kinetochore	GO:0043515//kinetochore binding	GO:0000278//mitotic cell cycle;GO:0007059//chromosome segregation;GO:0051383//kinetochore organization;GO:0051382//kinetochore assembly	K11500//centromere protein H	NP_068686.1//centromere protein H [Mus musculus]
22137	2791	195	8	-4.93898	5.82767e-53	Down	1.33405e-52	Ttk	NA	GO:0004712//protein serine/threonine/tyrosine kinase activity;GO:0005524//ATP binding	GO:0007093//mitotic cell cycle checkpoint;GO:0051304//chromosome separation	K08866//serine/threonine-protein kinase TTK/MPS1 [EC:2.7.12.1]	EDL26473.1//Ttk protein kinase, isoform CRA_c, partial [Mus musculus];XP_006511122.1//PREDICTED: dual specificity protein kinase TTK isoform X2 [Mus musculus];NP_001271201.1//dual specificity protein kinase TTK isoform 3 [Mus musculus]
12655	1539	219585	9048.23	-4.93265	0	Down	0	Chil3	GO:0005576//extracellular region;GO:0005737//cytoplasm	GO:0004553//hydrolase activity, hydrolyzing O-glycosyl compounds;GO:0008061//chitin binding;GO:0004568//chitinase activity	GO:0006032//chitin catabolic process;GO:0006030//chitin metabolic process;GO:0005975//carbohydrate metabolic process	K17524//chitinase 3-like 3/4;K01183//chitinase [EC:3.2.1.14]	AEF33359.1//chitinase-like protein [Rattus norvegicus]
71746	2550	24	1	-4.91662	1.84369e-08	Down	8.73155e-08	Rgl3	GO:0005622//intracellular	GO:0031267//small GTPase binding;GO:0008321//Ral guanyl-nucleotide exchange factor activity;GO:0017016//Ras GTPase binding	GO:0007264//small GTPase mediated signal transduction;GO:0043547//positive regulation of GTPase activity	K17639//ral guanine nucleotide dissociation stimulator-like 3	NP_076111.2//ral guanine nucleotide dissociation stimulator-like 3 [Mus musculus]
102371	2283	12	0	-4.91662	2.85933e-05	Down	0.000154356	Myzap	GO:0016020//membrane;GO:0005856//cytoskeleton;GO:0005622//intracellular;GO:0030054//cell junction;GO:0030864//cortical actin cytoskeleton;GO:0030018//Z disc;GO:0031234//extrinsic component of cytoplasmic side of plasma membrane;GO:0031674//I band	NA	GO:0035556//intracellular signal transduction	K22031//myocardial zonula adherens protein	NP_001028380.1//myocardial zonula adherens protein precursor [Mus musculus]
69068	1331	12	0	-4.91662	2.85933e-05	Down	0.000154356	Tcim	GO:0005634//nucleus;GO:0005654//nucleoplasm;GO:0016607//nuclear speck;GO:0005622//intracellular;GO:0005737//cytoplasm;GO:0005730//nucleolus;GO:0005829//cytosol;GO:0005886//plasma membrane	GO:0005112//Notch binding	GO:0010739//positive regulation of protein kinase A signaling;GO:0002264//endothelial cell activation involved in immune response;GO:0043066//negative regulation of apoptotic process;GO:0034605//cellular response to heat;GO:1902806//regulation of cell cycle G1/S phase transition;GO:0042346//positive regulation of NF-kappaB import into nucleus;GO:0006915//apoptotic process;GO:0043620//regulation o…	NA	NP_081207.1//protein C8orf4 homolog [Mus musculus]
330627	9129	12	0	-4.91662	2.85933e-05	Down	0.000154356	Trim66	GO:0010369//chromocenter;GO:0005634//nucleus;GO:0005654//nucleoplasm;GO:0016235//aggresome	GO:0003682//chromatin binding;GO:0008270//zinc ion binding;GO:0042803//protein homodimerization activity	GO:0045892//negative regulation of transcription, DNA-templated	K12032//tripartite motif-containing protein 66	XP_021024107.1//tripartite motif-containing protein 66 isoform X1 [Mus caroli];NP_001164383.1//tripartite motif-containing protein 66 isoform 1 [Mus musculus]
67749	1245	12	0	-4.91662	2.85933e-05	Down	0.000154356	Mgarp	GO:1904115//axon cytoplasm;GO:0031307//integral component of mitochondrial outer membrane;GO:0005739//mitochondrion	NA	GO:0071456//cellular response to hypoxia;GO:0097211//cellular response to gonadotropin-releasing hormone;GO:0006626//protein targeting to mitochondrion;GO:0008090//retrograde axonal transport;GO:0071383//cellular response to steroid hormone stimulus;GO:0008089//anterograde axonal transport;GO:0019896//axonal transport of mitochondrion;GO:0010822//positive regulation of mitochondrion organization	K22022//mucin-21;K19538//retinitis pigmentosa 1	NP_080634.2//protein MGARP [Mus musculus]
75607	6932	12	0	-4.91662	2.85933e-05	Down	0.000154356	Wnk2	GO:0005829//cytosol;GO:0005886//plasma membrane;GO:0005737//cytoplasm	GO:0004674//protein serine/threonine kinase activity;GO:0005524//ATP binding	GO:0070373//negative regulation of ERK1 and ERK2 cascade;GO:2000021//regulation of ion homeostasis;GO:0006468//protein phosphorylation;GO:0035556//intracellular signal transduction;GO:2000651//positive regulation of sodium ion transmembrane transporter activity;GO:0046777//protein autophosphorylation;GO:0008285//negative regulation of cell proliferation	K08867//WNK lysine deficient protein kinase [EC:2.7.11.1]	XP_011242725.1//PREDICTED: serine/threonine-protein kinase WNK2 isoform X9 [Mus musculus];NP_001277240.1//serine/threonine-protein kinase WNK2 isoform a [Mus musculus];NP_001277242.1//serine/threonine-protein kinase WNK2 isoform b [Mus musculus]
14934	1827	12	0	-4.91662	2.85933e-05	Down	0.000154356	Gypa	GO:0005887//integral component of plasma membrane;GO:0009897//external side of plasma membrane;GO:0016021//integral component of membrane	GO:0042803//protein homodimerization activity	GO:0047484//regulation of response to osmotic stress;GO:0007016//cytoskeletal anchoring at plasma membrane	K06575//glycophorin A	NP_034499.3//glycophorin-A [Mus musculus]
80906	2025	12	0	-4.91662	2.85933e-05	Down	0.000154356	Kcnip2	GO:0030425//dendrite;GO:0005886//plasma membrane;GO:0005737//cytoplasm;GO:0008076//voltage-gated potassium channel complex	GO:0005244//voltage-gated ion channel activity;GO:0044325//ion channel binding;GO:0015459//potassium channel regulator activity;GO:0047485//protein N-terminus binding;GO:0005267//potassium channel activity;GO:0042802//identical protein binding;GO:0005509//calcium ion binding;GO:0005250//A-type (transient outward) potassium channel activity	GO:0051291//protein heterooligomerization;GO:0097623//potassium ion export across plasma membrane;GO:0086009//membrane repolarization;GO:0045163//clustering of voltage-gated potassium channels;GO:0071435//potassium ion export;GO:0071805//potassium ion transmembrane transport;GO:1901379//regulation of potassium ion transmembrane transport	K19932//neuronal calcium sensor 1;K16575//centractin	XP_003475056.2//PREDICTED: Kv channel-interacting protein 2 isoform X2 [Cavia porcellus];NP_663750.1//Kv channel-interacting protein 2 isoform c [Mus musculus];XP_003475057.2//PREDICTED: Kv channel-interacting protein 2 isoform X1 [Cavia porcellus];NP_001263287.1//Kv channel-interacting protein 2 isoform d [Mus musculus]
22138	89375	12	0	-4.91662	2.85933e-05	Down	0.000154356	Ttn	NA	GO:0005524//ATP binding;GO:0004672//protein kinase activity	NA	K12567//titin [EC:2.7.11.1]	NP_035782.3//titin isoform N2-A [Mus musculus];NP_082280.2//titin isoform N2-B [Mus musculus]
270624	4176	12	0	-4.91662	2.85933e-05	Down	0.000154356	Spin4	NA	NA	GO:0007276//gamete generation	NA	NP_848868.1//spindlin-4 [Mus musculus]
107815	4881	12	0	-4.91662	2.85933e-05	Down	0.000154356	Scml2	GO:0005634//nucleus;GO:0001741//XY body;GO:0000790//nuclear chromatin	NA	GO:0006355//regulation of transcription, DNA-templated;GO:0034613//cellular protein localization;GO:0036353//histone H2A-K119 monoubiquitination;GO:0006915//apoptotic process	K11465//sex comb on midleg-like protein 2	XP_006528735.1//PREDICTED: sex comb on midleg-like protein 2 isoform X2 [Mus musculus];NP_001277581.1//sex comb on midleg-like protein 2 isoform 2 [Mus musculus]
72685	5074	12	0	-4.91662	2.85933e-05	Down	0.000154356	Dnajc6	GO:0005622//intracellular;GO:0031982//vesicle;GO:0045202//synapse;GO:0014069//postsynaptic density	GO:0017124//SH3 domain binding;GO:0004725//protein tyrosine phosphatase activity	GO:0016191//synaptic vesicle uncoating;GO:0006898//receptor-mediated endocytosis;GO:0072318//clathrin coat disassembly;GO:2000369//regulation of clathrin-dependent endocytosis	K09526//DnaJ homolog subfamily C member 6	NP_001342108.1//putative tyrosine-protein phosphatase auxilin isoform d [Mus musculus];NP_001158055.1//putative tyrosine-protein phosphatase auxilin isoform a [Mus musculus];NP_001158056.1//putative tyrosine-protein phosphatase auxilin isoform b [Mus musculus]
258697	960	12	0	-4.91662	2.85933e-05	Down	0.000154356	Olfr1444	NA	NA	NA	K04257//olfactory receptor	XP_006875860.1//PREDICTED: olfactory receptor 1444-like [Chrysochloris asiatica]
66859	3563	12	0	-4.91662	2.85933e-05	Down	0.000154356	Slc16a9	GO:0005887//integral component of plasma membrane	GO:0008028//monocarboxylic acid transmembrane transporter activity;GO:0015293//symporter activity	GO:0015718//monocarboxylic acid transport;GO:0046415//urate metabolic process	K08186//MFS transporter, MCP family, solute carrier family 16 (monocarboxylic acid transporters), member 9	NP_080083.2//monocarboxylate transporter 9 [Mus musculus]
60440	3123	383.31	16	-4.91402	1.2599e-101	Down	1.86775e-101	Iigp1	GO:0016020//membrane	GO:0005525//GTP binding	NA	K17072//interferon gamma inducible protein 47	XP_021006322.1//interferon-inducible GTPase 1 [Mus caroli]
67849	1906	478	20	-4.91059	4.12724e-126	Down	5.2369e-126	Cdca5	GO:0005634//nucleus;GO:0005654//nucleoplasm;GO:0000785//chromatin;GO:0000790//nuclear chromatin;GO:0005737//cytoplasm;GO:0008278//cohesin complex	GO:0003682//chromatin binding	GO:0000278//mitotic cell cycle;GO:0071922//regulation of cohesin loading;GO:0007076//mitotic chromosome condensation;GO:0006302//double-strand break repair;GO:0007080//mitotic metaphase plate congression;GO:0051301//cell division;GO:0007064//mitotic sister chromatid cohesion;GO:0031536//positive regulation of exit from mitosis	K17390//sororin	NP_080686.1//sororin [Mus musculus]
628693	898	28.73	1.21	-4.90113	1.06274e-09	Down	4.85141e-09	Gm6904	GO:0005654//nucleoplasm;GO:0031965//nuclear membrane	GO:0046872//metal ion binding	GO:0050776//regulation of immune response	K18494//histone-lysine N-methyltransferase SETDB2 [EC:2.1.1.43]	NP_001157801.1//PHD finger protein 11 family member [Mus musculus]
19152	983	5390	229	-4.88852	0	Down	0	Prtn3	GO:0031012//extracellular matrix;GO:0070062//extracellular exosome;GO:0005615//extracellular space;GO:0035578//azurophil granule lumen;GO:0005829//cytosol;GO:0044853//plasma membrane raft;GO:0005886//plasma membrane	GO:0004252//serine-type endopeptidase activity;GO:0005102//receptor binding;GO:0019899//enzyme binding	GO:0006509//membrane protein ectodomain proteolysis;GO:0043547//positive regulation of GTPase activity;GO:0045217//cell-cell junction maintenance;GO:0072672//neutrophil extravasation;GO:0097029//mature conventional dendritic cell differentiation;GO:0050765//negative regulation of phagocytosis;GO:0030574//collagen catabolic process;GO:0006909//phagocytosis	K01350//myeloblastin [EC:3.4.21.76]	NP_035308.2//myeloblastin precursor [Mus musculus]
12389	2542	188	8	-4.88624	5.45115e-51	Down	1.27447e-50	Cav1	GO:0005929//cilium;GO:0016323//basolateral plasma membrane;GO:0005901//caveola;GO:0005938//cell cortex;GO:0016324//apical plasma membrane;GO:0016021//integral component of membrane;GO:0002080//acrosomal membrane;GO:0000139//Golgi membrane	GO:0070320//inward rectifier potassium channel inhibitor activity;GO:0044325//ion channel binding;GO:0042802//identical protein binding;GO:0051117//ATPase binding;GO:0019899//enzyme binding	GO:0086098//angiotensin-activated signaling pathway involved in heart process;GO:0001525//angiogenesis;GO:0097190//apoptotic signaling pathway;GO:0006816//calcium ion transport;GO:0055074//calcium ion homeostasis;GO:0070836//caveola assembly	K06278//caveolin 1	XP_015343756.1//PREDICTED: caveolin-1 [Marmota marmota marmota];NP_031642.1//caveolin-1 isoform 1 [Mus musculus]
269233	4056	70.31	3	-4.88235	1.59492e-20	Down	5.71106e-20	Fam171a1	GO:0070062//extracellular exosome;GO:0016021//integral component of membrane	NA	NA	K06476//integrin alpha 2B	NP_001074630.1//protein FAM171A1 isoform 1 precursor [Mus musculus];NP_001333996.1//protein FAM171A1 isoform 3 [Mus musculus]
21877	1383	719	31	-4.8673	5.56708e-188	Down	5.17974e-188	Tk1	GO:0005829//cytosol	GO:0005524//ATP binding;GO:0019206//nucleoside kinase activity;GO:0042802//identical protein binding;GO:0008270//zinc ion binding;GO:0004797//thymidine kinase activity	GO:0000083//regulation of transcription involved in G1/S transition of mitotic cell cycle;GO:0051289//protein homotetramerization;GO:0071897//DNA biosynthetic process;GO:0006259//DNA metabolic process;GO:0046104//thymidine metabolic process	K00857//thymidine kinase [EC:2.7.1.21]	AQS27627.1//hypothetical protein [Mus musculus]
14182	4794	1205	52	-4.86603	0	Down	0	Fgfr1	GO:0005829//cytosol;GO:0031410//cytoplasmic vesicle;GO:0016021//integral component of membrane;GO:0005576//extracellular region	GO:0005007//fibroblast growth factor-activated receptor activity;GO:0005524//ATP binding;GO:0016303//1-phosphatidylinositol-3-kinase activity;GO:0017134//fibroblast growth factor binding	GO:0048469//cell maturation;GO:0060445//branching involved in salivary gland morphogenesis;GO:0001525//angiogenesis;GO:0060117//auditory receptor cell development	K04362//fibroblast growth factor receptor 1 [EC:2.7.10.1]	XP_008845991.1//PREDICTED: fibroblast growth factor receptor 1 isoform X1 [Nannospalax galili];XP_011542752.1//PREDICTED: fibroblast growth factor receptor 1 isoform X16 [Homo sapiens]
12778	2059	692	30	-4.85939	6.42646e-181	Down	6.14334e-181	Ackr3	GO:0043231//intracellular membrane-bounded organelle;GO:0005634//nucleus;GO:0005737//cytoplasm;GO:0048471//perinuclear region of cytoplasm;GO:0005768//endosome;GO:0009986//cell surface;GO:0005905//clathrin-coated pit;GO:0016021//integral component of membrane;GO:0055037//recycling endosome;GO:0005769//early endosome;GO:0005886//plasma membrane	GO:0019958//C-X-C chemokine binding;GO:0005044//scavenger receptor activity;GO:0015026//coreceptor activity;GO:0016494//C-X-C chemokine receptor activity	GO:1902230//negative regulation of intrinsic apoptotic signaling pathway in response to DNA damage;GO:0007155//cell adhesion;GO:0001525//angiogenesis;GO:0031623//receptor internalization;GO:0070098//chemokine-mediated signaling pathway;GO:1905322//positive regulation of mesenchymal stem cell migration;GO:0070374//positive regulation of ERK1 and ERK2 cascade;GO:0006935//chemotaxis;GO:0001570//vasc…	K04304//C-X-C chemokine receptor type 7	NP_031748.2//atypical chemokine receptor 3 [Mus musculus]
76917	669	23	1	-4.85522	3.5671e-08	Down	1.70834e-07	Flywch2	NA	GO:0003723//RNA binding	NA	NA	NP_084074.1//FLYWCH family member 2 [Mus musculus]
52679	5554	161	7	-4.85522	6.27837e-44	Down	1.60094e-43	E2f7	GO:0005634//nucleus;GO:0005667//transcription factor complex;GO:0016607//nuclear speck	GO:0003714//transcription corepressor activity;GO:0000977//RNA polymerase II regulatory region sequence-specific DNA binding;GO:0042802//identical protein binding;GO:0003700//DNA binding transcription factor activity;GO:0001227//transcriptional repressor activity, RNA polymerase II transcription regulatory region sequence-specific DNA binding;GO:0001047//core promoter binding	GO:0030330//DNA damage response, signal transduction by p53 class mediator;GO:0070365//hepatocyte differentiation;GO:0006355//regulation of transcription, DNA-templated;GO:0060718//chorionic trophoblast cell differentiation;GO:0006351//transcription, DNA-templated;GO:0001890//placenta development;GO:0060707//trophoblast giant cell differentiation;GO:2000134//negative regulation of G1/S transition…	K09391//transcription factor E2F7/8	NP_848724.2//transcription factor E2F7 [Mus musculus]
13618	3440	11539.4	503.39	-4.8504	0	Down	0	Ednrb	GO:0031965//nuclear membrane;GO:0045121//membrane raft;GO:0016021//integral component of membrane;GO:0005886//plasma membrane	GO:0031702//type 1 angiotensin receptor binding;GO:0017046//peptide hormone binding;GO:0004962//endothelin receptor activity	GO:0008217//regulation of blood pressure;GO:0014043//negative regulation of neuron maturation;GO:0006885//regulation of pH;GO:0071222//cellular response to lipopolysaccharide;GO:0048066//developmental pigmentation;GO:0019233//sensory perception of pain;GO:0048246//macrophage chemotaxis;GO:0060406//positive regulation of penile erection;GO:0001755//neural crest cell migration;GO:0019722//calcium-m…	K04198//endothelin receptor type B	EDL00505.1//endothelin receptor type B, isoform CRA_b, partial [Mus musculus]
70673	8433	89	4	-4.80739	2.96881e-25	Down	9.75601e-25	Prdm16	GO:0017053//transcriptional repressor complex;GO:0005634//nucleus;GO:0005654//nucleoplasm;GO:0005829//cytosol;GO:0016235//aggresome	GO:0046872//metal ion binding;GO:0003713//transcription coactivator activity;GO:0043565//sequence-specific DNA binding;GO:0046332//SMAD binding;GO:0033613//activating transcription factor binding;GO:0003676//nucleic acid binding	GO:0045892//negative regulation of transcription, DNA-templated;GO:0050872//white fat cell differentiation;GO:0006351//transcription, DNA-templated;GO:0035019//somatic stem cell population maintenance;GO:0045893//positive regulation of transcription, DNA-templated;GO:0043586//tongue development;GO:0030853//negative regulation of granulocyte differentiation;GO:0000122//negative regulation of trans…	K09228//KRAB domain-containing zinc finger protein;K20688//Rho guanine nucleotide exchange factor 16	NP_081780.3//PR domain zinc finger protein 16 isoform 1 [Mus musculus];NP_001277958.1//PR domain zinc finger protein 16 isoform 4 [Mus musculus];NP_001277955.1//PR domain zinc finger protein 16 isoform 3 [Mus musculus];NP_001171466.1//PR domain zinc finger protein 16 isoform 2 [Mus musculus]
50878	4246	89	4	-4.80739	2.96881e-25	Down	9.75601e-25	Stag3	GO:0005634//nucleus;GO:0005615//extracellular space;GO:0000800//lateral element;GO:0034991//nuclear meiotic cohesin complex;GO:0001673//male germ cell nucleus;GO:0000794//condensed nuclear chromosome;GO:0030893//meiotic cohesin complex;GO:0000795//synaptonemal complex;GO:0000802//transverse filament	NA	GO:0007129//synapsis;GO:0034502//protein localization to chromosome;GO:0051321//meiotic cell cycle	K13055//cohesin complex subunit SA-3	EDL19193.1//stromal antigen 3, partial [Mus musculus]
108907	2960	745.27	33.55	-4.80503	5.81569e-194	Down	5.28522e-194	Nusap1	GO:0005730//nucleolus;GO:0005874//microtubule;GO:0005819//spindle;GO:0005694//chromosome;GO:0005737//cytoplasm	GO:0003723//RNA binding;GO:0003677//DNA binding;GO:0008017//microtubule binding	GO:0000070//mitotic sister chromatid segregation;GO:0000281//mitotic cytokinesis;GO:0040001//establishment of mitotic spindle localization;GO:0045840//positive regulation of mitotic nuclear division;GO:0007076//mitotic chromosome condensation	K14321//nucleoporin-like protein 2;K11565//opa-interacting protein 5	NP_598612.1//nucleolar and spindle-associated protein 1 isoform a [Mus musculus];NP_001036117.1//nucleolar and spindle-associated protein 1 isoform b [Mus musculus]
282663	1729	11.08	0	-4.80154	5.33287e-05	Down	0.000291852	Serpinb1b	GO:0005615//extracellular space;GO:0005737//cytoplasm	GO:0004867//serine-type endopeptidase inhibitor activity	GO:0042176//regulation of protein catabolic process	K13963//serpin B	NP_766640.1//leukocyte elastase inhibitor B [Mus musculus]
20668	3547	177	8	-4.79926	6.96646e-48	Down	1.69059e-47	Sox13	GO:0005634//nucleus	GO:0000977//RNA polymerase II regulatory region sequence-specific DNA binding;GO:0043565//sequence-specific DNA binding	GO:0006355//regulation of transcription, DNA-templated;GO:0006351//transcription, DNA-templated;GO:0045586//regulation of gamma-delta T cell differentiation	K09269//transcription factor SOX5/6/13 (SOX group D)	XP_006529339.1//PREDICTED: transcription factor SOX-13 isoform X2 [Mus musculus]
66548	3041	243	11	-4.79703	7.79438e-65	Down	1.58231e-64	Adamtsl5	GO:0005576//extracellular region;GO:0005578//proteinaceous extracellular matrix	GO:0004222//metalloendopeptidase activity;GO:0008270//zinc ion binding;GO:0008201//heparin binding	NA	K08625//a disintegrin and metalloproteinase with thrombospondin motifs 10 [EC:3.4.24.-];K15686//RNA-binding protein MEX3 [EC:2.3.2.27]	XP_011241827.1//PREDICTED: ADAMTS-like protein 5 isoform X1 [Mus musculus]
12353	1380	1631	74	-4.79374	0	Down	0	Car6	GO:0070062//extracellular exosome;GO:0005615//extracellular space;GO:0005829//cytosol;GO:0005737//cytoplasm	GO:0008270//zinc ion binding;GO:0004089//carbonate dehydratase activity	GO:0006730//one-carbon metabolic process;GO:0001580//detection of chemical stimulus involved in sensory perception of bitter taste	K01672//carbonic anhydrase [EC:4.2.1.1]	AAH49973.1//Car6 protein, partial [Mus musculus]
64931	1329	11	0	-4.79108	5.62693e-05	Down	0.000308569	Izumo1r	GO:0016020//membrane;GO:0005886//plasma membrane;GO:0031225//anchored component of membrane	GO:0004872//receptor activity	GO:0007155//cell adhesion;GO:0035036//sperm-egg recognition;GO:0007338//single fertilization;GO:0007342//fusion of sperm to egg plasma membrane involved in single fertilization	K13649//folate receptor	XP_021028666.1//sperm-egg fusion protein Juno isoform X4 [Mus caroli];XP_021028663.1//sperm-egg fusion protein Juno isoform X2 [Mus caroli]
77037	992	11	0	-4.79108	5.62693e-05	Down	0.000308569	Mrap	GO:0005783//endoplasmic reticulum;GO:0016021//integral component of membrane;GO:0005789//endoplasmic reticulum membrane;GO:0005886//plasma membrane	GO:0031783//type 5 melanocortin receptor binding;GO:0031780//corticotropin hormone receptor binding;GO:0031782//type 4 melanocortin receptor binding;GO:0042802//identical protein binding;GO:0070996//type 1 melanocortin receptor binding;GO:0031781//type 3 melanocortin receptor binding	GO:0050873//brown fat cell differentiation;GO:0030819//positive regulation of cAMP biosynthetic process;GO:0034394//protein localization to cell surface	NA	NP_084120.1//melanocortin-2 receptor accessory protein [Mus musculus]
73293	1800	11	0	-4.79108	5.62693e-05	Down	0.000308569	Ccdc103	GO:0031514//motile cilium;GO:0005737//cytoplasm	GO:0042803//protein homodimerization activity	GO:0001947//heart looping;GO:0003341//cilium movement;GO:0036159//inner dynein arm assembly;GO:0071907//determination of digestive tract left/right asymmetry;GO:0070286//axonemal dynein complex assembly;GO:0036158//outer dynein arm assembly	NA	NP_082768.1//coiled-coil domain-containing protein 103 [Mus musculus]
11932	2959	11	0	-4.79108	5.62693e-05	Down	0.000308569	Atp1b2	GO:0005890//sodium:potassium-exchanging ATPase complex;GO:0016324//apical plasma membrane;GO:0005737//cytoplasm	GO:0005391//sodium:potassium-exchanging ATPase activity;GO:0001671//ATPase activator activity;GO:0051117//ATPase binding	GO:0006813//potassium ion transport;GO:0086009//membrane repolarization;GO:1903278//positive regulation of sodium ion export across plasma membrane;GO:0036376//sodium ion export across plasma membrane;GO:0010107//potassium ion import;GO:0007155//cell adhesion;GO:0030007//cellular potassium ion homeostasis;GO:0032781//positive regulation of ATPase activity;GO:1903288//positive regulation of potass…	K01540//sodium/potassium-transporting ATPase subunit beta	NP_038201.1//sodium/potassium-transporting ATPase subunit beta-2 [Mus musculus]
226123	1817	11	0	-4.79108	5.62693e-05	Down	0.000308569	Morn4	GO:0032426//stereocilium tip;GO:0005737//cytoplasm;GO:0032433//filopodium tip	NA	GO:0048678//response to axon injury	K19530//junctophilin;K04575//amyotrophic lateral sclerosis 2 protein	EGV99291.1//MORN repeat-containing protein 4 [Cricetulus griseus]
22283	15891	11	0	-4.79108	5.62693e-05	Down	0.000308569	Ush2a	NA	NA	NA	K19636//usherin	XP_021020962.1//usherin [Mus caroli]
53867	6132	11	0	-4.79108	5.62693e-05	Down	0.000308569	Col5a3	GO:0031012//extracellular matrix;GO:0070062//extracellular exosome;GO:0005588//collagen type V trimer	GO:0005201//extracellular matrix structural constituent;GO:0008201//heparin binding;GO:0005198//structural molecule activity;GO:0043394//proteoglycan binding	GO:0007160//cell-matrix adhesion;GO:0030198//extracellular matrix organization	K19721//collagen, type V/XI/XXIV/XXVII, alpha	NP_058615.1//collagen alpha-3(V) chain isoform 1 precursor [Mus musculus];NP_001304317.1//collagen alpha-3(V) chain isoform 2 precursor [Mus musculus]
328563	2057	11	0	-4.79108	5.62693e-05	Down	0.000308569	Apol11b	GO:0005576//extracellular region	GO:0008289//lipid binding	GO:0006869//lipid transport;GO:0042981//regulation of apoptotic process;GO:0042157//lipoprotein metabolic process	K14480//apolipoprotein L	NP_001137158.1//apolipoprotein L 11b [Mus musculus]
105298	2404	11	0	-4.79108	5.62693e-05	Down	0.000308569	Epdr1	GO:0070062//extracellular exosome;GO:0005615//extracellular space;GO:0005764//lysosome	GO:0005509//calcium ion binding	GO:0007160//cell-matrix adhesion	NA	NP_598826.3//mammalian ependymin-related protein 1 precursor [Mus musculus]
626415	2590	11	0	-4.79108	5.62693e-05	Down	0.000308569	4930467E23Rik	NA	NA	NA	K17299//POTE ankyrin domain family protein	NP_001034642.2//testis-specific gene with ankyrin repeats and PEST domain [Mus musculus]
230777	1853	11	0	-4.79108	5.62693e-05	Down	0.000308569	Hcrtr1	GO:0005887//integral component of plasma membrane	GO:0016499//orexin receptor activity;GO:0017046//peptide hormone binding;GO:0042277//peptide binding	GO:0007186//G-protein coupled receptor signaling pathway;GO:0007631//feeding behavior;GO:1901652//response to peptide;GO:0070374//positive regulation of ERK1 and ERK2 cascade;GO:0007218//neuropeptide signaling pathway;GO:0032870//cellular response to hormone stimulus;GO:0051480//regulation of cytosolic calcium ion concentration;GO:0045187//regulation of circadian sleep/wake cycle, sleep	K04238//hypocretin (orexin) receptor 1	NP_945197.2//orexin receptor type 1 isoform 1 [Mus musculus]
81877	9569	11	0	-4.79108	5.62693e-05	Down	0.000308569	Tnxb	GO:0031012//extracellular matrix;GO:0070062//extracellular exosome;GO:0005615//extracellular space;GO:0005622//intracellular;GO:0005576//extracellular region;GO:0005578//proteinaceous extracellular matrix	GO:0005518//collagen binding;GO:0008201//heparin binding	GO:0006641//triglyceride metabolic process;GO:0030199//collagen fibril organization;GO:0048251//elastic fiber assembly;GO:0098609//cell-cell adhesion;GO:0007160//cell-matrix adhesion;GO:0032963//collagen metabolic process;GO:0030198//extracellular matrix organization;GO:0006631//fatty acid metabolic process;GO:0043506//regulation of JUN kinase activity;GO:0006629//lipid metabolic process	K06252//tenascin	NP_112453.2//tenascin-X precursor [Mus musculus]
14676	1974	4303	196	-4.78807	0	Down	0	Gna15	GO:0005834//heterotrimeric G-protein complex	GO:0031683//G-protein beta/gamma-subunit complex binding;GO:0046872//metal ion binding;GO:0001664//G-protein coupled receptor binding;GO:0004871//signal transducer activity;GO:0005525//GTP binding;GO:0003924//GTPase activity	GO:0007200//phospholipase C-activating G-protein coupled receptor signaling pathway;GO:0007186//G-protein coupled receptor signaling pathway;GO:0007204//positive regulation of cytosolic calcium ion concentration;GO:0060158//phospholipase C-activating dopamine receptor signaling pathway;GO:0007188//adenylate cyclase-modulating G-protein coupled receptor signaling pathway	K04637//guanine nucleotide-binding protein subunit alpha-15	NP_034434.1//guanine nucleotide-binding protein subunit alpha-15 [Mus musculus]
17071	877	275.6	12.7	-4.77133	4.47027e-73	Down	8.34826e-73	Ly6f	GO:0009897//external side of plasma membrane;GO:0005622//intracellular;GO:0005886//plasma membrane;GO:0031225//anchored component of membrane	NA	NA	K06846//lymphocyte antigen 6 complex locus protein D/E/G6/H	NP_032556.1//lymphocyte antigen 6F precursor [Mus musculus]
100041253	2901	10.85	0	-4.77128	6.23147e-05	Down	0.000342585	Gm16513	NA	NA	GO:0045892//negative regulation of transcription, DNA-templated;GO:0045596//negative regulation of cell differentiation;GO:0043066//negative regulation of apoptotic process;GO:0008284//positive regulation of cell proliferation	K10308//F-box protein 31	NP_001026793.2//uncharacterized protein LOC545762 [Mus musculus]
106639	2061	173	8	-4.76628	9.46923e-47	Down	2.32737e-46	Vmac	GO:0005737//cytoplasm;GO:0045098//type III intermediate filament	NA	NA	K16628//collagen, type VII, alpha;K06236//collagen, type I, alpha;K19720//collagen, type III, alpha	NP_849257.1//vimentin-type intermediate filament-associated coiled-coil protein isoform 1 [Mus musculus]
64292	3647	1700.82	78.96	-4.76062	0	Down	0	Ptges	GO:0016021//integral component of membrane;GO:0005641//nuclear envelope lumen;GO:0005737//cytoplasm;GO:0048471//perinuclear region of cytoplasm	GO:0004667//prostaglandin-D synthase activity;GO:0043295//glutathione binding;GO:0050220//prostaglandin-E synthase activity	GO:0014070//response to organic cyclic compound;GO:0034097//response to cytokine;GO:0032496//response to lipopolysaccharide;GO:0032526//response to retinoic acid;GO:0002526//acute inflammatory response;GO:0051592//response to calcium ion;GO:0006693//prostaglandin metabolic process;GO:0002544//chronic inflammatory response;GO:0001516//prostaglandin biosynthetic process;GO:0008285//negative regulat…	K15729//microsomal prostaglandin-E synthase 1 [EC:5.3.99.3]	NP_071860.1//prostaglandin E synthase [Mus musculus]
107995	1793	2520	117	-4.7605	0	Down	0	Cdc20	GO:0000922//spindle pole;GO:0043234//protein complex;GO:0005813//centrosome;GO:0048471//perinuclear region of cytoplasm;GO:0005680//anaphase-promoting complex	GO:0097027//ubiquitin-protein transferase activator activity;GO:0010997//anaphase-promoting complex binding;GO:0008022//protein C-terminus binding;GO:0042826//histone deacetylase binding;GO:0019899//enzyme binding	GO:0040020//regulation of meiotic nuclear division;GO:0016567//protein ubiquitination;GO:1904668//positive regulation of ubiquitin protein ligase activity;GO:0050773//regulation of dendrite development;GO:0090307//mitotic spindle assembly;GO:0031145//anaphase-promoting complex-dependent catabolic process;GO:0051301//cell division;GO:0007064//mitotic sister chromatid cohesion;GO:0031915//positive …	K03363//cell division cycle 20, cofactor of APC complex	NP_075712.2//cell division cycle protein 20 homolog [Mus musculus]
100042894	2430	10.76	0	-4.75926	6.63021e-05	Down	0.000364801	Vmn2r46	GO:0016021//integral component of membrane;GO:0005886//plasma membrane	GO:0004930//G-protein coupled receptor activity	NA	K04613//vomeronasal 2 receptor	NP_001098537.1//vomeronasal receptor Vmn2r35 precursor [Mus musculus]
21973	5217	2042	95	-4.75756	0	Down	0	Top2a	NA	NA	NA	K03164//DNA topoisomerase II [EC:5.99.1.3]	XP_015426393.1//PREDICTED: DNA topoisomerase 2-alpha [Myotis davidii]
353208	1779	30.52	1.42	-4.75745	4.31129e-10	Down	1.94275e-09	Zfp931	GO:0005634//nucleus;GO:0005622//intracellular	GO:0046872//metal ion binding;GO:0003700//DNA binding transcription factor activity;GO:0003676//nucleic acid binding	GO:0006355//regulation of transcription, DNA-templated	K09228//KRAB domain-containing zinc finger protein	XP_017169913.1//PREDICTED: predicted gene 14295 isoform X1 [Mus musculus]
19348	3473	1236.67	57.83	-4.75015	0	Down	0	Kif20a	GO:0005874//microtubule;GO:0005794//Golgi apparatus;GO:0005819//spindle;GO:0030496//midbody;GO:0005871//kinesin complex	GO:0005524//ATP binding;GO:0003777//microtubule motor activity;GO:0008017//microtubule binding;GO:0019901//protein kinase binding;GO:0016887//ATPase activity	GO:0000281//mitotic cytokinesis;GO:0007018//microtubule-based movement;GO:0000920//cell separation after cytokinesis;GO:0000910//cytokinesis;GO:0015031//protein transport;GO:0001578//microtubule bundle formation	K10402//kinesin family member 20	EDK97102.1//kinesin family member 20A, isoform CRA_b, partial [Mus musculus];EDK97101.1//kinesin family member 20A, isoform CRA_a, partial [Mus musculus]
100952	3466	3034	142	-4.74891	0	Down	0	Emilin1	GO:0005615//extracellular space;GO:0005576//extracellular region;GO:0005581//collagen trimer;GO:0005578//proteinaceous extracellular matrix	GO:0030023//extracellular matrix constituent conferring elasticity;GO:0042802//identical protein binding	GO:0030198//extracellular matrix organization;GO:0010811//positive regulation of cell-substrate adhesion	K19719//collagen, type II, alpha	XP_008833246.1//PREDICTED: EMILIN-1 [Nannospalax galili]
75600	817	1025	48	-4.7481	8.58201e-265	Down	6.03273e-265	Calml4	NA	GO:0005509//calcium ion binding	NA	K02183//calmodulin	EDL26030.1//calmodulin-like 4, isoform CRA_a [Mus musculus];EDL26032.1//calmodulin-like 4, isoform CRA_c [Mus musculus]
11668	2032	10.67	0	-4.74714	7.04996e-05	Down	0.000388482	Aldh1a1	GO:0005737//cytoplasm	GO:0018479//benzaldehyde dehydrogenase (NAD+) activity;GO:0016491//oxidoreductase activity	GO:0006068//ethanol catabolic process	K07249//retinal dehydrogenase [EC:1.2.1.36]	NP_036051.1//aldehyde dehydrogenase, cytosolic 1 [Mus musculus]
319660	2155	170	8	-4.74104	6.6902e-46	Down	1.66772e-45	Agmo	GO:0005783//endoplasmic reticulum;GO:0016021//integral component of membrane;GO:0005789//endoplasmic reticulum membrane	GO:0005506//iron ion binding;GO:0050479//glyceryl-ether monooxygenase activity	GO:0046485//ether lipid metabolic process;GO:0006643//membrane lipid metabolic process;GO:0008610//lipid biosynthetic process	K15537//alkylglycerol monooxygenase [EC:1.14.16.5]	XP_021034650.1//alkylglycerol monooxygenase isoform X1 [Mus caroli]
100043381	4538	130.05	6.12	-4.74104	1.1426e-35	Down	3.22418e-35	Gm14308	GO:0005622//intracellular	GO:0046872//metal ion binding;GO:0000976//transcription regulatory region sequence-specific DNA binding;GO:0003700//DNA binding transcription factor activity;GO:0003676//nucleic acid binding	GO:0006355//regulation of transcription, DNA-templated	K09228//KRAB domain-containing zinc finger protein	NP_001177231.1//novel KRAB box and zinc finger, C2H2 type domain containing protein isoform 1 [Mus musculus]
78767	2069	85	4	-4.74104	4.07181e-24	Down	1.36111e-23	Efcab11	NA	GO:0005509//calcium ion binding	NA	K16465//centrin-1;K02183//calmodulin	NP_084448.1//EF-hand calcium-binding domain-containing protein 11 [Mus musculus]
100043915	4538	130.03	6.12	-4.74082	1.1575e-35	Down	3.26687e-35	Gm4724	GO:0005622//intracellular	GO:0046872//metal ion binding;GO:0000976//transcription regulatory region sequence-specific DNA binding;GO:0003700//DNA binding transcription factor activity;GO:0003676//nucleic acid binding	GO:0006355//regulation of transcription, DNA-templated	K09228//KRAB domain-containing zinc finger protein	NP_001177231.1//novel KRAB box and zinc finger, C2H2 type domain containing protein isoform 1 [Mus musculus]
668039	4538	130	6.12	-4.74049	1.18034e-35	Down	3.33198e-35	Gm14434	GO:0005622//intracellular	GO:0046872//metal ion binding;GO:0000976//transcription regulatory region sequence-specific DNA binding;GO:0003700//DNA binding transcription factor activity;GO:0003676//nucleic acid binding	GO:0006355//regulation of transcription, DNA-templated	K09228//KRAB domain-containing zinc finger protein	NP_001177231.1//novel KRAB box and zinc finger, C2H2 type domain containing protein isoform 1 [Mus musculus]
276891	2175	487	23	-4.73587	6.00399e-127	Down	7.57159e-127	Timd4	GO:0016021//integral component of membrane	GO:0001786//phosphatidylserine binding	NA	K10955//mucin-2;K20413//hepatitis A virus cellular receptor 1	NP_848874.3//T-cell immunoglobulin and mucin domain-containing protein 4 precursor [Mus musculus]
108912	3803	549	26	-4.73188	9.21681e-143	Down	1.06568e-142	Cdca2	GO:0005654//nucleoplasm;GO:0005829//cytosol;GO:0005694//chromosome	NA	GO:0007059//chromosome segregation;GO:0051301//cell division;GO:0035307//positive regulation of protein dephosphorylation;GO:0007049//cell cycle	K17590//cell division cycle-associated protein 2	NP_001103632.1//cell division cycle-associated protein 2 [Mus musculus]
15117	4262	20	0	-4.72758	2.45764e-07	Down	1.21204e-06	Has2	GO:0005887//integral component of plasma membrane;GO:0005737//cytoplasm	GO:0050501//hyaluronan synthase activity	GO:0030335//positive regulation of cell migration;GO:0001822//kidney development;GO:0071498//cellular response to fluid shear stress;GO:0071356//cellular response to tumor necrosis factor;GO:0044849//estrous cycle;GO:1900026//positive regulation of substrate adhesion-dependent cell spreading;GO:1900625//positive regulation of monocyte aggregation;GO:0045226//extracellular polysaccharide biosynthe…	K00752//hyaluronan synthase [EC:2.4.1.212]	NP_032242.3//hyaluronan synthase 2 [Mus musculus]
22227	1644	21	1	-4.72397	1.34944e-07	Down	6.59819e-07	Ucp1	GO:0005740//mitochondrial envelope;GO:0005743//mitochondrial inner membrane;GO:0016021//integral component of membrane;GO:0005739//mitochondrion	GO:0017077//oxidative phosphorylation uncoupler activity;GO:0036041//long-chain fatty acid binding;GO:1901612//cardiolipin binding;GO:0032555//purine ribonucleotide binding;GO:0019003//GDP binding;GO:0005525//GTP binding;GO:0022857//transmembrane transporter activity	GO:0002024//diet induced thermogenesis;GO:0034614//cellular response to reactive oxygen species;GO:1990845//adaptive thermogenesis;GO:0009409//response to cold;GO:0006091//generation of precursor metabolites and energy;GO:1903495//cellular response to dehydroepiandrosterone;GO:1903426//regulation of reactive oxygen species biosynthetic process;GO:0032870//cellular response to hormone stimulus;GO:…	K08769//solute carrier family 25 (mitochondrial uncoupling protein), member 7	NP_033489.1//mitochondrial brown fat uncoupling protein 1 [Mus musculus]
14126	2660	21	1	-4.72397	1.34944e-07	Down	6.59819e-07	Ms4a2	GO:0005768//endosome;GO:0032998//Fc-epsilon receptor I complex;GO:0045121//membrane raft;GO:0005887//integral component of plasma membrane;GO:0009897//external side of plasma membrane	GO:0042169//SH2 domain binding;GO:0019901//protein kinase binding;GO:0051219//phosphoprotein binding;GO:0019863//IgE binding	GO:0007205//protein kinase C-activating G-protein coupled receptor signaling pathway;GO:0050663//cytokine secretion;GO:0007165//signal transduction;GO:0043306//positive regulation of mast cell degranulation;GO:0051279//regulation of release of sequestered calcium ion into cytosol;GO:0007166//cell surface receptor signaling pathway;GO:0006954//inflammatory response;GO:0038095//Fc-epsilon receptor …	K08090//high affinity immunoglobulin epsilon receptor subunit beta	NP_001263259.1//high affinity immunoglobulin epsilon receptor subunit beta isoform d [Mus musculus];NP_001263258.1//high affinity immunoglobulin epsilon receptor subunit beta isoform c [Mus musculus];NP_001263257.1//high affinity immunoglobulin epsilon receptor subunit beta isoform b [Mus musculus];NP_038544.1//high affinity immunoglobulin epsilon receptor subunit beta isoform a [Mus musculus]
243897	903	21	1	-4.72397	1.34944e-07	Down	6.59819e-07	Ggn	GO:0005730//nucleolus;GO:0005635//nuclear envelope;GO:0031410//cytoplasmic vesicle;GO:0016021//integral component of membrane;GO:0005737//cytoplasm;GO:0048471//perinuclear region of cytoplasm	GO:0031625//ubiquitin protein ligase binding;GO:0046983//protein dimerization activity	GO:0006302//double-strand break repair;GO:0030154//cell differentiation;GO:0008104//protein localization;GO:0007283//spermatogenesis;GO:0006461//protein complex assembly;GO:0007276//gamete generation;GO:0007566//embryo implantation	K10955//mucin-2	XP_021024027.1//gametogenetin isoform X2 [Mus caroli];XP_006540007.1//PREDICTED: gametogenetin isoform X1 [Mus musculus];NP_874353.2//gametogenetin isoform 1 [Mus musculus]
12845	2447	21	1	-4.72397	1.34944e-07	Down	6.59819e-07	Comp	GO:0070062//extracellular exosome;GO:0005615//extracellular space;GO:0005578//proteinaceous extracellular matrix	GO:0002020//protease binding;GO:0043395//heparan sulfate proteoglycan binding;GO:0005518//collagen binding;GO:0005509//calcium ion binding;GO:0008201//heparin binding	GO:0007155//cell adhesion;GO:0060173//limb development;GO:0003417//growth plate cartilage development;GO:0043066//negative regulation of apoptotic process;GO:0006915//apoptotic process	K04659//thrombospondin 2/3/4/5	NP_057894.2//cartilage oligomeric matrix protein precursor [Mus musculus]
68178	6918	2421	116	-4.71506	0	Down	0	Cgnl1	GO:0016459//myosin complex;GO:0005923//bicellular tight junction;GO:0015629//actin cytoskeleton;GO:0043296//apical junction complex	GO:0003774//motor activity	GO:0007015//actin filament organization;GO:0051058//negative regulation of small GTPase mediated signal transduction	K21110//cingulin-like protein 1	NP_080875.3//cingulin-like protein 1 [Mus musculus]
14235	4391	249	12	-4.70669	6.01993e-66	Down	1.20605e-65	Foxm1	GO:0005634//nucleus	GO:0000977//RNA polymerase II regulatory region sequence-specific DNA binding;GO:0003700//DNA binding transcription factor activity;GO:0019901//protein kinase binding	GO:0071156//regulation of cell cycle arrest;GO:0032873//negative regulation of stress-activated MAPK cascade;GO:0090344//negative regulation of cell aging;GO:0000122//negative regulation of transcription from RNA polymerase II promoter;GO:0046578//regulation of Ras protein signal transduction;GO:0045944//positive regulation of transcription from RNA polymerase II promoter;GO:2000781//positive reg…	K09406//forkhead box protein M	NP_032047.4//forkhead box protein M1 [Mus musculus]
18005	3218	352	17	-4.70362	3.32586e-92	Down	5.31798e-92	Nek2	GO:0000922//spindle pole;GO:0005654//nucleoplasm;GO:0005874//microtubule;GO:0005813//centrosome;GO:0005737//cytoplasm;GO:0030496//midbody;GO:0005730//nucleolus;GO:0043234//protein complex;GO:0000794//condensed nuclear chromosome;GO:0000777//condensed chromosome kinetochore;GO:0000776//kinetochore	GO:0046872//metal ion binding;GO:0004674//protein serine/threonine kinase activity;GO:0005524//ATP binding;GO:0004672//protein kinase activity;GO:0019903//protein phosphatase binding	GO:0007059//chromosome segregation;GO:0051973//positive regulation of telomerase activity;GO:0001824//blastocyst development;GO:0000070//mitotic sister chromatid segregation;GO:0032212//positive regulation of telomere maintenance via telomerase;GO:0051321//meiotic cell cycle;GO:0051988//regulation of attachment of spindle microtubules to kinetochore;GO:0051299//centrosome separation;GO:1903126//n…	K20872//NIMA (never in mitosis gene a)-related kinase 2 [EC:2.7.11.1]	NP_035022.2//serine/threonine-protein kinase Nek2 [Mus musculus]
93702	4522	10.28	0	-4.69342	9.21118e-05	Down	0.00051059	Pcdhgb5	GO:0016021//integral component of membrane;GO:0005886//plasma membrane	GO:0005509//calcium ion binding	GO:0007156//homophilic cell adhesion via plasma membrane adhesion molecules	K16496//protocadherin gamma subfamily B	EDL76385.1//rCG49295, isoform CRA_u [Rattus norvegicus]
11936	569	164	8	-4.68921	3.3924e-44	Down	8.62025e-44	Fxyd2	GO:0016020//membrane;GO:0043231//intracellular membrane-bounded organelle;GO:0070062//extracellular exosome;GO:0016323//basolateral plasma membrane;GO:0005890//sodium:potassium-exchanging ATPase complex;GO:0005887//integral component of plasma membrane;GO:0016021//integral component of membrane	GO:0005391//sodium:potassium-exchanging ATPase activity;GO:0005216//ion channel activity;GO:0017080//sodium channel regulator activity	GO:0001558//regulation of cell growth;GO:0006813//potassium ion transport;GO:2000649//regulation of sodium ion transmembrane transporter activity;GO:0042127//regulation of cell proliferation;GO:0006814//sodium ion transport	K01538//sodium/potassium-transporting ATPase subunit gamma (FXYD domain-containing ion transport regulator 2)	NP_031529.2//sodium/potassium-transporting ATPase subunit gamma isoform a [Mus musculus];XP_021028619.1//sodium/potassium-transporting ATPase subunit gamma isoform X1 [Mus caroli]
17349	1133	41	2	-4.68921	9.40223e-13	Down	3.94993e-12	Mlf1	GO:0005634//nucleus;GO:0031514//motile cilium;GO:0005737//cytoplasm;GO:0097546//ciliary base;GO:0097730//non-motile cilium	GO:0003677//DNA binding;GO:0019904//protein domain specific binding	GO:0002318//myeloid progenitor cell differentiation;GO:0006351//transcription, DNA-templated;GO:0007050//cell cycle arrest	K15622//myeloid leukemia factor 1	NP_034931.2//myeloid leukemia factor 1 isoform b [Mus musculus];NP_001034632.1//myeloid leukemia factor 1 isoform a [Mus musculus]
12545	2851	384	19	-4.66869	4.31574e-100	Down	6.48893e-100	Cdc7	GO:0072686//mitotic spindle;GO:0045171//intercellular bridge;GO:0005634//nucleus;GO:0005654//nucleoplasm;GO:0005737//cytoplasm	GO:0046872//metal ion binding;GO:0004674//protein serine/threonine kinase activity;GO:0005524//ATP binding;GO:0004672//protein kinase activity;GO:0016301//kinase activity	GO:0000727//double-strand break repair via break-induced replication;GO:0006270//DNA replication initiation;GO:0008360//regulation of cell shape;GO:0010571//positive regulation of nuclear cell cycle DNA replication;GO:0044770//cell cycle phase transition;GO:0018105//peptidyl-serine phosphorylation;GO:0051301//cell division;GO:0010971//positive regulation of G2/M transition of mitotic cell cycle;G…	K02214//cell division control protein 7 [EC:2.7.11.1]	EDL20172.1//cell division cycle 7 (S. cerevisiae), isoform CRA_b, partial [Mus musculus];NP_033993.2//cell division cycle 7-related protein kinase isoform 1 [Mus musculus]
72958	3274	10.09	0	-4.66651	0.000105006	Down	0.00058358	Zfp493	NA	NA	NA	K09228//KRAB domain-containing zinc finger protein	DAA01863.1//TPA_exp: regulator of sex-limitation candidate 12 [Mus musculus]
105988	6630	1450	72	-4.66357	0	Down	0	Espl1	NA	NA	NA	K02365//separase [EC:3.4.22.49]	EDL03992.1//extra spindle poles-like 1 (S. cerevisiae), isoform CRA_b, partial [Mus musculus]
230126	2762	60	3	-4.65358	1.37229e-17	Down	5.20396e-17	Shb	GO:0005654//nucleoplasm;GO:0005829//cytosol;GO:0036464//cytoplasmic ribonucleoprotein granule;GO:0005886//plasma membrane	GO:0005070//SH3/SH2 adaptor activity;GO:0001784//phosphotyrosine residue binding	GO:0045624//positive regulation of T-helper cell differentiation;GO:0030154//cell differentiation;GO:0001525//angiogenesis;GO:0050852//T cell receptor signaling pathway;GO:0045931//positive regulation of mitotic cell cycle;GO:0001568//blood vessel development;GO:0006915//apoptotic process;GO:0006469//negative regulation of protein kinase activity;GO:0071425//hematopoietic stem cell proliferation;…	K13172//serine/arginine repetitive matrix protein 2;K13171//serine/arginine repetitive matrix protein 1	AAH58986.1//Shb protein, partial [Mus musculus]
15233	1708	20	1	-4.65358	2.63667e-07	Down	1.30268e-06	Hgd	GO:0070062//extracellular exosome	GO:0046872//metal ion binding;GO:0042802//identical protein binding;GO:0004411//homogentisate 1,2-dioxygenase activity	GO:0006572//tyrosine catabolic process;GO:0006520//cellular amino acid metabolic process;GO:0006559//L-phenylalanine catabolic process	K00451//homogentisate 1,2-dioxygenase [EC:1.13.11.5]	NP_038575.2//homogentisate 1,2-dioxygenase [Mus musculus]
104001	1853	20	1	-4.65358	2.63667e-07	Down	1.30268e-06	Rtn1	GO:0005790//smooth endoplasmic reticulum;GO:0005783//endoplasmic reticulum;GO:0016021//integral component of membrane;GO:0005789//endoplasmic reticulum membrane	NA	GO:0030182//neuron differentiation	K20721//reticulon-1	XP_006199779.1//PREDICTED: reticulon-1-A [Vicugna pacos];EDL36536.1//reticulon 1, isoform CRA_b, partial [Mus musculus];NP_001273377.1//reticulon-1 isoform A2 [Mus musculus]
16559	3259	20	1	-4.65358	2.63667e-07	Down	1.30268e-06	Kif17	GO:0030992//intraciliary transport particle B;GO:0005929//cilium;GO:0032839//dendrite cytoplasm;GO:0005874//microtubule;GO:0032391//photoreceptor connecting cilium;GO:0015630//microtubule cytoskeleton;GO:0036064//ciliary basal body;GO:1990075//periciliary membrane compartment;GO:0005930//axoneme;GO:0005871//kinesin complex	GO:0005524//ATP binding;GO:0003777//microtubule motor activity;GO:0008017//microtubule binding;GO:0008574//ATP-dependent microtubule motor activity, plus-end-directed	GO:0022008//neurogenesis;GO:0042073//intraciliary transport;GO:0098971//anterograde dendritic transport of neurotransmitter receptor complex;GO:0007017//microtubule-based process;GO:0030030//cell projection organization;GO:0016192//vesicle-mediated transport;GO:0031503//protein complex localization	K20198//kinesin family member 17	NP_034753.1//kinesin-like protein KIF17 isoform 1 [Mus musculus];EDL13256.1//kinesin family member 17, isoform CRA_b, partial [Mus musculus]
22402	5022	10	0	-4.65358	0.000111534	Down	0.000621775	Wisp1	GO:0005615//extracellular space;GO:0005829//cytosol;GO:0005578//proteinaceous extracellular matrix	GO:0005520//insulin-like growth factor binding;GO:0005178//integrin binding;GO:0008201//heparin binding	GO:0001558//regulation of cell growth;GO:0007155//cell adhesion;GO:0007165//signal transduction;GO:0016055//Wnt signaling pathway;GO:0007267//cell-cell signaling;GO:0060548//negative regulation of cell death	K06827//connective tissue growth factor	EDL29382.1//WNT1 inducible signaling pathway protein 1, isoform CRA_d, partial [Mus musculus]
17364	5711	10	0	-4.65358	0.000111534	Down	0.000621775	Trpm1	GO:0035841//new growing cell tip;GO:0016021//integral component of membrane;GO:0005886//plasma membrane	GO:0005262//calcium channel activity;GO:0005261//cation channel activity	GO:0046548//retinal rod cell development;GO:0071482//cellular response to light stimulus;GO:0060402//calcium ion transport into cytosol;GO:0007165//signal transduction;GO:0007216//G-protein coupled glutamate receptor signaling pathway;GO:0007601//visual perception;GO:0051262//protein tetramerization	K04976//transient receptor potential cation channel subfamily M member 1	EDM08384.1//rCG24726, isoform CRA_a [Rattus norvegicus];NP_001034193.2//transient receptor potential cation channel subfamily M member 1 isoform 2 [Mus musculus]
320685	2118	10	0	-4.65358	0.000111534	Down	0.000621775	Dctd	NA	NA	NA	K01493//dCMP deaminase [EC:3.5.4.12]	ERE88159.1//deoxycytidylate deaminase-like protein [Cricetulus griseus]
19038	1286	10	0	-4.65358	0.000111534	Down	0.000621775	Ppic	GO:0070062//extracellular exosome;GO:0005737//cytoplasm	GO:0003755//peptidyl-prolyl cis-trans isomerase activity;GO:0016018//cyclosporin A binding	GO:0006457//protein folding	K09563//peptidyl-prolyl isomerase C (cyclophilin C) [EC:5.2.1.8]	NP_032934.1//peptidyl-prolyl cis-trans isomerase C precursor [Mus musculus]
67455	3079	10	0	-4.65358	0.000111534	Down	0.000621775	Klhl13	GO:0031463//Cul3-RING ubiquitin ligase complex;GO:0030496//midbody	GO:0004842//ubiquitin-protein transferase activity	GO:0016567//protein ubiquitination;GO:0000910//cytokinesis	K10447//kelch-like protein 9/13	NP_080443.1//kelch-like protein 13 isoform 1 [Mus musculus];BAC65773.1//mKIAA1309 protein, partial [Mus musculus];NP_001297395.1//kelch-like protein 13 isoform 3 [Mus musculus]
13070	1847	10	0	-4.65358	0.000111534	Down	0.000621775	Cyp11a1	GO:0005743//mitochondrial inner membrane;GO:0030061//mitochondrial crista;GO:0005739//mitochondrion;GO:0031966//mitochondrial membrane;GO:0043204//perikaryon	GO:0020037//heme binding;GO:0015485//cholesterol binding;GO:0005506//iron ion binding;GO:0008386//cholesterol monooxygenase (side-chain-cleaving) activity	GO:0018894//dibenzo-p-dioxin metabolic process;GO:0060135//maternal process involved in female pregnancy;GO:0021766//hippocampus development;GO:0018879//biphenyl metabolic process;GO:0071222//cellular response to lipopolysaccharide;GO:0071356//cellular response to tumor necrosis factor;GO:0043627//response to estrogen;GO:0010332//response to gamma radiation;GO:0008584//male gonad development;GO:0…	K00498//cholesterol monooxygenase (side-chain-cleaving) [EC:1.14.15.6]	NP_062753.3//cholesterol side-chain cleavage enzyme, mitochondrial isoform 1 precursor [Mus musculus]
228550	1808	10	0	-4.65358	0.000111534	Down	0.000621775	Itpka	GO:0043197//dendritic spine	GO:0005524//ATP binding;GO:0048365//Rac GTPase binding;GO:0004683//calmodulin-dependent protein kinase activity;GO:0008440//inositol-1,4,5-trisphosphate 3-kinase activity;GO:0005516//calmodulin binding	GO:0030036//actin cytoskeleton organization;GO:0097062//dendritic spine maintenance;GO:0061003//positive regulation of dendritic spine morphogenesis;GO:0006020//inositol metabolic process;GO:0048167//regulation of synaptic plasticity	K00911//1D-myo-inositol-triphosphate 3-kinase [EC:2.7.1.127]	NP_666237.1//inositol-trisphosphate 3-kinase A [Mus musculus]
67874	1460	10	0	-4.65358	0.000111534	Down	0.000621775	Rprm	GO:0016021//integral component of membrane;GO:0005737//cytoplasm	NA	GO:0007346//regulation of mitotic cell cycle;GO:0007050//cell cycle arrest	K10128//reprimo, TP53-dependent G2 arrest mediator candidate	NP_075885.1//protein reprimo [Mus musculus]
110880	6598	10	0	-4.65358	0.000111534	Down	0.000621775	Scn4a	GO:0001518//voltage-gated sodium channel complex;GO:0005886//plasma membrane	GO:0005248//voltage-gated sodium channel activity	GO:0019228//neuronal action potential;GO:0086010//membrane depolarization during action potential;GO:0006814//sodium ion transport	K04837//voltage-gated sodium channel type IV alpha	NP_573462.2//sodium channel protein type 4 subunit alpha [Mus musculus]
214639	1390	10	0	-4.65358	0.000111534	Down	0.000621775	4930486L24Rik	GO:0005615//extracellular space;GO:0030054//cell junction;GO:0005764//lysosome	GO:0008234//cysteine-type peptidase activity;GO:0004197//cysteine-type endopeptidase activity	GO:0051603//proteolysis involved in cellular protein catabolic process	K01365//cathepsin L [EC:3.4.22.15]	XP_021071077.1//testin-2 [Mus pahari]
269633	1805	10	0	-4.65358	0.000111534	Down	0.000621775	Wdr86	NA	NA	NA	K10260//F-box and WD-40 domain protein 7	NP_001074910.1//WD repeat-containing protein 86 [Mus musculus]
140765	2738	10	0	-4.65358	0.000111534	Down	0.000621775	Tmprss3	GO:0005783//endoplasmic reticulum;GO:0016021//integral component of membrane;GO:0005789//endoplasmic reticulum membrane;GO:0043025//neuronal cell body	GO:0004252//serine-type endopeptidase activity;GO:0005044//scavenger receptor activity;GO:0017080//sodium channel regulator activity	GO:0007605//sensory perception of sound;GO:0006883//cellular sodium ion homeostasis	K09634//transmembrane protease serine 3 [EC:3.4.21.-]	NP_001157248.1//transmembrane protease serine 3 isoform 1 [Mus musculus]
18209	4912	10	0	-4.65358	0.000111534	Down	0.000621775	Ntn3	GO:0005794//Golgi apparatus;GO:0005576//extracellular region;GO:0005578//proteinaceous extracellular matrix	GO:0005102//receptor binding	GO:0051149//positive regulation of muscle cell differentiation;GO:0006355//regulation of transcription, DNA-templated;GO:0007520//myoblast fusion;GO:0007409//axonogenesis	K06844//netrin 3	NP_035077.1//netrin-3 precursor [Mus musculus]
77609	2218	10	0	-4.65358	0.000111534	Down	0.000621775	Ccdc151	GO:0005929//cilium;GO:0036064//ciliary basal body;GO:0005814//centriole;GO:0005930//axoneme	NA	GO:0003341//cilium movement;GO:0007368//determination of left/right symmetry;GO:1902017//regulation of cilium assembly;GO:0007507//heart development;GO:0070286//axonemal dynein complex assembly;GO:0036158//outer dynein arm assembly;GO:0061371//determination of heart left/right asymmetry	K17639//ral guanine nucleotide dissociation stimulator-like 3;K20478//golgin subfamily B member 1	EDL25241.1//RIKEN cDNA C330001K17, isoform CRA_c, partial [Mus musculus]
20500	2191	10	0	-4.65358	0.000111534	Down	0.000621775	Slc13a2	GO:0070062//extracellular exosome;GO:0005887//integral component of plasma membrane;GO:0016021//integral component of membrane	GO:0015293//symporter activity;GO:0005215//transporter activity	GO:0055085//transmembrane transport;GO:0006814//sodium ion transport;GO:0098656//anion transmembrane transport	K14445//solute carrier family 13 (sodium-dependent dicarboxylate transporter), member 2/3/5	NP_071856.1//solute carrier family 13 member 2 [Mus musculus]
110033	2086	1535	77	-4.64889	0	Down	0	Kif22	GO:0072686//mitotic spindle;GO:0005874//microtubule;GO:0005829//cytosol;GO:0000785//chromatin;GO:0005819//spindle;GO:0016607//nuclear speck;GO:0005871//kinesin complex	GO:0003677//DNA binding;GO:0005524//ATP binding;GO:0003777//microtubule motor activity;GO:0008017//microtubule binding;GO:0016887//ATPase activity	GO:0007018//microtubule-based movement;GO:0007080//mitotic metaphase plate congression;GO:0006281//DNA repair;GO:0007062//sister chromatid cohesion;GO:0051310//metaphase plate congression	K10403//kinesin family member 22	NP_663563.1//kinesin-like protein KIF22 [Mus musculus]
102866	3132	538	27	-4.64823	4.93224e-139	Down	5.81502e-139	Pls3	GO:0005829//cytosol;GO:0005886//plasma membrane	GO:0003779//actin binding;GO:0005509//calcium ion binding	GO:0060348//bone development	K17336//plastin-3	XP_013005633.1//PREDICTED: LOW QUALITY PROTEIN: plastin-3 [Cavia porcellus];XP_006527794.1//PREDICTED: plastin-3 isoform X1 [Mus musculus]
226751	8704	19.59	1	-4.6237	3.46689e-07	Down	1.72324e-06	Cdc42bpa	GO:0070062//extracellular exosome;GO:0005622//intracellular;GO:0042641//actomyosin;GO:0030027//lamellipodium;GO:0005737//cytoplasm	GO:0000287//magnesium ion binding;GO:0046872//metal ion binding;GO:0004674//protein serine/threonine kinase activity;GO:0005524//ATP binding;GO:0042802//identical protein binding	GO:0000226//microtubule cytoskeleton organization;GO:0016477//cell migration;GO:0031032//actomyosin structure organization;GO:0031532//actin cytoskeleton reorganization;GO:0030036//actin cytoskeleton organization;GO:0006468//protein phosphorylation;GO:0035556//intracellular signal transduction;GO:0007097//nuclear migration	K16307//serine/threonine-protein kinase MRCK [EC:2.7.11.1]	NP_001333734.1//serine/threonine-protein kinase MRCK alpha isoform 3 [Mus musculus];NP_001333733.1//serine/threonine-protein kinase MRCK alpha isoform 2 [Mus musculus];NP_001028457.1//serine/threonine-protein kinase MRCK alpha isoform 1 [Mus musculus]
381810	1428	861	44	-4.62209	1.37835e-220	Down	1.13486e-220	Lpar5	GO:0016021//integral component of membrane	GO:0004930//G-protein coupled receptor activity	GO:0048266//behavioral response to pain;GO:0032793//positive regulation of CREB transcription factor activity	K08390//lysophosphatidic acid receptor 5	NP_001156740.1//lysophosphatidic acid receptor 5 [Mus musculus]
67249	2688	156	8	-4.61706	6.43893e-42	Down	1.68225e-41	Tbc1d19	NA	NA	NA	NA	EDL37682.1//TBC1 domain family, member 19, isoform CRA_a [Mus musculus]
12532	1945	117	6	-4.61706	5.01845e-32	Down	1.491e-31	Cdc25c	GO:0005634//nucleus;GO:0016607//nuclear speck;GO:0005737//cytoplasm;GO:0048471//perinuclear region of cytoplasm	GO:0050699//WW domain binding;GO:0004725//protein tyrosine phosphatase activity;GO:0019901//protein kinase binding	GO:1902751//positive regulation of cell cycle G2/M phase transition;GO:0051301//cell division;GO:0000086//G2/M transition of mitotic cell cycle;GO:0007283//spermatogenesis	K05867//M-phase inducer phosphatase 3 [EC:3.1.3.48]	NP_033990.2//M-phase inducer phosphatase 3 [Mus musculus]
18546	658	39	2	-4.61706	3.53196e-12	Down	1.50614e-11	Pcp4	GO:0030424//axon;GO:0005634//nucleus;GO:0005883//neurofilament;GO:0043234//protein complex;GO:0005829//cytosol;GO:0005737//cytoplasm;GO:0043005//neuron projection	GO:0003723//RNA binding;GO:0005509//calcium ion binding;GO:0005516//calmodulin binding	GO:0001649//osteoblast differentiation;GO:0006469//negative regulation of protein kinase activity;GO:0045666//positive regulation of neuron differentiation;GO:0006970//response to osmotic stress;GO:0033603//positive regulation of dopamine secretion;GO:0043524//negative regulation of neuron apoptotic process;GO:0010976//positive regulation of neuron projection development;GO:1904009//cellular resp…	K13887//coronin-2	EDM10957.1//Purkinje cell protein 4, isoform CRA_b [Rattus norvegicus]
105980076	1549	9.72	0	-4.61261	0.000135145	Down	0.000757679	Gm45929	GO:0005634//nucleus	GO:0000977//RNA polymerase II regulatory region sequence-specific DNA binding;GO:0046983//protein dimerization activity	GO:0045944//positive regulation of transcription from RNA polymerase II promoter;GO:0006351//transcription, DNA-templated	K09261//MADS-box transcription enhancer factor 2B	NP_001296984.1//myocyte-specific enhancer factor 2B [Mus musculus]
13035	1015	194	10	-4.60964	1.62922e-51	Down	3.78832e-51	Ctsg	GO:0031012//extracellular matrix;GO:0070062//extracellular exosome;GO:0010494//cytoplasmic stress granule;GO:0005634//nucleus;GO:0005615//extracellular space;GO:0005882//intermediate filament;GO:0030141//secretory granule;GO:0005886//plasma membrane	GO:0004252//serine-type endopeptidase activity;GO:0008233//peptidase activity;GO:0008201//heparin binding;GO:0008236//serine-type peptidase activity	GO:0050832//defense response to fungus;GO:0050829//defense response to Gram-negative bacterium;GO:0006468//protein phosphorylation;GO:0071222//cellular response to lipopolysaccharide;GO:0032496//response to lipopolysaccharide;GO:0070946//neutrophil mediated killing of gram-positive bacterium;GO:0006508//proteolysis;GO:0044130//negative regulation of growth of symbiont in host;GO:0050830//defense …	K01319//cathepsin G [EC:3.4.21.20]	NP_031826.1//cathepsin G preproprotein [Mus musculus]
234673	2007	9.65	0	-4.60218	0.000141881	Down	0.00079615	Ces2e	NA	NA	NA	K03927//carboxylesterase 2 [EC:3.1.1.1 3.1.1.84 3.1.1.56]	XP_001056053.3//PREDICTED: pyrethroid hydrolase Ces2e [Rattus norvegicus]
52276	1626	1679	87	-4.6021	0	Down	0	Cdca8	GO:0010369//chromocenter;GO:0005634//nucleus;GO:0051233//spindle midzone;GO:0005737//cytoplasm;GO:0000775//chromosome, centromeric region;GO:0032133//chromosome passenger complex;GO:0030496//midbody;GO:0045171//intercellular bridge;GO:0005730//nucleolus;GO:0016604//nuclear body;GO:0043234//protein complex	NA	GO:0000070//mitotic sister chromatid segregation;GO:0007080//mitotic metaphase plate congression;GO:0051301//cell division;GO:0051276//chromosome organization	K11514//Borealin	EDL30342.1//cell division cycle associated 8, isoform CRA_c, partial [Mus musculus]
93719	738	19.35	1.01	-4.59156	4.13316e-07	Down	2.06084e-06	Ear6	GO:0030141//secretory granule	GO:0004540//ribonuclease activity;GO:0004519//endonuclease activity;GO:0003676//nucleic acid binding	GO:0016070//RNA metabolic process	K01168//pancreatic ribonuclease [EC:3.1.27.5];K10787//eosinophil cationic protein [EC:3.1.27.-]	NP_444341.1//non-secretory ribonuclease precursor [Mus musculus]
15064	2555	226	12	-4.56687	2.12763e-59	Down	4.55413e-59	Mr1	GO:0005783//endoplasmic reticulum;GO:0042612//MHC class I protein complex;GO:0016021//integral component of membrane;GO:0005886//plasma membrane	NA	GO:0050829//defense response to Gram-negative bacterium;GO:0032620//interleukin-17 production;GO:0045087//innate immune response;GO:0002367//cytokine production involved in immune response;GO:0032611//interleukin-1 beta production;GO:0002474//antigen processing and presentation of peptide antigen via MHC class I	K06751//major histocompatibility complex, class I	NP_001341991.1//major histocompatibility complex class I-related gene protein isoform 2 [Mus musculus];EDL39410.1//major histocompatibility complex, class I-related, isoform CRA_a, partial [Mus musculus];NP_032235.1//major histocompatibility complex class I-related gene protein isoform 1 precursor [Mus musculus]
72141	2497	50687	2692	-4.56652	0	Down	0	Adpgk	GO:0016020//membrane;GO:0005783//endoplasmic reticulum;GO:0005576//extracellular region	GO:0046872//metal ion binding;GO:0016773//phosphotransferase activity, alcohol group as acceptor;GO:0043843//ADP-specific glucokinase activity	GO:0006006//glucose metabolic process;GO:0005975//carbohydrate metabolic process;GO:0006096//glycolytic process	K08074//ADP-dependent glucokinase [EC:2.7.1.147]	EDL25964.1//ADP-dependent glucokinase, isoform CRA_b, partial [Mus musculus]
338349	5542	131	7	-4.55772	2.11392e-35	Down	5.98848e-35	Cntln	GO:0070062//extracellular exosome;GO:0005814//centriole;GO:0005654//nucleoplasm;GO:0005829//cytosol;GO:0005813//centrosome;GO:0005737//cytoplasm	GO:0019904//protein domain specific binding;GO:0030674//protein binding, bridging;GO:0019901//protein kinase binding	GO:0033365//protein localization to organelle;GO:0010457//centriole-centriole cohesion	K16467//centlein	NP_780484.2//centlein isoform 1 [Mus musculus];NP_796359.1//centlein isoform 2 [Mus musculus]
68939	1860	392	21	-4.55405	3.89813e-101	Down	5.82642e-101	Rasl11b	GO:0016020//membrane	GO:0005525//GTP binding;GO:0005160//transforming growth factor beta receptor binding;GO:0003924//GTPase activity	GO:0007165//signal transduction;GO:0030512//negative regulation of transforming growth factor beta receptor signaling pathway	K07853//Ras-like protein family member 11B	NP_081154.1//ras-like protein family member 11B [Mus musculus]
230098	2454	502.02	26.98	-4.54944	8.64989e-129	Down	1.08315e-128	Arhgef39	GO:0005886//plasma membrane	GO:0005089//Rho guanyl-nucleotide exchange factor activity	GO:0030335//positive regulation of cell migration;GO:0035023//regulation of Rho protein signal transduction	K20688//Rho guanine nucleotide exchange factor 16;K01672//carbonic anhydrase [EC:4.2.1.1]	NP_001013395.2//rho guanine nucleotide exchange factor 39 [Mus musculus]
100043604	2403	9.22	0	-4.53642	0.000191079	Down	0.00108028	Vmn1r132	GO:0016021//integral component of membrane;GO:0005886//plasma membrane	GO:0016503//pheromone receptor activity;GO:0004930//G-protein coupled receptor activity	GO:0050909//sensory perception of taste;GO:0019236//response to pheromone;GO:0007606//sensory perception of chemical stimulus	K04614//vomeronasal1 receptor	NP_001116154.1//vomeronasal 1 receptor 132 [Mus musculus]
235527	3259	184	10	-4.53329	1.16626e-48	Down	2.79918e-48	Plscr4	GO:0070062//extracellular exosome;GO:0016021//integral component of membrane;GO:0005886//plasma membrane	GO:0042609//CD4 receptor binding;GO:0017128//phospholipid scramblase activity;GO:0019899//enzyme binding	GO:0071222//cellular response to lipopolysaccharide	NA	NP_848826.1//phospholipid scramblase 4 [Mus musculus]
12416	3770	55	3	-4.52805	3.73523e-16	Down	1.45874e-15	Cbx2	GO:0035102//PRC1 complex;GO:0005634//nucleus;GO:0005654//nucleoplasm;GO:0031519//PcG protein complex;GO:0000791//euchromatin;GO:0016607//nuclear speck;GO:0000792//heterochromatin	GO:0003677//DNA binding;GO:0003682//chromatin binding;GO:0035064//methylated histone binding	GO:0000122//negative regulation of transcription from RNA polymerase II promoter;GO:0016569//covalent chromatin modification;GO:0006351//transcription, DNA-templated;GO:0045137//development of primary sexual characteristics	K11451//chromobox protein 2	NP_031649.2//chromobox protein homolog 2 [Mus musculus]
269060	5652	218	12	-4.51487	4.10379e-57	Down	8.99354e-57	Dagla	GO:0043196//varicosity;GO:0016021//integral component of membrane;GO:0045211//postsynaptic membrane	GO:0046872//metal ion binding;GO:0016787//hydrolase activity	GO:0042136//neurotransmitter biosynthetic process;GO:0019369//arachidonic acid metabolic process;GO:0098921//retrograde trans-synaptic signaling by endocannabinoid;GO:0007216//G-protein coupled glutamate receptor signaling pathway;GO:0046340//diacylglycerol catabolic process;GO:0007405//neuroblast proliferation;GO:0022008//neurogenesis;GO:0071926//endocannabinoid signaling pathway;GO:0006629//lip…	K13806//sn1-specific diacylglycerol lipase [EC:3.1.1.-]	NP_932782.2//sn1-specific diacylglycerol lipase alpha [Mus musculus]
208084	3370	181	10	-4.50957	8.38564e-48	Down	2.03732e-47	Pif1	GO:0005634//nucleus;GO:0000784//nuclear chromosome, telomeric region;GO:0005739//mitochondrion;GO:0005657//replication fork	GO:0000287//magnesium ion binding;GO:0042162//telomeric DNA binding;GO:0005524//ATP binding;GO:0017116//single-stranded DNA-dependent ATP-dependent DNA helicase activity;GO:0043141//ATP-dependent 5'-3' DNA helicase activity;GO:0033682//ATP-dependent 5'-3' DNA/RNA helicase activity;GO:0010521//telomerase inhibitor activity	GO:0006281//DNA repair;GO:0006260//DNA replication;GO:0051974//negative regulation of telomerase activity;GO:0032508//DNA duplex unwinding;GO:0044806//G-quadruplex DNA unwinding;GO:0000002//mitochondrial genome maintenance;GO:0032204//regulation of telomere maintenance;GO:0006310//DNA recombination;GO:0032211//negative regulation of telomere maintenance via telomerase;GO:0000723//telomere mainten…	K15255//ATP-dependent DNA helicase PIF1 [EC:3.6.4.12]	EDL26099.1//expressed sequence AI449441, isoform CRA_a, partial [Mus musculus]
319186	483	9.04	0	-4.50798	0.000216546	Down	0.0012281	Hist1h2bm	NA	NA	NA	K11252//histone H2B	XP_527266.4//PREDICTED: histone H2B type 1 [Pan troglodytes]
80986	2601	271	15	-4.50691	2.33248e-70	Down	4.46591e-70	Ckap2	GO:0000922//spindle pole;GO:0015630//microtubule cytoskeleton;GO:0005829//cytosol;GO:0005881//cytoplasmic microtubule;GO:0005813//centrosome	NA	GO:0000281//mitotic cytokinesis;GO:0045944//positive regulation of transcription from RNA polymerase II promoter;GO:0007026//negative regulation of microtubule depolymerization;GO:0006915//apoptotic process	K16769//cytoskeleton-associated protein 2	NP_001004140.2//cytoskeleton-associated protein 2 [Mus musculus]
83383	2113	54	3	-4.50158	7.2527e-16	Down	2.84731e-15	Tfap4	GO:0017053//transcriptional repressor complex;GO:0005634//nucleus;GO:0005739//mitochondrion	GO:0000978//RNA polymerase II proximal promoter sequence-specific DNA binding;GO:0003677//DNA binding;GO:0070888//E-box binding;GO:0042826//histone deacetylase binding;GO:0001077//transcriptional activator activity, RNA polymerase II proximal promoter sequence-specific DNA binding;GO:0044212//transcription regulatory region DNA binding;GO:0003705//transcription factor activity, RNA polymerase II …	GO:0010629//negative regulation of gene expression;GO:0045893//positive regulation of transcription, DNA-templated;GO:0043923//positive regulation by host of viral transcription;GO:0006357//regulation of transcription from RNA polymerase II promoter;GO:0043065//positive regulation of apoptotic process;GO:0043922//negative regulation by host of viral transcription;GO:0071157//negative regulation o…	K09108//transcription factor AP-4	NP_112459.1//transcription factor AP-4 [Mus musculus]
75973	3811	18	1	-4.50158	1.01299e-06	Down	5.12564e-06	Ccdc162	NA	NA	NA	K17751//myosin heavy chain 6/7;K10352//myosin heavy chain;K10421//CAP-Gly domain-containing linker protein 1	XP_006512962.1//PREDICTED: coiled-coil domain containing 162 isoform X3 [Mus musculus]
16596	1534	18	1	-4.50158	1.01299e-06	Down	5.12564e-06	Klf1	GO:0000790//nuclear chromatin	GO:0000987//proximal promoter sequence-specific DNA binding	GO:0060135//maternal process involved in female pregnancy;GO:1901653//cellular response to peptide;GO:0045893//positive regulation of transcription, DNA-templated;GO:0030218//erythrocyte differentiation	K09204//krueppel-like factor 1	NP_034765.2//Krueppel-like factor 1 [Mus musculus]
12560	4037	9	0	-4.50158	0.000222315	Down	0.00126365	Cdh3	GO:0016021//integral component of membrane;GO:0005886//plasma membrane	GO:0005509//calcium ion binding	GO:0007156//homophilic cell adhesion via plasma membrane adhesion molecules	K06796//cadherin 3, type 1, P-cadherin	NP_031691.1//cadherin-3 isoform b preproprotein [Mus musculus];CAA29646.1//unnamed protein product [Mus musculus]
58234	7131	9	0	-4.50158	0.000222315	Down	0.00126365	Shank3	GO:0060170//ciliary membrane;GO:0044309//neuron spine;GO:0060076//excitatory synapse;GO:0030054//cell junction;GO:0014069//postsynaptic density;GO:0005737//cytoplasm;GO:0043005//neuron projection;GO:0043197//dendritic spine;GO:0005886//plasma membrane;GO:0045211//postsynaptic membrane	GO:0043621//protein self-association;GO:0030160//GKAP/Homer scaffold activity;GO:0003779//actin binding;GO:0097110//scaffold protein binding;GO:0008022//protein C-terminus binding;GO:0035255//ionotropic glutamate receptor binding;GO:0008270//zinc ion binding;GO:0017124//SH3 domain binding	GO:1900271//regulation of long-term synaptic potentiation;GO:0061001//regulation of dendritic spine morphogenesis;GO:0060292//long term synaptic depression;GO:0060997//dendritic spine morphogenesis;GO:0051968//positive regulation of synaptic transmission, glutamatergic;GO:0097114//NMDA glutamate receptor clustering;GO:0035176//social behavior;GO:0035641//locomotory exploration behavior;GO:2000969…	K15009//SH3 and multiple ankyrin repeat domains protein	NP_067398.2//SH3 and multiple ankyrin repeat domains protein 3 [Mus musculus]
278240	1323	9	0	-4.50158	0.000222315	Down	0.00126365	Spin2c	GO:0005634//nucleus	NA	GO:0051726//regulation of cell cycle;GO:0007276//gamete generation;GO:0007049//cell cycle	NA	NP_001005370.1//spindlin-2C [Mus musculus]
100048658	2209	9	0	-4.50158	0.000222315	Down	0.00126365	Ddx43	GO:0005730//nucleolus;GO:0005622//intracellular;GO:0005737//cytoplasm	GO:0003723//RNA binding;GO:0004004//ATP-dependent RNA helicase activity;GO:0005524//ATP binding	GO:0010501//RNA secondary structure unwinding	K17043//ATP-dependent RNA helicase DDX43 [EC:3.6.4.13]	NP_001177973.1//probable ATP-dependent RNA helicase DDX43 [Mus musculus]
233057	2806	9	0	-4.50158	0.000222315	Down	0.00126365	Zfp940	NA	NA	NA	K09228//KRAB domain-containing zinc finger protein	XP_004391054.1//PREDICTED: zinc finger protein 790 [Trichechus manatus latirostris]
192216	4082	9	0	-4.50158	0.000222315	Down	0.00126365	Tmem47	GO:0005911//cell-cell junction;GO:0016021//integral component of membrane;GO:0005886//plasma membrane;GO:0005912//adherens junction	NA	NA	K10136//TP53 apoptosis effector	NP_620090.1//transmembrane protein 47 [Mus musculus]
20350	3334	9	0	-4.50158	0.000222315	Down	0.00126365	Sema3f	GO:0005615//extracellular space	GO:0045499//chemorepellent activity;GO:0038191//neuropilin binding	GO:0021612//facial nerve structural organization;GO:0021785//branchiomotor neuron axon guidance;GO:0097491//sympathetic neuron projection guidance;GO:0021637//trigeminal nerve structural organization;GO:0050919//negative chemotaxis;GO:1902285//semaphorin-plexin signaling pathway involved in neuron projection guidance;GO:0007411//axon guidance;GO:0061549//sympathetic ganglion development;GO:190228…	K06840//semaphorin 3	XP_017451183.1//PREDICTED: semaphorin-3F isoform X3 [Rattus norvegicus];XP_017451180.1//PREDICTED: semaphorin-3F isoform X1 [Rattus norvegicus]
93737	3143	9	0	-4.50158	0.000222315	Down	0.00126365	Pard6g	GO:0043234//protein complex;GO:0005923//bicellular tight junction;GO:0005886//plasma membrane;GO:0005737//cytoplasm	NA	GO:0007163//establishment or maintenance of cell polarity;GO:0051301//cell division;GO:0007049//cell cycle	K06093//partitioning defective protein 6	NP_444347.3//partitioning defective 6 homolog gamma [Mus musculus]
68312	1293	9	0	-4.50158	0.000222315	Down	0.00126365	Gstm7	NA	GO:0004364//glutathione transferase activity	GO:0008152//metabolic process	K00799//glutathione S-transferase [EC:2.5.1.18]	EDL01928.1//mCG21731, isoform CRA_b, partial [Mus musculus];BAE36919.1//unnamed protein product [Mus musculus]
52897	4401	9	0	-4.50158	0.000222315	Down	0.00126365	Rbfox3	GO:0005634//nucleus;GO:0005622//intracellular;GO:0005737//cytoplasm;GO:0043204//perikaryon;GO:0043025//neuronal cell body	GO:0003729//mRNA binding;GO:0003677//DNA binding	GO:0007399//nervous system development;GO:0006397//mRNA processing;GO:0000381//regulation of alternative mRNA splicing, via spliceosome;GO:0008380//RNA splicing	K14946//RNA binding protein fox-1	XP_006990338.2//PREDICTED: RNA binding protein fox-1 homolog 3 isoform X1 [Peromyscus maniculatus bairdii];EDL34677.1//DNA segment, Chr 11, Brigham & Women's Genetics 0517 expressed, isoform CRA_d, partial [Mus musculus];EDL34675.1//DNA segment, Chr 11, Brigham & Women's Genetics 0517 expressed, isoform CRA_b, partial [Mus musculus];EDL34676.1//DNA segment, Chr 11, Brigham & Women's Genetics 0517…
383787	4861	9	0	-4.50158	0.000222315	Down	0.00126365	Ankrd63	NA	NA	NA	K21440//ankyrin repeat domain-containing protein 50	NP_001075440.1//ankyrin repeat domain-containing protein 63 [Mus musculus]
629378	2828	9	0	-4.50158	0.000222315	Down	0.00126365	Dact3	GO:0005737//cytoplasm	GO:0005080//protein kinase C binding;GO:0051018//protein kinase A binding;GO:0042802//identical protein binding;GO:0070097//delta-catenin binding;GO:0008013//beta-catenin binding	GO:0030308//negative regulation of cell growth;GO:0090090//negative regulation of canonical Wnt signaling pathway;GO:0035414//negative regulation of catenin import into nucleus;GO:0030178//negative regulation of Wnt signaling pathway;GO:0010719//negative regulation of epithelial to mesenchymal transition;GO:0016055//Wnt signaling pathway	K22154//dapper	NP_001075124.1//dapper homolog 3 [Mus musculus]
72058	1508	9	0	-4.50158	0.000222315	Down	0.00126365	Igsf5	GO:0009986//cell surface;GO:0016324//apical plasma membrane;GO:0016021//integral component of membrane;GO:0005923//bicellular tight junction	GO:0030165//PDZ domain binding	GO:0098609//cell-cell adhesion	K06786//junctional adhesion molecule 4	NP_001171358.1//immunoglobulin superfamily member 5 isoform 2 precursor [Mus musculus];NP_082354.1//immunoglobulin superfamily member 5 isoform 3 precursor [Mus musculus];EDL03676.1//junction adhesion molecule 4, isoform CRA_d, partial [Mus musculus]
50997	4103	9	0	-4.50158	0.000222315	Down	0.00126365	Mpp2	GO:0005856//cytoskeleton;GO:0030054//cell junction;GO:0014069//postsynaptic density;GO:0005737//cytoplasm;GO:0043198//dendritic shaft;GO:0032590//dendrite membrane;GO:0043197//dendritic spine;GO:0045211//postsynaptic membrane;GO:0032591//dendritic spine membrane	GO:0044325//ion channel binding;GO:0030165//PDZ domain binding	GO:0060291//long-term synaptic potentiation;GO:0051260//protein homooligomerization;GO:0060079//excitatory postsynaptic potential	K06103//calcium/calmodulin-dependent serine protein kinase [EC:2.7.11.1]	XP_021032496.1//MAGUK p55 subfamily member 2 isoform X1 [Mus caroli];NP_057904.1//MAGUK p55 subfamily member 2 [Mus musculus]
229488	4392	9	0	-4.50158	0.000222315	Down	0.00126365	Fam160a1	NA	NA	NA	K14835//25S rRNA (cytosine2870-C5)-methyltransferase [EC:2.1.1.310];K19016//interphotoreceptor matrix proteoglycan 1	NP_766270.2//protein FAM160A1 [Mus musculus]
72184	1958	9	0	-4.50158	0.000222315	Down	0.00126365	Klhl35	NA	NA	NA	K10461//kelch-like protein 24/35	XP_021511981.1//kelch-like protein 35 [Meriones unguiculatus]
269389	1675	9	0	-4.50158	0.000222315	Down	0.00126365	Tox2	GO:0005654//nucleoplasm	GO:0000978//RNA polymerase II proximal promoter sequence-specific DNA binding;GO:0001077//transcriptional activator activity, RNA polymerase II proximal promoter sequence-specific DNA binding	GO:0045944//positive regulation of transcription from RNA polymerase II promoter	K09272//structure-specific recognition protein 1;K18808//toll-like receptor 13	NP_001092269.1//TOX high mobility group box family member 2 [Mus musculus]
14401	7255	9	0	-4.50158	0.000222315	Down	0.00126365	Gabrb2	GO:0016020//membrane;GO:0070062//extracellular exosome;GO:0031410//cytoplasmic vesicle;GO:0030054//cell junction;GO:0034707//chloride channel complex;GO:1902711//GABA-A receptor complex;GO:0005887//integral component of plasma membrane;GO:0005829//cytosol;GO:0016021//integral component of membrane;GO:1902710//GABA receptor complex;GO:0045202//synapse;GO:0005886//plasma membrane;GO:0045211//postsy…	GO:0005230//extracellular ligand-gated ion channel activity;GO:0005237//inhibitory extracellular ligand-gated ion channel activity;GO:0004890//GABA-A receptor activity;GO:0005254//chloride channel activity	GO:1901215//negative regulation of neuron death;GO:0006810//transport;GO:0060384//innervation;GO:0034220//ion transmembrane transport;GO:0007214//gamma-aminobutyric acid signaling pathway;GO:0043524//negative regulation of neuron apoptotic process;GO:0048666//neuron development;GO:0043523//regulation of neuron apoptotic process;GO:0051932//synaptic transmission, GABAergic;GO:0007605//sensory perc…	K05181//gamma-aminobutyric acid receptor subunit beta	NP_032096.1//gamma-aminobutyric acid receptor subunit beta-2 isoform 2 precursor [Mus musculus];NP_001334243.1//gamma-aminobutyric acid receptor subunit beta-2 isoform 1 precursor [Mus musculus]
20419	2187	464	26	-4.48919	1.52409e-118	Down	2.02349e-118	Shcbp1	GO:0005819//spindle;GO:0005737//cytoplasm;GO:0030496//midbody	GO:0042169//SH2 domain binding	GO:2000177//regulation of neural precursor cell proliferation;GO:0008543//fibroblast growth factor receptor signaling pathway	NA	NP_035499.1//SHC SH2 domain-binding protein 1 [Mus musculus]
79410	942	8.91	0	-4.48708	0.000236771	Down	0.00134753	Klra23	GO:0016021//integral component of membrane;GO:0005886//plasma membrane	GO:0030246//carbohydrate binding	NA	K17515//C-type lectin domain family 9 member A;K10069//C-type lectin domain family 1 member A;K08763//oxidised low-density lipoprotein receptor 1	NP_077790.1//killer cell lectin-like receptor subfamily A, member 23 [Mus musculus]
68201	2097	249	14	-4.4843	1.04695e-64	Down	2.12771e-64	Ccdc34	NA	NA	NA	K16753//coiled-coil domain-containing protein 34	NP_080889.3//coiled-coil domain-containing protein 34 isoform a [Mus musculus];XP_011238056.1//PREDICTED: coiled-coil domain-containing protein 34 isoform X1 [Mus musculus]
20135	2199	2507	141	-4.48385	0	Down	0	Rrm2	GO:0005829//cytosol;GO:0005971//ribonucleoside-diphosphate reductase complex	GO:0004748//ribonucleoside-diphosphate reductase activity, thioredoxin disulfide as acceptor;GO:0008199//ferric iron binding;GO:0042803//protein homodimerization activity	GO:0009263//deoxyribonucleotide biosynthetic process;GO:0006260//DNA replication;GO:0009262//deoxyribonucleotide metabolic process;GO:0051290//protein heterotetramerization;GO:0051259//protein oligomerization	K10808//ribonucleoside-diphosphate reductase subunit M2 [EC:1.17.4.1]	EDL36990.1//ribonucleotide reductase M2, partial [Mus musculus]
15490	4574	444.31	25.09	-4.47804	1.71664e-113	Down	2.35247e-113	Hsd17b7	GO:0005783//endoplasmic reticulum	GO:0000253//3-keto sterol reductase activity	GO:0006695//cholesterol biosynthetic process	K13373//17beta-estradiol 17-dehydrogenase / 3beta-hydroxysteroid 3-dehydrogenase [EC:1.1.1.62 1.1.1.270]	CAC88119.1//17beta-hydroxysteroid dehydrogenase type 7 [Mus musculus]
231633	2132	1788	101	-4.47757	0	Down	0	Tmem119	GO:0005783//endoplasmic reticulum;GO:0016021//integral component of membrane;GO:0005789//endoplasmic reticulum membrane;GO:0005886//plasma membrane	NA	GO:0001649//osteoblast differentiation;GO:0007283//spermatogenesis;GO:0045669//positive regulation of osteoblast differentiation;GO:1903012//positive regulation of bone development;GO:0030501//positive regulation of bone mineralization;GO:0048515//spermatid differentiation;GO:0031214//biomineral tissue development;GO:0033690//positive regulation of osteoblast proliferation	NA	NP_666274.1//transmembrane protein 119 precursor [Mus musculus]
93723	4764	24.5	1.39	-4.47128	2.28673e-08	Down	1.08716e-07	Pcdhga11	NA	NA	NA	K16495//protocadherin gamma subfamily A	EDL76395.1//rCG49295, isoform CRA_ae [Rattus norvegicus]
75424	3695	18.46	1.05	-4.46759	8.00364e-07	Down	4.0329e-06	Zfp820	GO:0005634//nucleus;GO:0005622//intracellular	GO:0001228//transcriptional activator activity, RNA polymerase II transcription regulatory region sequence-specific DNA binding;GO:0046872//metal ion binding;GO:0043565//sequence-specific DNA binding;GO:0003700//DNA binding transcription factor activity;GO:0003676//nucleic acid binding	GO:0045944//positive regulation of transcription from RNA polymerase II promoter;GO:0006355//regulation of transcription, DNA-templated	K09228//KRAB domain-containing zinc finger protein	XP_021045276.1//zinc finger protein 260-like isoform X1 [Mus pahari]
22306	2559	8.79	0	-4.46752	0.000257234	Down	0.00146827	Vmn2r30	GO:0016021//integral component of membrane;GO:0005886//plasma membrane	GO:0004930//G-protein coupled receptor activity	NA	K04613//vomeronasal 2 receptor	NP_001098533.1//vomeronasal 2, receptor 32 precursor [Mus musculus]
18799	2673	245	14	-4.46094	1.46082e-63	Down	3.00202e-63	Plcd1	GO:0070062//extracellular exosome;GO:0005829//cytosol;GO:0005622//intracellular;GO:0005737//cytoplasm	GO:1901981//phosphatidylinositol phosphate binding;GO:0004435//phosphatidylinositol phospholipase C activity;GO:0070300//phosphatidic acid binding;GO:0004629//phospholipase C activity;GO:0005546//phosphatidylinositol-4,5-bisphosphate binding;GO:0005509//calcium ion binding;GO:0004871//signal transducer activity;GO:0001786//phosphatidylserine binding;GO:0032794//GTPase activating protein binding	GO:0016042//lipid catabolic process;GO:0060716//labyrinthine layer blood vessel development;GO:0001525//angiogenesis;GO:0042127//regulation of cell proliferation;GO:0035556//intracellular signal transduction	K05857//phosphatidylinositol phospholipase C, delta [EC:3.1.4.11]	NP_001280577.1//1-phosphatidylinositol 4,5-bisphosphate phosphodiesterase delta-1 isoform 1 [Mus musculus];NP_062650.1//1-phosphatidylinositol 4,5-bisphosphate phosphodiesterase delta-1 isoform 2 [Mus musculus]
72832	2539	262	15	-4.45819	8.73098e-68	Down	1.71771e-67	Crtac1	GO:0070062//extracellular exosome;GO:0030426//growth cone;GO:0005578//proteinaceous extracellular matrix	GO:0005509//calcium ion binding	GO:1900121//negative regulation of receptor binding;GO:0007413//axonal fasciculation;GO:0021772//olfactory bulb development	K17307//fibulin 1/2	XP_006527434.1//PREDICTED: cartilage acidic protein 1 isoform X3 [Mus musculus];EDL41889.1//cartilage acidic protein 1, isoform CRA_b, partial [Mus musculus];EDL41888.1//cartilage acidic protein 1, isoform CRA_a, partial [Mus musculus]
18073	6046	87	5	-4.45267	4.57093e-24	Down	1.52947e-23	Nid1	GO:0031012//extracellular matrix;GO:0070062//extracellular exosome;GO:0005605//basal lamina;GO:0005615//extracellular space;GO:0071944//cell periphery;GO:0005578//proteinaceous extracellular matrix;GO:0005576//extracellular region;GO:0005604//basement membrane	GO:0043237//laminin-1 binding;GO:0005518//collagen binding;GO:0005509//calcium ion binding;GO:0043236//laminin binding;GO:0050840//extracellular matrix binding;GO:0043394//proteoglycan binding	GO:0022617//extracellular matrix disassembly;GO:0007160//cell-matrix adhesion;GO:0032836//glomerular basement membrane development;GO:0030198//extracellular matrix organization;GO:0010811//positive regulation of cell-substrate adhesion	K06826//nidogen (entactin)	NP_035047.2//nidogen-1 precursor [Mus musculus]
94226	2512	398	23	-4.44472	1.40895e-101	Down	2.09262e-101	S1pr5	GO:0016021//integral component of membrane;GO:0005886//plasma membrane	GO:0038036//sphingosine-1-phosphate receptor activity;GO:0004930//G-protein coupled receptor activity	GO:0007186//G-protein coupled receptor signaling pathway;GO:0045664//regulation of neuron differentiation	K04295//sphingosine 1-phosphate receptor 5	NP_444420.1//sphingosine 1-phosphate receptor 5 [Mus musculus]
68176	1077	1019	59	-4.44195	2.92801e-256	Down	2.13297e-256	Fam212a	GO:0070062//extracellular exosome;GO:0005634//nucleus;GO:0005737//cytoplasm	GO:0030291//protein serine/threonine kinase inhibitor activity;GO:0019901//protein kinase binding	GO:0021915//neural tube development	K04630//guanine nucleotide-binding protein G(i) subunit alpha	XP_021063244.1//PAK4-inhibitor INKA1 [Mus pahari]
17279	2914	259	15	-4.44157	6.3006e-67	Down	1.25145e-66	Melk	GO:0016020//membrane;GO:0005634//nucleus;GO:0005938//cell cortex;GO:0005886//plasma membrane;GO:0005737//cytoplasm	GO:0008289//lipid binding;GO:0004674//protein serine/threonine kinase activity;GO:0004715//non-membrane spanning protein tyrosine kinase activity;GO:0005524//ATP binding;GO:0004672//protein kinase activity;GO:0005509//calcium ion binding	GO:0061351//neural precursor cell proliferation;GO:0008631//intrinsic apoptotic signaling pathway in response to oxidative stress;GO:0046777//protein autophosphorylation;GO:0006915//apoptotic process;GO:0043065//positive regulation of apoptotic process;GO:0008283//cell proliferation;GO:0007049//cell cycle;GO:0030097//hemopoiesis;GO:0018108//peptidyl-tyrosine phosphorylation	K08799//maternal embryonic leucine zipper kinase [EC:2.7.11.1]	EDL02426.1//maternal embryonic leucine zipper kinase, isoform CRA_b, partial [Mus musculus]
107747	3066	69	4	-4.44018	1.54097e-19	Down	5.60594e-19	Aldh1l1	NA	NA	NA	K00289//formyltetrahydrofolate dehydrogenase [EC:1.5.1.6]	XP_005364928.1//PREDICTED: cytosolic 10-formyltetrahydrofolate dehydrogenase [Microtus ochrogaster]
66468	2605	205	11.9	-4.43824	1.85772e-53	Down	4.23922e-53	Ska1	GO:0015630//microtubule cytoskeleton;GO:0000940//condensed chromosome outer kinetochore;GO:0005737//cytoplasm;GO:0005876//spindle microtubule	GO:0008017//microtubule binding	GO:0000278//mitotic cell cycle;GO:0007059//chromosome segregation;GO:0031110//regulation of microtubule polymerization or depolymerization;GO:0051301//cell division	NA	NP_079857.3//spindle and kinetochore-associated protein 1 [Mus musculus]
52377	1449	826	48	-4.43669	4.64471e-208	Down	4.00458e-208	Rcn3	GO:0005788//endoplasmic reticulum lumen	GO:0005509//calcium ion binding	NA	K19934//calcium-binding protein;K17286//erythrocyte band 7 integral membrane protein	EDL22797.1//reticulocalbin 3, EF-hand calcium binding domain, isoform CRA_a, partial [Mus musculus];EDL22798.1//reticulocalbin 3, EF-hand calcium binding domain, isoform CRA_b, partial [Mus musculus]
100042848	2559	8.6	0	-4.43599	0.000293779	Down	0.00168241	Vmn2r41	GO:0016021//integral component of membrane;GO:0005886//plasma membrane	GO:0004930//G-protein coupled receptor activity	NA	K04613//vomeronasal 2 receptor	NP_001098649.1//vomeronasal 2, receptor 51 precursor [Mus musculus]
100042781	2559	8.6	0	-4.43599	0.000293779	Down	0.00168241	Vmn2r40	GO:0016021//integral component of membrane;GO:0005886//plasma membrane	GO:0004930//G-protein coupled receptor activity	NA	K04613//vomeronasal 2 receptor	NP_001098649.1//vomeronasal 2, receptor 51 precursor [Mus musculus]
13805	3437	2551	149	-4.42933	0	Down	0	Eng	GO:0005615//extracellular space;GO:0072563//endothelial microparticle;GO:0009986//cell surface;GO:0009897//external side of plasma membrane;GO:0016021//integral component of membrane	GO:0005539//glycosaminoglycan binding;GO:0042803//protein homodimerization activity;GO:0005534//galactose binding;GO:0036122//BMP binding	GO:0055009//atrial cardiac muscle tissue morphogenesis;GO:1905222//atrioventricular canal morphogenesis;GO:0048844//artery morphogenesis;GO:0001525//angiogenesis	K06526//endoglin	NP_031958.2//endoglin isoform 1 precursor [Mus musculus];NP_001139820.1//endoglin isoform 3 precursor [Mus musculus];NP_001139822.1//endoglin isoform 2 precursor [Mus musculus]
237754	2463	51.1	3	-4.42194	4.98192e-15	Down	1.98817e-14	Btnl9	GO:0016021//integral component of membrane	NA	NA	K06712//butyrophilin	EDL33771.1//RIKEN cDNA D330012D11, isoform CRA_c, partial [Mus musculus]
192198	3636	17	1	-4.41912	1.99519e-06	Down	1.02161e-05	Lrrc4	GO:0044309//neuron spine;GO:0060076//excitatory synapse;GO:0030054//cell junction;GO:0005737//cytoplasm;GO:0016021//integral component of membrane;GO:0043197//dendritic spine;GO:0045202//synapse;GO:0045211//postsynaptic membrane	GO:0004860//protein kinase inhibitor activity	GO:0006469//negative regulation of protein kinase activity;GO:0046426//negative regulation of JAK-STAT cascade;GO:0050808//synapse organization;GO:0019221//cytokine-mediated signaling pathway;GO:0050807//regulation of synapse organization;GO:0097119//postsynaptic density protein 95 clustering	K16351//netrin-G2 ligand	NP_619623.2//leucine-rich repeat-containing protein 4 precursor [Mus musculus]
58909	4300	17	1	-4.41912	1.99519e-06	Down	1.02161e-05	Fam13a	NA	NA	NA	NA	NP_705802.1//protein FAM13A [Mus musculus]
170748	954	17	1	-4.41912	1.99519e-06	Down	1.02161e-05	Smco4	GO:0016021//integral component of membrane	NA	NA	NA	EPY79654.1//hypothetical protein CB1_000904002 [Camelus ferus]
13385	3330	17	1	-4.41912	1.99519e-06	Down	1.02161e-05	Dlg4	GO:0016020//membrane;GO:0030425//dendrite;GO:0016323//basolateral plasma membrane;GO:0005783//endoplasmic reticulum;GO:0060076//excitatory synapse;GO:0071944//cell periphery;GO:0030054//cell junction;GO:0005737//cytoplasm;GO:0032281//AMPA glutamate receptor complex;GO:0030863//cortical cytoskeleton;GO:0044300//cerebellar mossy fiber;GO:0031234//extrinsic component of cytoplasmic side of plasma me…	GO:0097109//neuroligin family protein binding;GO:0042043//neurexin family protein binding;GO:0019903//protein phosphatase binding;GO:0097110//scaffold protein binding;GO:0033130//acetylcholine receptor binding;GO:0035255//ionotropic glutamate receptor binding;GO:0019900//kinase binding;GO:0030165//PDZ domain binding;GO:0031812//P2Y1 nucleotide receptor binding;GO:0098919//structural constituent o…	GO:0035418//protein localization to synapse;GO:2000310//regulation of NMDA receptor activity;GO:0060997//dendritic spine morphogenesis;GO:0048168//regulation of neuronal synaptic plasticity;GO:0016188//synaptic vesicle maturation;GO:0045184//establishment of protein localization;GO:2000821//regulation of grooming behavior;GO:0043113//receptor clustering;GO:0097120//receptor localization to synaps…	K11828//discs large protein 4	NP_031890.1//disks large homolog 4 isoform 1 [Mus musculus];NP_001103222.1//disks large homolog 4 isoform 2 [Mus musculus]
18817	2214	1153	68	-4.41537	7.63283e-289	Down	4.98436e-289	Plk1	GO:0000922//spindle pole;GO:0005634//nucleus;GO:0051233//spindle midzone;GO:0015630//microtubule cytoskeleton;GO:0000942//condensed nuclear chromosome outer kinetochore;GO:0000785//chromatin;GO:0000780//condensed nuclear chromosome, centromeric region;GO:0005813//centrosome;GO:0005737//cytoplasm;GO:0030496//midbody;GO:0005819//spindle;GO:0000795//synaptonemal complex;GO:0000776//kinetochore;GO:00…	GO:0000287//magnesium ion binding;GO:0005524//ATP binding;GO:0042802//identical protein binding;GO:0008017//microtubule binding;GO:0019901//protein kinase binding;GO:0010997//anaphase-promoting complex binding;GO:0004674//protein serine/threonine kinase activity;GO:0004672//protein kinase activity	GO:0000278//mitotic cell cycle;GO:0007346//regulation of mitotic cell cycle;GO:0007098//centrosome cycle;GO:1901673//regulation of mitotic spindle assembly;GO:0016567//protein ubiquitination;GO:0007094//mitotic spindle assembly checkpoint;GO:0032436//positive regulation of proteasomal ubiquitin-dependent protein catabolic process;GO:0051443//positive regulation of ubiquitin-protein transferase ac…	K06631//polo-like kinase 1 [EC:2.7.11.21]	NP_035251.3//serine/threonine-protein kinase PLK1 [Mus musculus]
16582	3287	744	44	-4.41138	3.8195e-187	Down	3.56223e-187	Kifc3	GO:0070062//extracellular exosome;GO:0005874//microtubule;GO:0005794//Golgi apparatus;GO:0005813//centrosome;GO:0005915//zonula adherens;GO:0005871//kinesin complex;GO:0030659//cytoplasmic vesicle membrane	GO:0005524//ATP binding;GO:0008569//ATP-dependent microtubule motor activity, minus-end-directed;GO:0008017//microtubule binding	GO:0045218//zonula adherens maintenance;GO:0090136//epithelial cell-cell adhesion;GO:0007018//microtubule-based movement;GO:0007017//microtubule-based process;GO:0007030//Golgi organization	K10406//kinesin family member C2/C3	XP_006530786.1//PREDICTED: kinesin-like protein KIFC3 isoform X5 [Mus musculus];XP_017168074.1//PREDICTED: kinesin-like protein KIFC3 isoform X6 [Mus musculus];XP_006530780.1//PREDICTED: kinesin-like protein KIFC3 isoform X1 [Mus musculus]
53885	2297	84	5	-4.40204	3.31321e-23	Down	1.13032e-22	Nphp1	GO:0005856//cytoskeleton;GO:0032391//photoreceptor connecting cilium;GO:0035869//ciliary transition zone;GO:0005737//cytoplasm;GO:0005912//adherens junction;GO:0005911//cell-cell junction;GO:0031514//motile cilium;GO:0005923//bicellular tight junction;GO:0097546//ciliary base	NA	GO:0060041//retina development in camera-type eye;GO:1903348//positive regulation of bicellular tight junction assembly;GO:0048515//spermatid differentiation;GO:0035845//photoreceptor cell outer segment organization;GO:0034613//cellular protein localization;GO:0030030//cell projection organization	K19657//nephrocystin-1	NP_001277942.1//nephrocystin-1 isoform c [Mus musculus];NP_001342358.1//nephrocystin-1 isoform d [Mus musculus];NP_058598.1//nephrocystin-1 isoform a [Mus musculus];NP_001277941.1//nephrocystin-1 isoform b [Mus musculus]
17427	1837	80.01	4.78	-4.39675	3.35853e-22	Down	1.16292e-21	Mns1	NA	NA	NA	K18626//trichohyalin	EDL26251.1//meiosis-specific nuclear structural protein 1, isoform CRA_b, partial [Mus musculus]
69987	901	363	22	-4.37605	3.37569e-92	Down	5.39953e-92	Spaca9	NA	NA	NA	K13100//pre-mRNA-splicing factor CWC22	XP_009002858.1//PREDICTED: sperm acrosome-associated protein 9 isoform X2 [Callithrix jacchus]
381293	8338	137.81	8.36	-4.37469	1.76099e-36	Down	4.91638e-36	Kif14	GO:0016020//membrane;GO:0005634//nucleus;GO:0051233//spindle midzone;GO:0005874//microtubule;GO:0030496//midbody;GO:0005829//cytosol;GO:0005886//plasma membrane;GO:0005871//kinesin complex	GO:0015631//tubulin binding;GO:0005524//ATP binding;GO:0030165//PDZ domain binding;GO:0008017//microtubule binding;GO:0019901//protein kinase binding;GO:0016887//ATPase activity;GO:0008574//ATP-dependent microtubule motor activity, plus-end-directed	GO:2000045//regulation of G1/S transition of mitotic cell cycle;GO:0031641//regulation of myelination;GO:0021766//hippocampus development;GO:0031146//SCF-dependent proteasomal ubiquitin-dependent protein catabolic process;GO:0021685//cerebellar granular layer structural organization;GO:0021772//olfactory bulb development;GO:0043523//regulation of neuron apoptotic process;GO:1903429//regulation of…	K17915//kinesin family member 14	NP_001274108.1//kinesin-like protein KIF14 [Mus musculus]
102637366	549	8.19	0	-4.36552	0.000391928	Down	0.00225961	Gm10037	GO:0005622//intracellular	GO:0003676//nucleic acid binding	GO:0006355//regulation of transcription, DNA-templated	K09228//KRAB domain-containing zinc finger protein	NP_001296303.1//predicted gene 10037 [Mus musculus]
229841	7813	505	31	-4.3576	4.63252e-127	Down	5.8369e-127	Cenpe	GO:0016020//membrane;GO:0005634//nucleus;GO:0005874//microtubule;GO:0015630//microtubule cytoskeleton;GO:1990023//mitotic spindle midzone;GO:0000779//condensed chromosome, centromeric region;GO:0005694//chromosome;GO:0000775//chromosome, centromeric region;GO:0030496//midbody;GO:0005828//kinetochore microtubule;GO:0000778//condensed nuclear chromosome kinetochore;GO:0005829//cytosol;GO:0000940//c…	GO:0005524//ATP binding;GO:0003777//microtubule motor activity;GO:0008017//microtubule binding;GO:0019901//protein kinase binding;GO:0043515//kinetochore binding;GO:0016887//ATPase activity	GO:0045842//positive regulation of mitotic metaphase/anaphase transition;GO:0000278//mitotic cell cycle;GO:0007059//chromosome segregation;GO:0007094//mitotic spindle assembly checkpoint;GO:0007088//regulation of mitotic nuclear division;GO:0007080//mitotic metaphase plate congression;GO:0045860//positive regulation of protein kinase activity;GO:0051310//metaphase plate congression;GO:0030071//re…	K11498//centromeric protein E	NP_776123.3//centromere-associated protein E [Mus musculus]
110074	2263	374	23	-4.35499	1.06046e-94	Down	1.66211e-94	Dut	GO:0070062//extracellular exosome;GO:0005654//nucleoplasm;GO:0005634//nucleus;GO:0005829//cytosol;GO:0005739//mitochondrion;GO:0005737//cytoplasm	GO:0000287//magnesium ion binding;GO:0003723//RNA binding;GO:0030547//receptor inhibitor activity;GO:0032556//pyrimidine deoxyribonucleotide binding;GO:0004170//dUTP diphosphatase activity;GO:0042975//peroxisome proliferator activated receptor binding	GO:0014070//response to organic cyclic compound;GO:0046081//dUTP catabolic process;GO:0001889//liver development;GO:0006226//dUMP biosynthetic process;GO:0046080//dUTP metabolic process;GO:0043497//regulation of protein heterodimerization activity;GO:0070207//protein homotrimerization	K01520//dUTP pyrophosphatase [EC:3.6.1.23]	NP_001153118.1//deoxyuridine 5'-triphosphate nucleotidohydrolase, mitochondrial isoform 1 [Mus musculus];NP_076084.2//deoxyuridine 5'-triphosphate nucleotidohydrolase, mitochondrial isoform 2 [Mus musculus]
110794	1238	17326	1070	-4.34891	0	Down	0	Cebpe	GO:0005634//nucleus;GO:0005654//nucleoplasm	GO:0000978//RNA polymerase II proximal promoter sequence-specific DNA binding;GO:0003677//DNA binding;GO:0046982//protein heterodimerization activity;GO:0001077//transcriptional activator activity, RNA polymerase II proximal promoter sequence-specific DNA binding;GO:0003700//DNA binding transcription factor activity;GO:0042803//protein homodimerization activity	GO:0045944//positive regulation of transcription from RNA polymerase II promoter;GO:0030225//macrophage differentiation;GO:0042089//cytokine biosynthetic process;GO:0071222//cellular response to lipopolysaccharide;GO:0030851//granulocyte differentiation;GO:0042742//defense response to bacterium;GO:0010628//positive regulation of gene expression;GO:0006909//phagocytosis	K10051//CCAAT/enhancer binding protein (C/EBP), epsilon	BAE25437.1//unnamed protein product [Mus musculus]
16571	4712	420	26	-4.34546	6.14148e-106	Down	8.85238e-106	Kif4	GO:0016020//membrane;GO:0030496//midbody;GO:0005871//kinesin complex	GO:0005524//ATP binding;GO:0008017//microtubule binding;GO:0008574//ATP-dependent microtubule motor activity, plus-end-directed	GO:0000281//mitotic cytokinesis;GO:0007018//microtubule-based movement;GO:0051256//mitotic spindle midzone assembly	K10395//kinesin family member 4/21/27	XP_006227433.1//PREDICTED: chromosome-associated kinesin KIF4A [Rattus norvegicus]
20877	1981	1144	71	-4.34178	2.59121e-284	Down	1.72086e-284	Aurkb	GO:0010369//chromocenter;GO:0005634//nucleus;GO:0005654//nucleoplasm;GO:1990023//mitotic spindle midzone;GO:0000780//condensed nuclear chromosome, centromeric region;GO:0000779//condensed chromosome, centromeric region;GO:0005737//cytoplasm;GO:0032133//chromosome passenger complex;GO:0030496//midbody;GO:0000776//kinetochore;GO:0031616//spindle pole centrosome;GO:0005876//spindle microtubule	GO:0004712//protein serine/threonine/tyrosine kinase activity;GO:0046872//metal ion binding;GO:0004674//protein serine/threonine kinase activity;GO:0005524//ATP binding;GO:0019900//kinase binding;GO:0035174//histone serine kinase activity	GO:0051973//positive regulation of telomerase activity;GO:0051256//mitotic spindle midzone assembly;GO:0000122//negative regulation of transcription from RNA polymerase II promoter;GO:0034644//cellular response to UV;GO:0007051//spindle organization;GO:0034501//protein localization to kinetochore;GO:0032212//positive regulation of telomere maintenance via telomerase;GO:0002903//negative regulatio…	K11479//aurora kinase B [EC:2.7.11.1]	NP_035626.1//aurora kinase B [Mus musculus]
54392	3698	485.96	30.37	-4.33177	5.20354e-122	Down	6.77578e-122	Ncapg	GO:0016020//membrane;GO:0000793//condensed chromosome;GO:0000796//condensin complex;GO:0000779//condensed chromosome, centromeric region;GO:0005737//cytoplasm	GO:0005319//lipid transporter activity	GO:0007076//mitotic chromosome condensation	K06678//condensin complex subunit 3	NP_062311.1//condensin complex subunit 3 [Mus musculus]
72140	2567	336	21	-4.33165	4.19998e-85	Down	7.06987e-85	Cep89	GO:0000922//spindle pole;GO:0005758//mitochondrial intermembrane space;GO:0005813//centrosome;GO:0097730//non-motile cilium;GO:0005814//centriole;GO:0005829//cytosol;GO:0031514//motile cilium;GO:0097539//ciliary transition fiber;GO:0005886//plasma membrane	NA	GO:0060271//cilium assembly;GO:1905515//non-motile cilium assembly;GO:0007268//chemical synaptic transmission;GO:0007005//mitochondrion organization	K16543//centrosomal protein CEP89	NP_082396.1//centrosomal protein of 89 kDa [Mus musculus]
75668	1108	16	1	-4.33165	3.93927e-06	Down	2.04285e-05	Rasl10a	GO:0005730//nucleolus;GO:0005886//plasma membrane	GO:0005525//GTP binding;GO:0003924//GTPase activity	GO:0007165//signal transduction	K07850//Ras-like protein family member 10A	NP_660251.1//ras-like protein family member 10A precursor [Mus musculus]
67313	3013	16	1	-4.33165	3.93927e-06	Down	2.04285e-05	5730559C18Rik	GO:0005634//nucleus;GO:0005737//cytoplasm	NA	GO:0032494//response to peptidoglycan;GO:0032731//positive regulation of interleukin-1 beta production;GO:1903409//reactive oxygen species biosynthetic process;GO:0032755//positive regulation of interleukin-6 production;GO:0032733//positive regulation of interleukin-10 production;GO:0000187//activation of MAPK activity;GO:0032495//response to muramyl dipeptide;GO:0070431//nucleotide-binding oligo…	K04257//olfactory receptor;K08405//G protein-coupled receptor 25	NP_083148.3//uncharacterized protein C1orf106 homolog [Mus musculus]
104027	5012	16	1	-4.33165	3.93927e-06	Down	2.04285e-05	Synpo	NA	GO:0003779//actin binding	GO:0032233//positive regulation of actin filament bundle assembly	K21112//synaptopodin	XP_006525531.1//PREDICTED: synaptopodin isoform X1 [Mus musculus];BAE34731.1//unnamed protein product, partial [Mus musculus]
16637	1116	8	0	-4.33165	0.000446218	Down	0.00259204	Klra6	GO:0016021//integral component of membrane;GO:0005886//plasma membrane	GO:0030246//carbohydrate binding	GO:0007155//cell adhesion	K17517//C-type lectin domain family 12 member B	NP_032490.1//killer cell lectin-like receptor 6 [Mus musculus]
227545	3479	8	0	-4.33165	0.000446218	Down	0.00259204	Proser2	NA	NA	NA	NA	EDL07977.1//RIKEN cDNA 5430407P10, isoform CRA_a, partial [Mus musculus]
245109	2276	8	0	-4.33165	0.000446218	Down	0.00259204	Zscan4c	GO:0005634//nucleus;GO:0000784//nuclear chromosome, telomeric region;GO:0000781//chromosome, telomeric region;GO:0005737//cytoplasm	GO:0046872//metal ion binding;GO:0003677//DNA binding;GO:0003700//DNA binding transcription factor activity;GO:0003676//nucleic acid binding	GO:0048863//stem cell differentiation;GO:0006357//regulation of transcription from RNA polymerase II promoter;GO:0010833//telomere maintenance via telomere lengthening;GO:0045950//negative regulation of mitotic recombination;GO:0006351//transcription, DNA-templated;GO:0007566//embryo implantation	K09228//KRAB domain-containing zinc finger protein;K09230//SCAN domain-containing zinc finger protein	NP_001013787.1//zinc finger and SCAN domain containing protein 4C [Mus musculus]
75477	574	8	0	-4.33165	0.000446218	Down	0.00259204	Pfn3	GO:0005856//cytoskeleton;GO:0005634//nucleus;GO:0005737//cytoplasm	GO:0008289//lipid binding;GO:0003779//actin binding	GO:0030833//regulation of actin filament polymerization;GO:0030036//actin cytoskeleton organization;GO:0032233//positive regulation of actin filament bundle assembly	K05759//profilin	XP_012974779.1//profilin-3 [Mesocricetus auratus]
68221	466	8	0	-4.33165	0.000446218	Down	0.00259204	Wfdc15a	GO:0005576//extracellular region	GO:0030414//peptidase inhibitor activity	GO:0042742//defense response to bacterium	NA	EDL06368.1//RIKEN cDNA 1700049M11, partial [Mus musculus]
14633	6708	8	0	-4.33165	0.000446218	Down	0.00259204	Gli2	GO:0016020//membrane;GO:0005929//cilium;GO:0097542//ciliary tip;GO:0031514//motile cilium;GO:0016607//nuclear speck;GO:0005737//cytoplasm;GO:0005930//axoneme	GO:0000978//RNA polymerase II proximal promoter sequence-specific DNA binding;GO:0003677//DNA binding;GO:0003682//chromatin binding;GO:1990841//promoter-specific chromatin binding;GO:0001077//transcriptional activator activity, RNA polymerase II proximal promoter sequence-specific DNA binding;GO:0008134//transcription factor binding	GO:0008589//regulation of smoothened signaling pathway;GO:0045666//positive regulation of neuron differentiation;GO:0007442//hindgut morphogenesis;GO:0021965//spinal cord ventral commissure morphogenesis;GO:0021983//pituitary gland development;GO:0007411//axon guidance;GO:0048754//branching morphogenesis of an epithelial tube;GO:0021776//smoothened signaling pathway involved in spinal cord motor …	K16798//zinc finger protein GLI2	NP_001074594.1//zinc finger protein GLI2 [Mus musculus]
18617	869	8	0	-4.33165	0.000446218	Down	0.00259204	Rhox5	GO:0005634//nucleus	GO:0003677//DNA binding	NA	K18491//homeobox protein ESX1	NP_032844.2//homeobox protein Rhox5 [Mus musculus]
432552	2190	8	0	-4.33165	0.000446218	Down	0.00259204	Fam71b	GO:0005634//nucleus	NA	NA	K04650//nuclear receptor co-repressor 1	NP_001013805.1//protein FAM71B [Mus musculus]
17833	8505	8	0	-4.33165	0.000446218	Down	0.00259204	Muc5ac	GO:0070062//extracellular exosome;GO:0005615//extracellular space;GO:0070701//mucus layer;GO:0005737//cytoplasm	NA	GO:0048015//phosphatidylinositol-mediated signaling;GO:0036438//maintenance of lens transparency	K21125//mucin-5AC	NP_034974.1//mucin-5AC precursor [Mus musculus]
70762	4044	8	0	-4.33165	0.000446218	Down	0.00259204	Dclk2	GO:0005856//cytoskeleton;GO:0005622//intracellular;GO:0005737//cytoplasm	GO:0004674//protein serine/threonine kinase activity;GO:0005524//ATP binding;GO:0004672//protein kinase activity	GO:0018107//peptidyl-threonine phosphorylation;GO:0000226//microtubule cytoskeleton organization;GO:0018105//peptidyl-serine phosphorylation;GO:0021860//pyramidal neuron development;GO:0021766//hippocampus development;GO:1900181//negative regulation of protein localization to nucleus;GO:0035556//intracellular signal transduction	K08805//doublecortin-like kinase 1/2 [EC:2.7.11.1]	NP_001182426.1//serine/threonine-protein kinase DCLK2 isoform 3 [Mus musculus];NP_001182427.1//serine/threonine-protein kinase DCLK2 isoform 4 [Mus musculus];EDL15372.1//doublecortin and CaM kinase-like 2, isoform CRA_b, partial [Mus musculus];NP_081815.3//serine/threonine-protein kinase DCLK2 isoform 2 [Mus musculus];NP_001182428.1//serine/threonine-protein kinase DCLK2 isoform 5 [Mus musculus];…
239017	3723	8	0	-4.33165	0.000446218	Down	0.00259204	Ogdhl	GO:0045252//oxoglutarate dehydrogenase complex;GO:0005739//mitochondrion	GO:0004591//oxoglutarate dehydrogenase (succinyl-transferring) activity;GO:0030976//thiamine pyrophosphate binding	GO:0006099//tricarboxylic acid cycle	K00164//2-oxoglutarate dehydrogenase E1 component [EC:1.2.4.2]	XP_006252646.1//PREDICTED: 2-oxoglutarate dehydrogenase-like, mitochondrial isoform X1 [Rattus norvegicus]
67847	3529	8	0	-4.33165	0.000446218	Down	0.00259204	Sncaip	GO:0005654//nucleoplasm;GO:0036464//cytoplasmic ribonucleoprotein granule;GO:0005737//cytoplasm	GO:0042802//identical protein binding;GO:0031625//ubiquitin protein ligase binding	GO:0090083//regulation of inclusion body assembly;GO:0042417//dopamine metabolic process;GO:0046928//regulation of neurotransmitter secretion;GO:0008219//cell death	K04558//synuclein, alpha interacting protein (synphilin)	NP_001186080.1//synphilin-1 isoform 1 [Mus musculus]
100039246	1020	8	0	-4.33165	0.000446218	Down	0.00259204	Plac9b	GO:0005615//extracellular space	NA	NA	NA	NP_997112.1//placenta-specific protein 9 precursor [Mus musculus]
24046	5837	8	0	-4.33165	0.000446218	Down	0.00259204	Scn11a	GO:0070062//extracellular exosome;GO:0044299//C-fiber;GO:0030424//axon;GO:0001518//voltage-gated sodium channel complex;GO:0005886//plasma membrane	GO:0005248//voltage-gated sodium channel activity	GO:0019228//neuronal action potential;GO:0086010//membrane depolarization during action potential;GO:0051930//regulation of sensory perception of pain;GO:0006814//sodium ion transport	K04843//voltage-gated sodium channel type XI alpha	XP_017168851.1//PREDICTED: sodium channel protein type 11 subunit alpha isoform X1 [Mus musculus]
71751	6709	8	0	-4.33165	0.000446218	Down	0.00259204	Map3k13	GO:0016020//membrane;GO:0008385//IkappaB kinase complex	GO:0046872//metal ion binding;GO:0004709//MAP kinase kinase kinase activity;GO:0004674//protein serine/threonine kinase activity;GO:0005524//ATP binding;GO:0042802//identical protein binding;GO:0042803//protein homodimerization activity	GO:0051092//positive regulation of NF-kappaB transcription factor activity;GO:0006468//protein phosphorylation;GO:0046777//protein autophosphorylation;GO:0007254//JNK cascade;GO:0000186//activation of MAPKK activity	K04422//mitogen-activated protein kinase kinase kinase 13 [EC:2.7.11.25]	NP_766409.2//mitogen-activated protein kinase kinase kinase 13 [Mus musculus]
21673	2073	8	0	-4.33165	0.000446218	Down	0.00259204	Dntt	GO:0005634//nucleus;GO:0005654//nucleoplasm;GO:0000791//euchromatin;GO:0005829//cytosol;GO:0016363//nuclear matrix;GO:0000790//nuclear chromatin	GO:0046872//metal ion binding;GO:0003887//DNA-directed DNA polymerase activity;GO:0003677//DNA binding;GO:0003912//DNA nucleotidylexotransferase activity	GO:0033198//response to ATP;GO:0006304//DNA modification;GO:0006259//DNA metabolic process	K00977//DNA nucleotidylexotransferase [EC:2.7.7.31]	NP_033371.2//DNA nucleotidylexotransferase isoform 1 [Mus musculus];NP_001036693.1//DNA nucleotidylexotransferase isoform 2 [Mus musculus]
330890	2637	8	0	-4.33165	0.000446218	Down	0.00259204	Piwil4	GO:0005634//nucleus;GO:0005654//nucleoplasm;GO:0071547//piP-body;GO:0005829//cytosol;GO:0043186//P granule;GO:0005737//cytoplasm	GO:0034584//piRNA binding;GO:0003676//nucleic acid binding	GO:0030154//cell differentiation;GO:0031047//gene silencing by RNA;GO:0007283//spermatogenesis;GO:0006417//regulation of translation;GO:0034587//piRNA metabolic process;GO:0010529//negative regulation of transposition;GO:0043046//DNA methylation involved in gamete generation;GO:0051321//meiotic cell cycle;GO:0007275//multicellular organism development	K02156//aubergine	NP_808573.2//piwi-like protein 4 [Mus musculus]
18191	5157	8	0	-4.33165	0.000446218	Down	0.00259204	Nrxn3	GO:0043234//protein complex;GO:0042734//presynaptic membrane;GO:0016021//integral component of membrane	GO:0005246//calcium channel regulator activity	GO:0007416//synapse assembly;GO:0007269//neurotransmitter secretion;GO:0007155//cell adhesion;GO:0001525//angiogenesis;GO:0007268//chemical synaptic transmission	K07377//neurexin	XP_015349949.1//PREDICTED: neurexin 3 isoform X1 [Marmota marmota marmota];EDL18960.1//mCG6347, isoform CRA_a, partial [Mus musculus];XP_017937950.1//PREDICTED: neurexin 3 isoform X12 [Manacus vitellinus]
12124	943	8	0	-4.33165	0.000446218	Down	0.00259204	Bik	GO:0005740//mitochondrial envelope;GO:0012505//endomembrane system;GO:0016021//integral component of membrane;GO:0031966//mitochondrial membrane	GO:0046982//protein heterodimerization activity;GO:0051400//BH domain binding	GO:0032464//positive regulation of protein homooligomerization;GO:0090200//positive regulation of release of cytochrome c from mitochondria;GO:0008637//apoptotic mitochondrial changes;GO:0007283//spermatogenesis;GO:0008584//male gonad development	K18452//Bcl-2-interacting killer	XP_006520417.1//PREDICTED: bcl-2-interacting killer isoform X2 [Mus musculus]
15530	14201	8	0	-4.33165	0.000446218	Down	0.00259204	Hspg2	GO:0031012//extracellular matrix;GO:0070062//extracellular exosome;GO:0005605//basal lamina;GO:0005615//extracellular space;GO:0005925//focal adhesion;GO:0005578//proteinaceous extracellular matrix;GO:0005796//Golgi lumen;GO:0005576//extracellular region;GO:0005604//basement membrane	GO:0002020//protease binding;GO:0008022//protein C-terminus binding;GO:0005509//calcium ion binding	GO:0001958//endochondral ossification;GO:0001525//angiogenesis;GO:0048738//cardiac muscle tissue development;GO:0006024//glycosaminoglycan biosynthetic process;GO:0007420//brain development;GO:0060351//cartilage development involved in endochondral bone morphogenesis;GO:0002062//chondrocyte differentiation;GO:0006898//receptor-mediated endocytosis;GO:0048704//embryonic skeletal system morphogenes…	K06255//heparan sulfate proteoglycan 2 (perlecan)	NP_032331.2//basement membrane-specific heparan sulfate proteoglycan core protein precursor [Mus musculus]
14599	903	8	0	-4.33165	0.000446218	Down	0.00259204	Gh	GO:0031012//extracellular matrix;GO:0005634//nucleus;GO:0005615//extracellular space;GO:0005802//trans-Golgi network;GO:0030141//secretory granule;GO:0005829//cytosol;GO:0005576//extracellular region;GO:0005739//mitochondrion;GO:0005886//plasma membrane	GO:0046872//metal ion binding;GO:0005131//growth hormone receptor binding;GO:0005179//hormone activity	GO:1901215//negative regulation of neuron death;GO:0071469//cellular response to alkaline pH;GO:0009416//response to light stimulus;GO:0032094//response to food;GO:0034097//response to cytokine;GO:0007405//neuroblast proliferation;GO:0032355//response to estradiol;GO:0060397//JAK-STAT cascade involved in growth hormone signaling pathway;GO:0007565//female pregnancy;GO:0032869//cellular response t…	K05438//growth hormone	ERE69238.1//somatotropin-like protein [Cricetulus griseus]
20187	3136	8	0	-4.33165	0.000446218	Down	0.00259204	Ryk	GO:0016020//membrane;GO:0005634//nucleus;GO:0016021//integral component of membrane;GO:0005886//plasma membrane;GO:0005737//cytoplasm	GO:0005524//ATP binding;GO:0016301//kinase activity;GO:0017147//Wnt-protein binding;GO:0005109//frizzled binding;GO:0004713//protein tyrosine kinase activity;GO:0004672//protein kinase activity;GO:0004888//transmembrane signaling receptor activity;GO:0042813//Wnt-activated receptor activity	GO:0033278//cell proliferation in midbrain;GO:0050919//negative chemotaxis;GO:1904953//Wnt signaling pathway involved in midbrain dopaminergic neuron differentiation;GO:0031175//neuron projection development;GO:0071679//commissural neuron axon guidance;GO:0007411//axon guidance;GO:0048705//skeletal system morphogenesis;GO:0022038//corpus callosum development;GO:1904948//midbrain dopaminergic neur…	K05128//RYK receptor-like tyrosine kinase [EC:2.7.10.1]	NP_001036072.1//tyrosine-protein kinase RYK isoform 2 precursor [Mus musculus];EDL21060.1//mCG6211, partial [Mus musculus];NP_038677.3//tyrosine-protein kinase RYK isoform 1 precursor [Mus musculus]
237858	3237	8	0	-4.33165	0.000446218	Down	0.00259204	Tusc5	GO:0016020//membrane;GO:0005623//cell;GO:0005622//intracellular;GO:0016021//integral component of membrane;GO:0005886//plasma membrane;GO:0030659//cytoplasmic vesicle membrane	NA	GO:0032869//cellular response to insulin stimulus;GO:0072659//protein localization to plasma membrane;GO:0045026//plasma membrane fusion;GO:0009607//response to biotic stimulus;GO:0044381//glucose import in response to insulin stimulus;GO:0099638//endosome to plasma membrane protein transport	K06566//interferon induced transmembrane protein	EDL12865.1//tumor suppressor candidate 5, partial [Mus musculus]
11752	1892	8	0	-4.33165	0.000446218	Down	0.00259204	Anxa8	GO:0070062//extracellular exosome;GO:0005829//cytosol;GO:0031902//late endosome membrane;GO:0005886//plasma membrane	GO:0051015//actin filament binding;GO:0005547//phosphatidylinositol-3,4,5-trisphosphate binding;GO:0005544//calcium-dependent phospholipid binding;GO:0005509//calcium ion binding;GO:0043325//phosphatidylinositol-3,4-bisphosphate binding;GO:0005546//phosphatidylinositol-4,5-bisphosphate binding	GO:1900138//negative regulation of phospholipase A2 activity;GO:0016197//endosomal transport;GO:1900004//negative regulation of serine-type endopeptidase activity;GO:0007596//blood coagulation;GO:0007032//endosome organization	K17096//annexin A8	NP_001268774.1//annexin A8 isoform 2 [Mus musculus];NP_038501.2//annexin A8 isoform 1 [Mus musculus]
69539	1671	8	0	-4.33165	0.000446218	Down	0.00259204	Trnp1	GO:0005634//nucleus;GO:0005719//nuclear euchromatin	GO:0003677//DNA binding	GO:0061351//neural precursor cell proliferation;GO:0006355//regulation of transcription, DNA-templated;GO:0042127//regulation of cell proliferation;GO:0006351//transcription, DNA-templated;GO:0051726//regulation of cell cycle;GO:0007049//cell cycle;GO:0021696//cerebellar cortex morphogenesis	K03129//transcription initiation factor TFIID subunit 4	NP_001074625.1//TMF-regulated nuclear protein 1 [Mus musculus]
114249	4619	8	0	-4.33165	0.000446218	Down	0.00259204	Npnt	GO:0016020//membrane;GO:0031012//extracellular matrix;GO:0070062//extracellular exosome;GO:0005615//extracellular space;GO:0005576//extracellular region;GO:0030485//smooth muscle contractile fiber;GO:0005578//proteinaceous extracellular matrix;GO:0005604//basement membrane	GO:0005178//integrin binding;GO:0005509//calcium ion binding	GO:0045184//establishment of protein localization;GO:0097195//pilomotor reflex;GO:0071356//cellular response to tumor necrosis factor;GO:0045669//positive regulation of osteoblast differentiation;GO:0045987//positive regulation of smooth muscle contraction;GO:0007160//cell-matrix adhesion;GO:2000721//positive regulation of transcription from RNA polymerase II promoter involved in smooth muscle ce…	K06824//nephronectin	NP_001025007.1//nephronectin isoform b precursor [Mus musculus];XP_021050925.1//nephronectin isoform X2 [Mus pahari];XP_021050924.1//nephronectin isoform X1 [Mus pahari];BAE34649.1//unnamed protein product, partial [Mus musculus];NP_277060.2//nephronectin isoform a precursor [Mus musculus]
24108	947	8	0	-4.33165	0.000446218	Down	0.00259204	Ubd	GO:0005634//nucleus;GO:0016235//aggresome;GO:0001650//fibrillar center;GO:0005737//cytoplasm	GO:0070628//proteasome binding	GO:0016567//protein ubiquitination;GO:0032446//protein modification by small protein conjugation;GO:0043123//positive regulation of I-kappaB kinase/NF-kappaB signaling;GO:1901990//regulation of mitotic cell cycle phase transition;GO:0043065//positive regulation of apoptotic process;GO:0006511//ubiquitin-dependent protein catabolic process;GO:0034612//response to tumor necrosis factor;GO:0070842//…	K12157//ubiquitin D	NP_075626.1//ubiquitin D [Mus musculus]
217122	2707	8	0	-4.33165	0.000446218	Down	0.00259204	Gm11545	GO:0016021//integral component of membrane	NA	NA	NA	NP_001099031.1//uncharacterized protein LOC217122 precursor [Mus musculus]
77045	3809	8	0	-4.33165	0.000446218	Down	0.00259204	Bcl7a	NA	NA	NA	NA	EDL19639.1//B-cell CLL/lymphoma 7A, isoform CRA_a, partial [Mus musculus]
242669	1978	8	0	-4.33165	0.000446218	Down	0.00259204	Azin2	GO:1990005//granular vesicle;GO:0030425//dendrite;GO:0030424//axon;GO:0005634//nucleus;GO:0031410//cytoplasmic vesicle;GO:0033116//endoplasmic reticulum-Golgi intermediate compartment membrane;GO:0005802//trans-Golgi network;GO:0005801//cis-Golgi network;GO:0048471//perinuclear region of cytoplasm;GO:0043204//perikaryon;GO:0030133//transport vesicle;GO:0005829//cytosol;GO:0005739//mitochondrion	GO:0015489//putrescine transmembrane transporter activity;GO:0042978//ornithine decarboxylase activator activity;GO:0003824//catalytic activity	GO:0098629//trans-Golgi network membrane organization;GO:1902269//positive regulation of polyamine transmembrane transport;GO:0015847//putrescine transport;GO:0042177//negative regulation of protein catabolic process;GO:0006596//polyamine biosynthetic process;GO:0006591//ornithine metabolic process;GO:0043085//positive regulation of catalytic activity;GO:0033387//putrescine biosynthetic process f…	K01583//arginine decarboxylase [EC:4.1.1.19]	NP_766463.1//antizyme inhibitor 2 isoform 1 [Mus musculus];AAH65772.1//Adc protein, partial [Mus musculus]
231470	15848	8	0	-4.33165	0.000446218	Down	0.00259204	Fras1	NA	NA	NA	K08654//proprotein convertase subtilisin/kexin type 5 [EC:3.4.21.-]	XP_021018122.1//extracellular matrix protein FRAS1 [Mus caroli]
228491	4276	7.99	0	-4.32985	0.0004492	Down	0.00261086	Zfp770	GO:0005634//nucleus	GO:0000981//RNA polymerase II transcription factor activity, sequence-specific DNA binding;GO:0003676//nucleic acid binding	NA	K09228//KRAB domain-containing zinc finger protein	XP_006224612.1//PREDICTED: zinc finger protein 770 [Rattus norvegicus]
69270	1100	174	11	-4.31516	3.77306e-45	Down	9.46612e-45	Gins1	GO:0005634//nucleus;GO:0005737//cytoplasm;GO:0000811//GINS complex	GO:0043138//3'-5' DNA helicase activity	GO:0001833//inner cell mass cell proliferation;GO:0006260//DNA replication;GO:1902983//DNA strand elongation involved in mitotic DNA replication	K10732//GINS complex subunit 1	XP_006985588.2//PREDICTED: DNA replication complex GINS protein PSF1 [Peromyscus maniculatus bairdii]
66442	1504	1043	66	-4.31378	1.36568e-258	Down	9.85763e-259	Spc25	GO:0005634//nucleus;GO:0000777//condensed chromosome kinetochore;GO:0031262//Ndc80 complex	NA	GO:0007059//chromosome segregation;GO:0051301//cell division;GO:0007052//mitotic spindle organization	K11550//kinetochore protein Spc25, animal type	EDL27028.1//spindle pole body component 25 homolog (S. cerevisiae), isoform CRA_b, partial [Mus musculus]
214403	2710	37.69	2.39	-4.31075	1.50921e-11	Down	6.55213e-11	Gm4788	NA	NA	NA	K04004//complement factor H	NP_001153775.1//complement factor H-related protein C isoform 2 precursor [Mus musculus];NP_001153776.1//complement factor H-related protein C isoform 3 precursor [Mus musculus];NP_001025148.3//complement factor H-related protein C isoform 1 precursor [Mus musculus]
12704	6898	173	11	-4.30685	7.30221e-45	Down	1.84054e-44	Cit	GO:0032154//cleavage furrow;GO:0005622//intracellular;GO:0031985//Golgi cisterna;GO:0005886//plasma membrane;GO:0043025//neuronal cell body	GO:0097110//scaffold protein binding;GO:0017048//Rho GTPase binding;GO:0046872//metal ion binding;GO:0004674//protein serine/threonine kinase activity;GO:0005524//ATP binding;GO:0030165//PDZ domain binding	GO:0032467//positive regulation of cytokinesis;GO:0008064//regulation of actin polymerization or depolymerization;GO:0000281//mitotic cytokinesis;GO:0051402//neuron apoptotic process;GO:0035556//intracellular signal transduction;GO:0007030//Golgi organization;GO:0000086//G2/M transition of mitotic cell cycle	K16308//citron Rho-interacting kinase [EC:2.7.11.1]	NP_031734.3//citron Rho-interacting kinase [Mus musculus]
20410	2894	1031	66	-4.29709	3.80348e-255	Down	2.7855e-255	Sorbs3	GO:0005856//cytoskeleton;GO:0005634//nucleus;GO:0005925//focal adhesion;GO:0005737//cytoplasm	GO:0017166//vinculin binding;GO:0008134//transcription factor binding	GO:0000122//negative regulation of transcription from RNA polymerase II promoter;GO:0007155//cell adhesion;GO:0051496//positive regulation of stress fiber assembly;GO:0007015//actin filament organization;GO:0043410//positive regulation of MAPK cascade;GO:0031589//cell-substrate adhesion	K06086//sorbin and SH3 domain containing 1	NP_035496.1//vinexin isoform a [Mus musculus]
100862329	1921	7.78	0	-4.29142	0.000520334	Down	0.0030399	Btbd35f21	NA	NA	NA	K10485//BTB/POZ domain-containing protein 13 (germ cell-less protein-like 1)	NP_001257598.1//mouse germ cell-less haploid specific [Mus musculus]
622434	5205	31	2	-4.28585	7.35647e-10	Down	3.34028e-09	Arhgef26	NA	GO:0005089//Rho guanyl-nucleotide exchange factor activity	GO:0097178//ruffle assembly;GO:0001886//endothelial cell morphogenesis;GO:0035023//regulation of Rho protein signal transduction	K13744//Rho guanine nucleotide exchange factor 26	NP_001074764.1//rho guanine nucleotide exchange factor 26 [Mus musculus]
404634	1910	33.52	2.17	-4.28091	1.75991e-10	Down	7.85726e-10	H2afy2	GO:0070062//extracellular exosome;GO:0001740//Barr body;GO:0005634//nucleus;GO:0005654//nucleoplasm;GO:0000784//nuclear chromosome, telomeric region;GO:0000785//chromatin;GO:0000790//nuclear chromatin;GO:0035098//ESC/E(Z) complex;GO:0000786//nucleosome	GO:0003677//DNA binding;GO:0000977//RNA polymerase II regulatory region sequence-specific DNA binding;GO:0046982//protein heterodimerization activity;GO:0031490//chromatin DNA binding;GO:0044212//transcription regulatory region DNA binding	GO:1901837//negative regulation of transcription of nuclear large rRNA transcript from RNA polymerase I promoter;GO:0006342//chromatin silencing;GO:0045618//positive regulation of keratinocyte differentiation;GO:0006334//nucleosome assembly;GO:0007549//dosage compensation;GO:0007420//brain development;GO:0000122//negative regulation of transcription from RNA polymerase II promoter;GO:0016569//cov…	K11251//histone H2A	NP_996883.1//core histone macro-H2A.2 [Mus musculus]
68428	2769	2489	162	-4.27315	0	Down	0	Steap3	GO:0010008//endosome membrane;GO:0005768//endosome;GO:0005887//integral component of plasma membrane;GO:0016021//integral component of membrane;GO:0005771//multivesicular body;GO:0005886//plasma membrane;GO:0005737//cytoplasm	GO:0008823//cupric reductase activity;GO:0046872//metal ion binding;GO:0000293//ferric-chelate reductase activity;GO:0052851//ferric-chelate reductase (NADPH) activity	GO:0055114//oxidation-reduction process;GO:0006915//apoptotic process;GO:0009306//protein secretion;GO:0055072//iron ion homeostasis;GO:0098706//ferric iron import across plasma membrane;GO:0006826//iron ion transport;GO:0015677//copper ion import;GO:1990182//exosomal secretion;GO:1902167//positive regulation of intrinsic apoptotic signaling pathway in response to DNA damage by p53 class mediator…	K10142//metalloreductase STEAP3 [EC:1.16.1.-]	XP_006529908.1//PREDICTED: metalloreductase STEAP3 isoform X1 [Mus musculus];XP_006529909.1//PREDICTED: metalloreductase STEAP3 isoform X2 [Mus musculus]
215929	2679	15.82	1.03	-4.27269	4.66885e-06	Down	2.42819e-05	Mfsd4b1	GO:0016324//apical plasma membrane;GO:0016021//integral component of membrane	GO:0005355//glucose transmembrane transporter activity;GO:0015293//symporter activity	GO:0006814//sodium ion transport	K08175//MFS transporter, FHS family, Na+ dependent glucose transporter 1	NP_659070.2//sodium-dependent glucose transporter 1A [Mus musculus]
232408	1708	61	4	-4.26239	3.11774e-17	Down	1.1906e-16	Klrb1f	GO:0009986//cell surface;GO:0016021//integral component of membrane;GO:0005886//plasma membrane	GO:0030246//carbohydrate binding;GO:0004872//receptor activity	NA	K06543//killer cell lectin-like receptor subfamily B	NP_694734.1//killer cell lectin-like receptor subfamily B member 1F [Mus musculus]
78252	3368	108.39	7.11	-4.26189	7.68173e-29	Down	2.38882e-28	Nxpe2	GO:0016021//integral component of membrane	NA	NA	K15010//homer;K02324//DNA polymerase epsilon subunit 1 [EC:2.7.7.7]	NP_084345.2//NXPE family member 2 [Mus musculus]
100043387	1621	100.84	6.62	-4.26075	5.44871e-27	Down	1.74338e-26	Gm14305	NA	NA	NA	K09228//KRAB domain-containing zinc finger protein	CAM27169.1//novel KRAB box and zinc finger, C2H2 type domain containing protein [Mus musculus]
68526	4969	167	11	-4.25593	3.86711e-43	Down	9.96597e-43	Gpr155	GO:0070062//extracellular exosome;GO:0005622//intracellular;GO:0016021//integral component of membrane;GO:0005737//cytoplasm	NA	GO:0050890//cognition;GO:0055085//transmembrane transport;GO:0035556//intracellular signal transduction	K20402//DEP domain-containing mTOR-interacting protein;K19475//WAS/WASL-interacting protein	XP_006500167.1//PREDICTED: integral membrane protein GPR155 isoform X1 [Mus musculus];XP_006500170.1//PREDICTED: integral membrane protein GPR155 isoform X3 [Mus musculus];NP_001263373.1//integral membrane protein GPR155 isoform 4 [Mus musculus]
18113	1013	181	12	-4.24654	1.67236e-46	Down	4.12522e-46	Nnmt	GO:0005829//cytosol	GO:0008168//methyltransferase activity;GO:0008112//nicotinamide N-methyltransferase activity;GO:0098603//selenol Se-methyltransferase activity	GO:0031100//animal organ regeneration;GO:0042493//response to drug;GO:0010243//response to organonitrogen compound;GO:0001887//selenium compound metabolic process;GO:0032259//methylation	K00541//nicotinamide N-methyltransferase [EC:2.1.1.1]	EDL25708.1//nicotinamide N-methyltransferase, isoform CRA_a, partial [Mus musculus];NP_035054.1//nicotinamide N-methyltransferase isoform 1 [Mus musculus]
56702	794	105	7	-4.23854	6.13067e-28	Down	1.94015e-27	Hist1h1b	GO:0005634//nucleus;GO:0000786//nucleosome	GO:0003677//DNA binding	GO:0006334//nucleosome assembly;GO:0007517//muscle organ development	K11254//histone H4;K11275//histone H1/5	NP_064418.1//histone H1.5 [Mus musculus]
73677	1693	60	4	-4.23854	6.05506e-17	Down	2.33044e-16	Psma8	GO:0070062//extracellular exosome;GO:0019773//proteasome core complex, alpha-subunit complex;GO:0005634//nucleus;GO:0005829//cytosol;GO:1990111//spermatoproteasome complex;GO:0005737//cytoplasm	GO:0004298//threonine-type endopeptidase activity	GO:0006511//ubiquitin-dependent protein catabolic process	K02731//20S proteasome subunit alpha 4 [EC:3.4.25.1]	EDL01589.1//mCG144520, partial [Mus musculus]
329207	3851	45	3	-4.23854	2.90735e-13	Down	1.20639e-12	Rbm44	GO:0045171//intercellular bridge;GO:0005737//cytoplasm	GO:0003723//RNA binding;GO:0042803//protein homodimerization activity	NA	NA	NP_001028580.1//RNA-binding protein 44 [Mus musculus]
239546	2233	30	2	-4.23854	1.43973e-09	Down	6.59553e-09	Zfp647	NA	NA	NA	K09228//KRAB domain-containing zinc finger protein	XP_010628738.2//PREDICTED: zinc finger protein 250 [Fukomys damarensis]
192188	8152	15	1	-4.23854	7.79701e-06	Down	4.09835e-05	Stab2	GO:0005887//integral component of plasma membrane;GO:0009897//external side of plasma membrane;GO:0005829//cytosol	GO:0005041//low-density lipoprotein receptor activity;GO:0005044//scavenger receptor activity;GO:0030169//low-density lipoprotein particle binding;GO:0005509//calcium ion binding;GO:0005540//hyaluronic acid binding	GO:0030193//regulation of blood coagulation;GO:0010468//regulation of gene expression;GO:0007155//cell adhesion;GO:0006897//endocytosis;GO:0042742//defense response to bacterium	K19013//stabilin-2	NP_619614.1//stabilin-2 precursor [Mus musculus]
105193	2308	15	1	-4.23854	7.79701e-06	Down	4.09835e-05	Nhlrc1	GO:0005634//nucleus;GO:0005783//endoplasmic reticulum;GO:0048471//perinuclear region of cytoplasm	GO:0061630//ubiquitin protein ligase activity;GO:0046872//metal ion binding;GO:0004842//ubiquitin-protein transferase activity	GO:0043161//proteasome-mediated ubiquitin-dependent protein catabolic process;GO:0016567//protein ubiquitination;GO:0031398//positive regulation of protein ubiquitination;GO:0006914//autophagy;GO:0000209//protein polyubiquitination	K10602//E3 ubiquitin-protein ligase NHLRC1 [EC:2.3.2.27]	NP_780549.1//E3 ubiquitin-protein ligase NHLRC1 [Mus musculus]
11425	518	44.74	3	-4.23018	3.46087e-13	Down	1.4378e-12	Apoc4	GO:0034364//high-density lipoprotein particle;GO:0034361//very-low-density lipoprotein particle	GO:0005319//lipid transporter activity	GO:0070328//triglyceride homeostasis;GO:0010890//positive regulation of sequestering of triglyceride	K22287//apolipoprotein C-II	NP_031411.1//apolipoprotein C-IV precursor [Mus musculus]
435921	657	7.45	0	-4.22889	0.000657171	Down	0.00386448	Clec2f	GO:0016021//integral component of membrane	GO:0030246//carbohydrate binding	NA	K10071//C-type lectin domain family 2 member B;K10072//C-type lectin domain family 2 member D	NP_001264131.1//C-type lectin domain family 2 member F [Mus musculus]
65962	2006	2498	168	-4.22589	0	Down	0	Slc9a3r2	GO:0016020//membrane;GO:0070062//extracellular exosome;GO:0005634//nucleus;GO:0005925//focal adhesion;GO:0016324//apical plasma membrane;GO:0005737//cytoplasm;GO:0012505//endomembrane system;GO:0032421//stereocilium bundle;GO:0032420//stereocilium;GO:0005886//plasma membrane	GO:0032947//protein complex scaffold activity;GO:0008022//protein C-terminus binding;GO:0019902//phosphatase binding;GO:0005102//receptor binding;GO:0045296//cadherin binding;GO:0008013//beta-catenin binding	GO:0007605//sensory perception of sound;GO:0014067//negative regulation of phosphatidylinositol 3-kinase signaling	K13358//Na(+)/H(+) exchange regulatory cofactor NHE-RF2	NP_075938.2//Na(+)/H(+) exchange regulatory cofactor NHE-RF2 isoform B [Mus musculus];EDL22349.1//solute carrier family 9 (sodium/hydrogen exchanger), isoform 3 regulator 2, isoform CRA_b, partial [Mus musculus]
78558	2612	1322	89	-4.22443	0	Down	0	Htra3	GO:0005576//extracellular region	GO:0004252//serine-type endopeptidase activity;GO:0005520//insulin-like growth factor binding;GO:0004175//endopeptidase activity;GO:0008236//serine-type peptidase activity	GO:0001558//regulation of cell growth;GO:0030514//negative regulation of BMP signaling pathway;GO:0006508//proteolysis;GO:0030512//negative regulation of transforming growth factor beta receptor signaling pathway	K08785//HtrA serine peptidase 3 [EC:3.4.21.-]	NP_001036080.1//serine protease HTRA3 isoform b precursor [Mus musculus];NP_084403.2//serine protease HTRA3 isoform a precursor [Mus musculus]
14582	1766	784	53	-4.21844	9.87404e-193	Down	9.00079e-193	Gfi1b	GO:0005667//transcription factor complex;GO:0016363//nuclear matrix	GO:0001085//RNA polymerase II transcription factor binding;GO:0003676//nucleic acid binding	GO:0006355//regulation of transcription, DNA-templated;GO:0051569//regulation of histone H3-K4 methylation;GO:0030097//hemopoiesis	K09228//KRAB domain-containing zinc finger protein	XP_004476057.1//PREDICTED: zinc finger protein Gfi-1b isoform X1 [Dasypus novemcinctus];XP_017890293.1//PREDICTED: zinc finger protein Gfi-1b-like [Ceratina calcarata]
72391	773	634	43	-4.21373	3.21255e-156	Down	3.43819e-156	Cdkn3	GO:0005634//nucleus;GO:0005829//cytosol;GO:0005737//cytoplasm;GO:0048471//perinuclear region of cytoplasm	GO:0008138//protein tyrosine/serine/threonine phosphatase activity;GO:0004725//protein tyrosine phosphatase activity;GO:0004722//protein serine/threonine phosphatase activity	GO:0000082//G1/S transition of mitotic cell cycle;GO:0006974//cellular response to DNA damage stimulus;GO:0007050//cell cycle arrest	K14167//cyclin-dependent kinase inhibitor 3 [EC:3.1.3.16 3.1.3.48]	EDL20719.1//mCG4635, isoform CRA_c, partial [Mus musculus]
60411	1330	123.26	8.38	-4.21026	2.76932e-32	Down	8.20777e-32	Cenpk	GO:0005634//nucleus;GO:0000777//condensed chromosome kinetochore	NA	GO:0045944//positive regulation of transcription from RNA polymerase II promoter	K11503//centromere protein K	NP_851406.1//centromere protein K isoform 2 [Mus musculus];NP_068562.1//centromere protein K isoform 1 [Mus musculus]
217154	3049	220	15	-4.20612	9.8425e-56	Down	2.18594e-55	Stac2	GO:0005622//intracellular	GO:0046872//metal ion binding	GO:0035556//intracellular signal transduction	K05730//guanine nucleotide exchange factor VAV	NP_666140.1//SH3 and cysteine-rich domain-containing protein 2 [Mus musculus]
20709	1920	7.33	0	-4.20547	0.000715282	Down	0.00421811	Serpinb9f	GO:0005615//extracellular space;GO:0005737//cytoplasm	GO:0004867//serine-type endopeptidase inhibitor activity	GO:0002244//hematopoietic progenitor cell differentiation	K13963//serpin B	NP_899020.1//serine (or cysteine) proteinase inhibitor, clade B, member 9f [Mus musculus]
54141	3822	469	32	-4.2051	4.58747e-116	Down	6.18483e-116	Spag5	GO:0072686//mitotic spindle;GO:0035371//microtubule plus-end;GO:0005737//cytoplasm;GO:0034451//centriolar satellite;GO:0097431//mitotic spindle pole;GO:0030496//midbody;GO:0005819//spindle;GO:0000777//condensed chromosome kinetochore;GO:0000776//kinetochore	GO:0008017//microtubule binding	GO:1905832//positive regulation of spindle assembly;GO:0007059//chromosome segregation;GO:0032388//positive regulation of intracellular transport;GO:0090235//regulation of metaphase plate congression;GO:0007051//spindle organization;GO:0051294//establishment of spindle orientation;GO:0000070//mitotic sister chromatid segregation;GO:0051301//cell division;GO:0071539//protein localization to centro…	K21764//sperm-associated antigen 5	NP_059103.1//sperm-associated antigen 5 [Mus musculus]
56716	3341	2091	142.71	-4.20469	0	Down	0	Mlst8	GO:0031931//TORC1 complex;GO:0031932//TORC2 complex;GO:0005737//cytoplasm	GO:0043539//protein serine/threonine kinase activator activity	GO:0050731//positive regulation of peptidyl-tyrosine phosphorylation;GO:0031929//TOR signaling;GO:0043087//regulation of GTPase activity;GO:0038202//TORC1 signaling;GO:0030838//positive regulation of actin filament polymerization;GO:0032956//regulation of actin cytoskeleton organization;GO:0032008//positive regulation of TOR signaling	K08266//target of rapamycin complex subunit LST8	XP_006524742.1//PREDICTED: target of rapamycin complex subunit LST8 isoform X3 [Mus musculus];EDM03836.1//G protein beta subunit-like, isoform CRA_b [Rattus norvegicus]
664987	631	7.32	0	-4.2035	0.000720322	Down	0.00424903	Gm14393	GO:0005634//nucleus;GO:0005622//intracellular	GO:0046872//metal ion binding;GO:0003700//DNA binding transcription factor activity;GO:0003676//nucleic acid binding	GO:0006355//regulation of transcription, DNA-templated	K09228//KRAB domain-containing zinc finger protein	EDL01102.1//mCG112779 [Mus musculus]
214901	3163	306	21	-4.19672	1.72812e-76	Down	3.14769e-76	Chtf18	GO:0016020//membrane;GO:0005634//nucleus;GO:0005654//nucleoplasm;GO:0031390//Ctf18 RFC-like complex;GO:0005829//cytosol;GO:0005737//cytoplasm	GO:0003689//DNA clamp loader activity;GO:0005524//ATP binding;GO:0043142//single-stranded DNA-dependent ATPase activity	GO:0007131//reciprocal meiotic recombination;GO:0051985//negative regulation of chromosome segregation;GO:0007140//male meiotic nuclear division;GO:1900264//positive regulation of DNA-directed DNA polymerase activity;GO:0007283//spermatogenesis	K11269//chromosome transmission fidelity protein 18	AAH24142.1//CTF18, chromosome transmission fidelity factor 18 homolog (S. cerevisiae) [Mus musculus]
319899	6577	102	7	-4.19672	4.50127e-27	Down	1.43923e-26	Dock6	GO:0005622//intracellular	GO:0005085//guanyl-nucleotide exchange factor activity	GO:0007264//small GTPase mediated signal transduction	K21852//dedicator of cytokinesis protein 6/7/8	XP_021063534.1//dedicator of cytokinesis protein 6 isoform X1 [Mus pahari]
68891	2733	187672	12902.8	-4.19411	0	Down	0	Cd177	GO:0070062//extracellular exosome;GO:0005886//plasma membrane;GO:0031225//anchored component of membrane	NA	NA	K06552//CD177 antigen	NP_081138.2//CD177 antigen precursor [Mus musculus]
67374	4822	1846	127	-4.19316	0	Down	0	Jam2	GO:0016021//integral component of membrane;GO:0005923//bicellular tight junction;GO:0005886//plasma membrane	GO:0046982//protein heterodimerization activity	GO:0007162//negative regulation of cell adhesion	K06735//junctional adhesion molecule 2	NP_076333.3//junctional adhesion molecule B precursor [Mus musculus]
11846	1489	130017	8946	-4.19297	0	Down	0	Arg1	GO:0070062//extracellular exosome;GO:0005634//nucleus;GO:0005615//extracellular space;GO:0005741//mitochondrial outer membrane;GO:0043025//neuronal cell body;GO:0043005//neuron projection	GO:0004053//arginase activity;GO:0030145//manganese ion binding	GO:0060135//maternal process involved in female pregnancy;GO:0071222//cellular response to lipopolysaccharide;GO:0032964//collagen biosynthetic process;GO:0071560//cellular response to transforming growth factor beta stimulus;GO:0042130//negative regulation of T cell proliferation;GO:0010963//regulation of L-arginine import;GO:0033197//response to vitamin E;GO:2000552//negative regulation of T-he…	K01476//arginase [EC:3.5.3.1]	BAE28901.1//unnamed protein product [Mus musculus]
102920	3624	232	16	-4.18963	1.59988e-58	Down	3.45291e-58	Cenpi	GO:0016604//nuclear body;GO:0005829//cytosol;GO:0000776//kinetochore	NA	GO:0034508//centromere complex assembly	K11501//centromere protein I	NP_666036.1//centromere protein I [Mus musculus]
74682	4376	29	2	-4.18963	2.82017e-09	Down	1.30368e-08	Wdr35	GO:0036064//ciliary basal body;GO:0005813//centrosome;GO:0030991//intraciliary transport particle A;GO:0005737//cytoplasm;GO:0005930//axoneme	GO:0035091//phosphatidylinositol binding	GO:0043280//positive regulation of cysteine-type endopeptidase activity involved in apoptotic process;GO:0097421//liver regeneration;GO:0032496//response to lipopolysaccharide;GO:0061512//protein localization to cilium;GO:0045019//negative regulation of nitric oxide biosynthetic process;GO:0010629//negative regulation of gene expression;GO:0071356//cellular response to tumor necrosis factor;GO:00…	K19674//WD repeat-containing protein 35	EDK98417.1//WD repeat domain 35, isoform CRA_b, partial [Mus musculus]
54132	1524	2403	166	-4.18723	0	Down	0	Pdlim1	GO:0005856//cytoskeleton;GO:0005925//focal adhesion;GO:0005913//cell-cell adherens junction;GO:0005667//transcription factor complex;GO:0005737//cytoplasm	GO:0046872//metal ion binding;GO:0098641//cadherin binding involved in cell-cell adhesion;GO:0003713//transcription coactivator activity	GO:0006355//regulation of transcription, DNA-templated;GO:0001666//response to hypoxia	K19867//LIM domain-binding protein 3	NP_058557.2//PDZ and LIM domain protein 1 [Mus musculus]
26909	5506	188	13	-4.1858	7.43751e-48	Down	1.80573e-47	Exo1	GO:0005634//nucleus;GO:0005654//nucleoplasm;GO:0016604//nuclear body	GO:0046872//metal ion binding;GO:0051908//double-stranded DNA 5'-3' exodeoxyribonuclease activity;GO:0003677//DNA binding;GO:0008409//5'-3' exonuclease activity;GO:0048256//flap endonuclease activity;GO:0003682//chromatin binding;GO:0035312//5'-3' exodeoxyribonuclease activity;GO:0045145//single-stranded DNA 5'-3' exodeoxyribonuclease activity	GO:0045190//isotype switching;GO:0016446//somatic hypermutation of immunoglobulin genes;GO:0006298//mismatch repair;GO:0051321//meiotic cell cycle;GO:0006139//nucleobase-containing compound metabolic process;GO:0002455//humoral immune response mediated by circulating immunoglobulin;GO:0006310//DNA recombination	K10746//exonuclease 1 [EC:3.1.-.-]	NP_036142.2//exonuclease 1 [Mus musculus]
18682	2369	7.23	0	-4.18565	0.000768576	Down	0.00453793	Phkg1	GO:0005964//phosphorylase kinase complex	GO:0050321//tau-protein kinase activity;GO:0005524//ATP binding;GO:0004689//phosphorylase kinase activity;GO:0005516//calmodulin binding;GO:0019899//enzyme binding	GO:0018107//peptidyl-threonine phosphorylation;GO:0005977//glycogen metabolic process;GO:0005978//glycogen biosynthetic process;GO:0018105//peptidyl-serine phosphorylation;GO:0006468//protein phosphorylation;GO:0035556//intracellular signal transduction	K00871//phosphorylase kinase gamma subunit [EC:2.7.11.19]	NP_035209.1//phosphorylase b kinase gamma catalytic chain, skeletal muscle/heart isoform [Mus musculus]
243743	12602	101	7	-4.18251	8.75398e-27	Down	2.80774e-26	Plxna4	GO:0016021//integral component of membrane;GO:0005886//plasma membrane	GO:0017154//semaphorin receptor activity	GO:0021636//trigeminal nerve morphogenesis;GO:0007399//nervous system development;GO:0021612//facial nerve structural organization;GO:0048485//sympathetic nervous system development;GO:0021785//branchiomotor neuron axon guidance;GO:0021637//trigeminal nerve structural organization;GO:0048812//neuron projection morphogenesis;GO:0021644//vagus nerve morphogenesis;GO:0048841//regulation of axon exte…	K06820//plexin A	NP_786926.2//plexin-A4 precursor [Mus musculus]
16551	4850	1208.2	83.84	-4.18073	2.65145e-294	Down	1.70643e-294	Kif11	GO:0016020//membrane;GO:0000922//spindle pole;GO:0005874//microtubule;GO:0005829//cytosol;GO:0005819//spindle;GO:0005876//spindle microtubule;GO:0005871//kinesin complex	GO:0005524//ATP binding;GO:0008017//microtubule binding;GO:0019901//protein kinase binding;GO:0032403//protein complex binding;GO:0008574//ATP-dependent microtubule motor activity, plus-end-directed	GO:0007051//spindle organization;GO:0007018//microtubule-based movement;GO:0090307//mitotic spindle assembly;GO:0007059//chromosome segregation;GO:0051225//spindle assembly;GO:0046602//regulation of mitotic centrosome separation;GO:0007100//mitotic centrosome separation	K10398//kinesin family member 11	EDL41788.1//kinesin family member 11, isoform CRA_b, partial [Mus musculus]
27059	6414	187	13	-4.17811	1.44293e-47	Down	3.51366e-47	Sh3d19	NA	NA	NA	K20705//dynamin-binding protein	XP_006501609.2//PREDICTED: SH3 domain-containing protein 19 isoform X1 [Mus musculus]
13136	2534	1870.92	130.56	-4.17262	0	Down	0	Cd55	GO:0070062//extracellular exosome;GO:0009986//cell surface;GO:0045121//membrane raft;GO:0009897//external side of plasma membrane;GO:0005886//plasma membrane;GO:0031225//anchored component of membrane	GO:0008289//lipid binding;GO:0001618//virus receptor activity	GO:0006958//complement activation, classical pathway;GO:0030450//regulation of complement activation, classical pathway;GO:0045087//innate immune response	K04006//decay accelerating factor	NP_034146.2//complement decay-accelerating factor, GPI-anchored preproprotein [Mus musculus]
15199	1065	57	4	-4.16454	4.47671e-16	Down	1.75129e-15	Hebp1	GO:0070062//extracellular exosome;GO:0005829//cytosol;GO:0005739//mitochondrion;GO:0005737//cytoplasm	GO:0020037//heme binding	GO:0042168//heme metabolic process	NA	NP_038574.3//heme-binding protein 1 [Mus musculus]
14555	2809	57	4	-4.16454	4.47671e-16	Down	1.75129e-15	Gpd1	GO:0070062//extracellular exosome;GO:0009331//glycerol-3-phosphate dehydrogenase complex;GO:0005829//cytosol;GO:0005739//mitochondrion	GO:0051287//NAD binding;GO:0042803//protein homodimerization activity;GO:0004368//glycerol-3-phosphate dehydrogenase activity;GO:0004367//glycerol-3-phosphate dehydrogenase [NAD+] activity	GO:0006127//glycerophosphate shuttle;GO:0046486//glycerolipid metabolic process;GO:0046168//glycerol-3-phosphate catabolic process;GO:0006094//gluconeogenesis;GO:0006116//NADH oxidation;GO:0071356//cellular response to tumor necrosis factor;GO:0071320//cellular response to cAMP;GO:0045821//positive regulation of glycolytic process;GO:0006072//glycerol-3-phosphate metabolic process	K00006//glycerol-3-phosphate dehydrogenase (NAD+) [EC:1.1.1.8]	BAD90479.1//mKIAA4010 protein, partial [Mus musculus]
22152	1758	253.93	17.83	-4.16371	1.2857e-63	Down	2.64073e-63	Tubb3	GO:0005874//microtubule;GO:0016021//integral component of membrane	GO:0005200//structural constituent of cytoskeleton;GO:0005525//GTP binding;GO:0003924//GTPase activity;GO:0004930//G-protein coupled receptor activity	GO:0007017//microtubule-based process	K07375//tubulin beta	XP_007468545.1//PREDICTED: uncharacterized protein LOC103082376 [Lipotes vexillifer]
14068	1875	6008	424	-4.1564	0	Down	0	F7	GO:0005615//extracellular space;GO:1905286//serine-type peptidase complex;GO:0005576//extracellular region;GO:0031982//vesicle	GO:0004175//endopeptidase activity;GO:0004252//serine-type endopeptidase activity;GO:0005509//calcium ion binding;GO:0005102//receptor binding	GO:0031100//animal organ regeneration;GO:0014070//response to organic cyclic compound;GO:0051897//positive regulation of protein kinase B signaling;GO:0007596//blood coagulation;GO:1905217//response to astaxanthin;GO:0043627//response to estrogen;GO:0050927//positive regulation of positive chemotaxis;GO:0032355//response to estradiol;GO:0097068//response to thyroxine;GO:0016485//protein processin…	K01320//coagulation factor VII [EC:3.4.21.21]	NP_034302.2//coagulation factor VII preproprotein [Mus musculus]
54678	2666	14.44	1.03	-4.14101	1.20142e-05	Down	6.36169e-05	Zfp108	NA	NA	NA	K09228//KRAB domain-containing zinc finger protein	XP_021075563.1//LOW QUALITY PROTEIN: zinc finger protein 235-like [Mus pahari]
102644	2388	70	5	-4.13901	3.61683e-19	Down	1.32621e-18	Oaf	GO:0070062//extracellular exosome	NA	NA	K09364//POU domain transcription factor, class 2	EDL25550.1//DNA segment, Chr 9, University of California at Los Angeles 1, isoform CRA_a, partial [Mus musculus]
228662	4677	42	3	-4.13901	2.16044e-12	Down	9.15762e-12	Btbd3	NA	NA	NA	K10478//BTB/POZ domain-containing protein 3/6	XP_021048671.1//BTB/POZ domain-containing protein 3 isoform X1 [Mus pahari];XP_011739441.1//PREDICTED: BTB/POZ domain-containing protein 3 isoform X1 [Macaca nemestrina]
12298	7717	28	2	-4.13901	5.53749e-09	Down	2.57949e-08	Cacnb4	GO:0045202//synapse;GO:0005886//plasma membrane;GO:0005891//voltage-gated calcium channel complex	GO:0005245//voltage-gated calcium channel activity;GO:0008331//high voltage-gated calcium channel activity;GO:0019901//protein kinase binding	GO:0007528//neuromuscular junction development;GO:0050908//detection of light stimulus involved in visual perception;GO:0007214//gamma-aminobutyric acid signaling pathway;GO:0048747//muscle fiber development;GO:0048541//Peyer's patch development;GO:0048536//spleen development;GO:0050877//nervous system process;GO:0006874//cellular calcium ion homeostasis;GO:0042391//regulation of membrane potenti…	K04865//voltage-dependent calcium channel beta-4	NP_001032176.1//voltage-dependent L-type calcium channel subunit beta-4 isoform a [Mus musculus];NP_001272356.1//voltage-dependent L-type calcium channel subunit beta-4 isoform d [Mus musculus];XP_005346462.1//PREDICTED: voltage-dependent L-type calcium channel subunit beta-4 isoform X2 [Microtus ochrogaster];BAE34578.1//unnamed protein product, partial [Mus musculus];NP_666235.1//voltage-depende…
103968	1879	28	2	-4.13901	5.53749e-09	Down	2.57949e-08	Plin1	GO:0005783//endoplasmic reticulum;GO:0005811//lipid droplet;GO:0005829//cytosol	NA	GO:0019433//triglyceride catabolic process;GO:0016042//lipid catabolic process	K08768//perilipin-1	EDL07054.1//perilipin, isoform CRA_e, partial [Mus musculus]
20324	3069	14	1	-4.13901	1.54847e-05	Down	8.24922e-05	Cavin2	GO:0005901//caveola;GO:0045121//membrane raft;GO:0005829//cytosol;GO:0005737//cytoplasm	GO:0005080//protein kinase C binding;GO:0001786//phosphatidylserine binding	GO:0045944//positive regulation of transcription from RNA polymerase II promoter;GO:0097320//plasma membrane tubulation	K19387//polymerase I and transcript release factor	NP_620080.1//caveolae-associated protein 2 [Mus musculus]
14695	1887	14	1	-4.13901	1.54847e-05	Down	8.24922e-05	Gnb3	GO:0070062//extracellular exosome;GO:0030425//dendrite	GO:0051020//GTPase binding	GO:0007165//signal transduction	K07825//guanine nucleotide-binding protein G(I)/G(S)/G(T) subunit beta-3	XP_014722023.1//PREDICTED: guanine nucleotide-binding protein G(I)/G(S)/G(T) subunit beta-3 isoform X1 [Equus asinus]
56047	2186	14	1	-4.13901	1.54847e-05	Down	8.24922e-05	Msln	GO:0005615//extracellular space;GO:0009986//cell surface;GO:0005794//Golgi apparatus;GO:0005886//plasma membrane;GO:0031225//anchored component of membrane	NA	GO:0031016//pancreas development;GO:0007160//cell-matrix adhesion	K20733//mesothelin	NP_061345.1//mesothelin precursor [Mus musculus]
13429	3819	14	1	-4.13901	1.54847e-05	Down	8.24922e-05	Dnm1	GO:0070062//extracellular exosome;GO:0001917//photoreceptor inner segment;GO:0005874//microtubule;GO:0008021//synaptic vesicle;GO:0043209//myelin sheath;GO:0005737//cytoplasm;GO:0043196//varicosity;GO:0030117//membrane coat;GO:0043234//protein complex;GO:0005794//Golgi apparatus;GO:0031966//mitochondrial membrane;GO:0045202//synapse;GO:0005886//plasma membrane	GO:0003723//RNA binding;GO:0042802//identical protein binding;GO:0008017//microtubule binding;GO:0019901//protein kinase binding;GO:0046983//protein dimerization activity;GO:0003924//GTPase activity;GO:0050998//nitric-oxide synthase binding;GO:0031749//D2 dopamine receptor binding;GO:0008022//protein C-terminus binding;GO:0005525//GTP binding;GO:0032403//protein complex binding	GO:0031623//receptor internalization;GO:0008344//adult locomotory behavior;GO:0016185//synaptic vesicle budding from presynaptic endocytic zone membrane;GO:0051932//synaptic transmission, GABAergic;GO:0061025//membrane fusion;GO:1901998//toxin transport;GO:0006897//endocytosis;GO:0000266//mitochondrial fission;GO:0072583//clathrin-dependent endocytosis;GO:0051262//protein tetramerization;GO:00033…	K01528//dynamin GTPase [EC:3.6.5.5]	NP_034195.2//dynamin-1 isoform 1 [Mus musculus];BAD90284.1//mKIAA4093 protein, partial [Mus musculus]
239420	13022	7	0	-4.13901	0.000903947	Down	0.00537081	Csmd3	NA	NA	NA	K17495//CUB and sushi domain-containing protein	XP_004011825.1//PREDICTED: CUB and sushi domain-containing protein 3 isoform X1 [Ovis aries]
664783	2025	7	0	-4.13901	0.000903947	Down	0.00537081	Dux	GO:0005634//nucleus	GO:0003677//DNA binding	NA	K09381//paired box protein 3/7;K09319//homeobox protein engrailed	NP_001075423.1//double homeobox [Mus musculus]
244486	2742	7	0	-4.13901	0.000903947	Down	0.00537081	Adam29	GO:0016021//integral component of membrane	GO:0046872//metal ion binding;GO:0004222//metalloendopeptidase activity	NA	K16069//disintegrin and metalloproteinase domain-containing protein 29 [EC:3.4.24.-]	NP_787953.2//disintegrin and metalloproteinase domain-containing protein 29 preproprotein [Mus musculus]
74068	1740	7	0	-4.13901	0.000903947	Down	0.00537081	Asz1	GO:0071546//pi-body;GO:0005829//cytosol;GO:0005737//cytoplasm	GO:0004871//signal transducer activity	GO:0007281//germ cell development;GO:0007140//male meiotic nuclear division;GO:0007275//multicellular organism development;GO:0043046//DNA methylation involved in gamete generation;GO:0031047//gene silencing by RNA;GO:0007283//spermatogenesis;GO:0034587//piRNA metabolic process	K18410//ankyrin repeat, SAM and basic leucine zipper domain-containing protein 1	NP_076218.3//ankyrin repeat, SAM and basic leucine zipper domain-containing protein 1 [Mus musculus]
664883	7000	7	0	-4.13901	0.000903947	Down	0.00537081	Nova1	GO:0043231//intracellular membrane-bounded organelle;GO:0005634//nucleus;GO:0005730//nucleolus	GO:0003723//RNA binding;GO:0003729//mRNA binding	GO:0006396//RNA processing;GO:0007626//locomotory behavior;GO:0000398//mRNA splicing, via spliceosome;GO:0007268//chemical synaptic transmission;GO:0008380//RNA splicing;GO:0051252//regulation of RNA metabolic process	K14944//RNA-binding protein Nova	NP_067336.1//RNA-binding protein Nova-1 [Mus musculus]
52793	972	7	0	-4.13901	0.000903947	Down	0.00537081	Fam3b	GO:0070062//extracellular exosome;GO:0005576//extracellular region;GO:0005641//nuclear envelope lumen	GO:0005125//cytokine activity	GO:0030073//insulin secretion;GO:0006915//apoptotic process	K07747//beta-site APP-cleaving enzyme 2 (memapsin 1) [EC:3.4.23.45];K09666//beta-1,2-N-acetylglucosaminyltransferase [EC:2.4.1.-]	NP_065647.1//protein FAM3B precursor [Mus musculus]
71908	1851	7	0	-4.13901	0.000903947	Down	0.00537081	Cldn23	GO:0016021//integral component of membrane;GO:0005923//bicellular tight junction;GO:0005886//plasma membrane	GO:0042802//identical protein binding;GO:0005198//structural molecule activity	GO:0016338//calcium-independent cell-cell adhesion via plasma membrane cell-adhesion molecules	K06087//claudin	NP_082274.1//claudin-23 [Mus musculus]
71093	2355	7	0	-4.13901	0.000903947	Down	0.00537081	Atoh8	GO:0005634//nucleus;GO:0005654//nucleoplasm;GO:0016607//nuclear speck;GO:0005737//cytoplasm	GO:0070888//E-box binding;GO:0008134//transcription factor binding;GO:0003700//DNA binding transcription factor activity;GO:0033613//activating transcription factor binding;GO:0046983//protein dimerization activity	GO:0007399//nervous system development;GO:0045892//negative regulation of transcription, DNA-templated;GO:0001937//negative regulation of endothelial cell proliferation;GO:0051450//myoblast proliferation;GO:0030154//cell differentiation;GO:0006351//transcription, DNA-templated;GO:0010595//positive regulation of endothelial cell migration;GO:0001704//formation of primary germ layer;GO:0035148//tub…	K09084//atonal protein 8	NP_722473.1//protein atonal homolog 8 [Mus musculus]
105827	2839	7	0	-4.13901	0.000903947	Down	0.00537081	Amigo2	GO:0005634//nucleus;GO:0016021//integral component of membrane;GO:0005886//plasma membrane	NA	GO:0007155//cell adhesion;GO:0043069//negative regulation of programmed cell death;GO:0007156//homophilic cell adhesion via plasma membrane adhesion molecules;GO:0043066//negative regulation of apoptotic process;GO:0051965//positive regulation of synapse assembly;GO:0007157//heterophilic cell-cell adhesion via plasma membrane cell adhesion molecules	K19511//peroxidase [EC:1.11.1.7]	NP_835215.1//amphoterin-induced protein 2 precursor [Mus musculus]
15209	1144	7	0	-4.13901	0.000903947	Down	0.00537081	Hesx1	GO:0005634//nucleus	GO:0000978//RNA polymerase II proximal promoter sequence-specific DNA binding;GO:0003677//DNA binding;GO:0008022//protein C-terminus binding;GO:0047485//protein N-terminus binding;GO:0003682//chromatin binding;GO:0008134//transcription factor binding;GO:0001078//transcriptional repressor activity, RNA polymerase II proximal promoter sequence-specific DNA binding	GO:0045892//negative regulation of transcription, DNA-templated;GO:0006351//transcription, DNA-templated;GO:0048853//forebrain morphogenesis;GO:0007420//brain development;GO:0030916//otic vesicle formation;GO:0000122//negative regulation of transcription from RNA polymerase II promoter;GO:0021983//pituitary gland development;GO:0043584//nose development	K09354//homeobox protein expressed in ES cells 1	EDL24723.1//homeobox gene expressed in ES cells, partial [Mus musculus]
327992	4158	7	0	-4.13901	0.000903947	Down	0.00537081	Hsf5	GO:0005634//nucleus	GO:0043565//sequence-specific DNA binding;GO:0003700//DNA binding transcription factor activity	GO:0006351//transcription, DNA-templated	K03006//DNA-directed RNA polymerase II subunit RPB1 [EC:2.7.7.6];K09414//heat shock transcription factor 1;K15694//RING finger protein 43 [EC:2.3.2.27]	NP_001038992.1//heat shock factor protein 5 [Mus musculus]
12954	1127	7	0	-4.13901	0.000903947	Down	0.00537081	Cryaa	GO:0070062//extracellular exosome;GO:0005654//nucleoplasm;GO:0005634//nucleus;GO:0005829//cytosol;GO:0005737//cytoplasm	GO:0005212//structural constituent of eye lens;GO:0046872//metal ion binding;GO:0051082//unfolded protein binding;GO:0042802//identical protein binding	GO:0043154//negative regulation of cysteine-type endopeptidase activity involved in apoptotic process;GO:0043010//camera-type eye development;GO:0002089//lens morphogenesis in camera-type eye;GO:0007601//visual perception;GO:0007021//tubulin complex assembly;GO:0051260//protein homooligomerization;GO:0030307//positive regulation of cell growth;GO:0010629//negative regulation of gene expression;GO…	K09541//crystallin, alpha A	NP_038529.1//alpha-crystallin A chain isoform 2 [Mus musculus];NP_036666.2//alpha-crystallin A chain isoform 1 [Rattus norvegicus];NP_001265498.1//alpha-crystallin A chain isoform 1 [Mus musculus]
12835	9024	7	0	-4.13901	0.000903947	Down	0.00537081	Col6a3	GO:0031012//extracellular matrix;GO:0070062//extracellular exosome;GO:0005615//extracellular space;GO:0042383//sarcolemma;GO:0005581//collagen trimer;GO:1903561//extracellular vesicle;GO:0005578//proteinaceous extracellular matrix	GO:0004867//serine-type endopeptidase inhibitor activity	NA	K06238//collagen, type VI, alpha	NP_001229937.1//collagen alpha-3(VI) chain isoform 1 precursor [Mus musculus];NP_001229938.1//collagen alpha-3(VI) chain isoform 2 precursor [Mus musculus]
101320	2116	7	0	-4.13901	0.000903947	Down	0.00537081	Dyrk4	NA	NA	NA	K18669//dual specificity tyrosine-phosphorylation-regulated kinase 2/3/4 [EC:2.7.12.1]	EDK99846.1//dual-specificity tyrosine-(Y)-phosphorylation regulated kinase 4 [Mus musculus]
74055	9525	7	0	-4.13901	0.000903947	Down	0.00537081	Plce1	NA	NA	NA	K05860//phosphatidylinositol phospholipase C, epsilon [EC:3.1.4.11]	AAI38350.1//Phospholipase C, epsilon 1 [Mus musculus]
64176	5341	7	0	-4.13901	0.000903947	Down	0.00537081	Sv2b	GO:0016021//integral component of membrane	GO:0022857//transmembrane transporter activity	NA	K06258//MFS transporter, VNT family, synaptic vesicle glycoprotein 2	XP_004468144.1//PREDICTED: synaptic vesicle glycoprotein 2B [Dasypus novemcinctus]
26938	2026	7	0	-4.13901	0.000903947	Down	0.00537081	St6galnac5	GO:0005794//Golgi apparatus;GO:0016021//integral component of membrane;GO:0000139//Golgi membrane	GO:0008373//sialyltransferase activity;GO:0001665//alpha-N-acetylgalactosaminide alpha-2,6-sialyltransferase activity	GO:0006486//protein glycosylation;GO:0006688//glycosphingolipid biosynthetic process;GO:0018279//protein N-linked glycosylation via asparagine;GO:0009312//oligosaccharide biosynthetic process	K03375//N-acetylgalactosaminide alpha-2,6-sialyltransferase (sialyltransferase 7E) [EC:2.4.99.-]	NP_036158.3//alpha-N-acetylgalactosaminide alpha-2,6-sialyltransferase 5 [Mus musculus]
260315	7782	7	0	-4.13901	0.000903947	Down	0.00537081	Nav3	GO:1990752//microtubule end;GO:0005634//nucleus;GO:0005635//nuclear envelope;GO:0005640//nuclear outer membrane	GO:0005524//ATP binding;GO:0008017//microtubule binding	GO:0032703//negative regulation of interleukin-2 production;GO:0007026//negative regulation of microtubule depolymerization;GO:0031116//positive regulation of microtubule polymerization;GO:0030336//negative regulation of cell migration;GO:1905929//positive regulation of invadopodium disassembly	K19483//neuron navigator 2 [EC:3.6.4.12]	NP_001074504.1//neuron navigator 3 [Mus musculus]
68515	2325	7	0	-4.13901	0.000903947	Down	0.00537081	Myadml2	GO:0016021//integral component of membrane;GO:0005737//cytoplasm	NA	NA	K00286//pyrroline-5-carboxylate reductase [EC:1.5.1.2]	XP_021033781.1//myeloid-associated differentiation marker-like protein 2 isoform X2 [Mus caroli];NP_081027.1//myeloid-associated differentiation marker-like protein 2 isoform 1 [Mus musculus]
20319	2001	7	0	-4.13901	0.000903947	Down	0.00537081	Sfrp2	GO:0005615//extracellular space;GO:0016021//integral component of membrane;GO:0005576//extracellular region	GO:0061133//endopeptidase activator activity;GO:0048018//receptor ligand activity;GO:0017147//Wnt-protein binding;GO:0008047//enzyme activator activity;GO:0004930//G-protein coupled receptor activity	GO:0043154//negative regulation of cysteine-type endopeptidase activity involved in apoptotic process;GO:0071481//cellular response to X-ray;GO:0010667//negative regulation of cardiac muscle cell apoptotic process;GO:0030199//collagen fibril organization;GO:0008584//male gonad development;GO:0090090//negative regulation of canonical Wnt signaling pathway;GO:0043065//positive regulation of apoptot…	K02176//secreted frizzled-related protein 2	XP_007998238.1//PREDICTED: secreted frizzled-related protein 2 [Chlorocebus sabaeus]
13487	2911	7	0	-4.13901	0.000903947	Down	0.00537081	Slc26a3	GO:0016020//membrane;GO:0005887//integral component of plasma membrane;GO:0016324//apical plasma membrane;GO:0031526//brush border membrane;GO:0097225//sperm midpiece	GO:0015108//chloride transmembrane transporter activity;GO:0019531//oxalate transmembrane transporter activity;GO:0015301//anion:anion antiporter activity;GO:0015116//sulfate transmembrane transporter activity;GO:0005254//chloride channel activity;GO:0008271//secondary active sulfate transmembrane transporter activity;GO:0015106//bicarbonate transmembrane transporter activity	GO:0051454//intracellular pH elevation;GO:0051453//regulation of intracellular pH;GO:0071320//cellular response to cAMP;GO:0060081//membrane hyperpolarization;GO:0015701//bicarbonate transport;GO:0048240//sperm capacitation;GO:1902476//chloride transmembrane transport;GO:0042391//regulation of membrane potential	K14078//solute carrier family 26 (chloride anion exchanger), member 3	NP_067328.1//chloride anion exchanger [Mus musculus]
57890	2828	7	0	-4.13901	0.000903947	Down	0.00537081	Il17re	GO:0005887//integral component of plasma membrane;GO:0005576//extracellular region;GO:0005737//cytoplasm	GO:0030368//interleukin-17 receptor activity	GO:0006954//inflammatory response	K05168//interleukin 17 receptor E	NP_665825.2//interleukin-17 receptor E isoform 1 precursor [Mus musculus]
18358	1185	7	0	-4.13901	0.000903947	Down	0.00537081	Olfr58	GO:0016021//integral component of membrane;GO:0005886//plasma membrane	GO:0004984//olfactory receptor activity;GO:0004930//G-protein coupled receptor activity	GO:0007186//G-protein coupled receptor signaling pathway;GO:0050911//detection of chemical stimulus involved in sensory perception of smell;GO:0007608//sensory perception of smell	K04257//olfactory receptor	AAL61234.1//olfactory receptor MOR146-3 [Mus musculus]
320256	5263	7	0	-4.13901	0.000903947	Down	0.00537081	Dlec1	NA	NA	NA	K17570//hydrocephalus-inducing protein	XP_021062197.1//deleted in lung and esophageal cancer protein 1 isoform X1 [Mus pahari]
56720	1646	7	0	-4.13901	0.000903947	Down	0.00537081	Tdo2	NA	GO:0046872//metal ion binding;GO:0020037//heme binding;GO:0016597//amino acid binding;GO:0042802//identical protein binding;GO:0004833//tryptophan 2,3-dioxygenase activity;GO:0019825//oxygen binding	GO:0019442//tryptophan catabolic process to acetyl-CoA;GO:0051289//protein homotetramerization;GO:0019441//tryptophan catabolic process to kynurenine	K00453//tryptophan 2,3-dioxygenase [EC:1.13.11.11]	NP_064295.2//tryptophan 2,3-dioxygenase [Mus musculus]
20759	647	7	0	-4.13901	0.000903947	Down	0.00537081	Sprr2e	GO:0001533//cornified envelope;GO:0005737//cytoplasm	GO:0005198//structural molecule activity	GO:0018149//peptide cross-linking;GO:0008544//epidermis development;GO:0032355//response to estradiol;GO:0030216//keratinocyte differentiation;GO:0031424//keratinization	K10798//poly [ADP-ribose] polymerase [EC:2.4.2.30];K11305//histone acetyltransferase MYST3 [EC:2.3.1.48];K07604//type I keratin, acidic	AAI16763.1//Sprr2e protein, partial [Mus musculus]
71683	2198	712	51	-4.13496	2.36758e-173	Down	2.34472e-173	Gypc	GO:0016020//membrane;GO:0005887//integral component of plasma membrane;GO:0005913//cell-cell adherens junction;GO:0016021//integral component of membrane;GO:0030863//cortical cytoskeleton	GO:0050839//cell adhesion molecule binding;GO:0004872//receptor activity;GO:0005102//receptor binding;GO:0042803//protein homodimerization activity	GO:0007156//homophilic cell adhesion via plasma membrane adhesion molecules;GO:0008037//cell recognition;GO:0007157//heterophilic cell-cell adhesion via plasma membrane cell adhesion molecules	K06576//glycophorin C	EDK97062.1//glycophorin C, partial [Mus musculus]
11481	10594	82.59	5.98	-4.1194	3.75505e-22	Down	1.30251e-21	Acvr2b	GO:0043234//protein complex;GO:0016021//integral component of membrane;GO:0005886//plasma membrane;GO:0005737//cytoplasm;GO:0043235//receptor complex	GO:0004712//protein serine/threonine/tyrosine kinase activity;GO:0005524//ATP binding;GO:0048185//activin binding;GO:0019838//growth factor binding;GO:0046872//metal ion binding;GO:0004674//protein serine/threonine kinase activity;GO:0004702//signal transducer, downstream of receptor, with serine/threonine kinase activity;GO:0004675//transmembrane receptor protein serine/threonine kinase activity	GO:0048617//embryonic foregut morphogenesis;GO:0060836//lymphatic endothelial cell differentiation;GO:0030073//insulin secretion;GO:0007389//pattern specification process;GO:0009791//post-embryonic development;GO:0009749//response to glucose;GO:0035265//organ growth;GO:0007165//signal transduction;GO:0007368//determination of left/right symmetry;GO:0001702//gastrulation with mouth forming second;…	K13596//activin receptor type-2B [EC:2.7.11.30]	XP_003894716.3//activin receptor type-2B isoform X1 [Papio anubis];NP_031423.1//activin receptor type-2B precursor [Mus musculus]
93700	4739	6.87	0	-4.11196	0.000991939	Down	0.00590903	Pcdhgb2	NA	NA	NA	K16496//protocadherin gamma subfamily B	XP_021070323.1//protocadherin gamma-B2 isoform X26 [Mus pahari]
68026	2387	1504.78	109.81	-4.10812	0	Down	0	Pclaf	GO:0005634//nucleus;GO:0005654//nucleoplasm;GO:0005813//centrosome;GO:0048471//perinuclear region of cytoplasm	GO:0003682//chromatin binding	GO:0019985//translesion synthesis;GO:0007098//centrosome cycle;GO:0009411//response to UV;GO:0006260//DNA replication;GO:0051726//regulation of cell cycle;GO:0006974//cellular response to DNA damage stimulus	NA	NP_080791.2//PCNA-associated factor [Mus musculus]
22036	2697	178	13	-4.10695	5.59916e-45	Down	1.40818e-44	Traip	NA	GO:0061630//ubiquitin protein ligase activity;GO:0005057//signal transducer activity, downstream of receptor;GO:0016874//ligase activity;GO:0004842//ubiquitin-protein transferase activity	GO:0007165//signal transduction;GO:0010804//negative regulation of tumor necrosis factor-mediated signaling pathway;GO:0016567//protein ubiquitination;GO:0032688//negative regulation of interferon-beta production	K11985//TRAF-interacting protein [EC:2.3.2.27]	AAB52994.1//mTRIP [Mus musculus]
14257	5853	41	3	-4.10424	4.21369e-12	Down	1.80152e-11	Flt4	GO:0005634//nucleus;GO:0005887//integral component of plasma membrane;GO:0005886//plasma membrane;GO:0005737//cytoplasm;GO:0043235//receptor complex	GO:0005524//ATP binding;GO:0019903//protein phosphatase binding;GO:0019838//growth factor binding;GO:0036328//VEGF-C-activated receptor activity;GO:0042803//protein homodimerization activity;GO:0005021//vascular endothelial growth factor-activated receptor activity;GO:0004714//transmembrane receptor protein tyrosine kinase activity	GO:0046330//positive regulation of JNK cascade;GO:0010575//positive regulation of vascular endothelial growth factor production;GO:0035924//cellular response to vascular endothelial growth factor stimulus;GO:0030307//positive regulation of cell growth;GO:0010595//positive regulation of endothelial cell migration;GO:0003016//respiratory system process;GO:0001944//vasculature development;GO:0001934…	K05097//FMS-like tyrosine kinase 4 [EC:2.7.10.1]	NP_032055.1//vascular endothelial growth factor receptor 3 precursor [Mus musculus]
18563	4125	41	3	-4.10424	4.21369e-12	Down	1.80152e-11	Pcx	GO:0005739//mitochondrion	GO:0004736//pyruvate carboxylase activity;GO:0046872//metal ion binding;GO:0004075//biotin carboxylase activity;GO:0005524//ATP binding;GO:0042802//identical protein binding;GO:0009374//biotin binding	GO:0006090//pyruvate metabolic process;GO:0019074//viral RNA genome packaging;GO:0044791//positive regulation by host of viral release from host cell;GO:0006094//gluconeogenesis;GO:0010629//negative regulation of gene expression	K01958//pyruvate carboxylase [EC:6.4.1.1]	NP_001156418.1//pyruvate carboxylase, mitochondrial isoform 1 [Mus musculus];XP_021006914.1//pyruvate carboxylase, mitochondrial isoform X1 [Mus caroli]
12292	6188	41	3	-4.10424	4.21369e-12	Down	1.80152e-11	Cacna1s	GO:0030315//T-tubule;GO:0031674//I band;GO:0005891//voltage-gated calcium channel complex	GO:0005245//voltage-gated calcium channel activity;GO:0008331//high voltage-gated calcium channel activity	GO:0006936//muscle contraction	K04857//voltage-dependent calcium channel L type alpha-1S	NP_001074492.1//voltage-dependent L-type calcium channel subunit alpha-1S isoform 2 [Mus musculus];NP_055008.2//voltage-dependent L-type calcium channel subunit alpha-1S isoform 1 [Mus musculus]
67971	1040	8623	633	-4.09957	0	Down	0	Tppp3	NA	NA	NA	K16532//centrosomal protein CEP72;K20027//palmitoyltransferase ZDHHC1/11 [EC:2.3.1.225]	XP_007647364.2//PREDICTED: tubulin polymerization-promoting protein family member 3 isoform X1 [Cricetulus griseus]
109222	1411	27	2	-4.08654	1.08661e-08	Down	5.1087e-08	Rarres1	GO:0070062//extracellular exosome	NA	NA	NA	BAC36780.1//unnamed protein product, partial [Mus musculus]
18973	7167	215	16	-4.07985	1.23856e-53	Down	2.82152e-53	Pole	GO:0005634//nucleus;GO:0005654//nucleoplasm;GO:0008622//epsilon DNA polymerase complex;GO:0005886//plasma membrane	GO:0003677//DNA binding;GO:0008310//single-stranded DNA 3'-5' exodeoxyribonuclease activity;GO:0003887//DNA-directed DNA polymerase activity;GO:0008408//3'-5' exonuclease activity;GO:0003682//chromatin binding;GO:0000166//nucleotide binding;GO:0051539//4 iron, 4 sulfur cluster binding;GO:0008270//zinc ion binding	GO:0006272//leading strand elongation;GO:0000278//mitotic cell cycle;GO:0006281//DNA repair;GO:0006260//DNA replication;GO:0045004//DNA replication proofreading;GO:0048568//embryonic organ development;GO:0006287//base-excision repair, gap-filling;GO:0000731//DNA synthesis involved in DNA repair;GO:0000082//G1/S transition of mitotic cell cycle;GO:0006297//nucleotide-excision repair, DNA gap filli…	K02324//DNA polymerase epsilon subunit 1 [EC:2.7.7.7]	NP_035262.2//DNA polymerase epsilon catalytic subunit A [Mus musculus]
230577	2413	134	10	-4.07581	2.6561e-34	Down	7.65262e-34	Pars2	GO:0005759//mitochondrial matrix;GO:0005739//mitochondrion;GO:0005737//cytoplasm	GO:0005524//ATP binding;GO:0004827//proline-tRNA ligase activity	GO:0006433//prolyl-tRNA aminoacylation	K01881//prolyl-tRNA synthetase [EC:6.1.1.15]	XP_006503008.1//PREDICTED: probable proline--tRNA ligase, mitochondrial isoform X1 [Mus musculus];NP_001077356.1//probable proline--tRNA ligase, mitochondrial isoform 2 [Mus musculus]
14009	4212	360	27	-4.06862	4.87163e-88	Down	8.0491e-88	Etv1	GO:0005634//nucleus	GO:0000981//RNA polymerase II transcription factor activity, sequence-specific DNA binding;GO:0000978//RNA polymerase II proximal promoter sequence-specific DNA binding;GO:0043565//sequence-specific DNA binding;GO:0001077//transcriptional activator activity, RNA polymerase II proximal promoter sequence-specific DNA binding;GO:0003700//DNA binding transcription factor activity	GO:0030154//cell differentiation;GO:0007517//muscle organ development;GO:0048935//peripheral nervous system neuron development;GO:0006366//transcription from RNA polymerase II promoter;GO:0045893//positive regulation of transcription, DNA-templated;GO:0006357//regulation of transcription from RNA polymerase II promoter;GO:0045944//positive regulation of transcription from RNA polymerase II promot…	K09431//ets translocation variant 1	NP_001156626.1//ETS translocation variant 1 isoform b [Mus musculus];NP_031986.1//ETS translocation variant 1 isoform a [Mus musculus];NP_001334308.1//ETS translocation variant 1 isoform c [Mus musculus]
15507	913	675	51	-4.05797	1.0395e-162	Down	1.08137e-162	Hspb1	GO:0031012//extracellular matrix;GO:0070062//extracellular exosome;GO:0005634//nucleus;GO:0005615//extracellular space;GO:1904115//axon cytoplasm;GO:0000502//proteasome complex;GO:0005925//focal adhesion;GO:0005622//intracellular;GO:0005737//cytoplasm;GO:0043292//contractile fiber;GO:0030018//Z disc;GO:0005819//spindle;GO:0005886//plasma membrane	GO:0003723//RNA binding;GO:0042802//identical protein binding;GO:0042803//protein homodimerization activity;GO:0019901//protein kinase binding;GO:0005080//protein kinase C binding;GO:0043130//ubiquitin binding;GO:0008426//protein kinase C inhibitor activity;GO:0044183//protein binding involved in protein folding	GO:2001028//positive regulation of endothelial cell chemotaxis;GO:0006986//response to unfolded protein;GO:0035924//cellular response to vascular endothelial growth factor stimulus;GO:0035556//intracellular signal transduction;GO:0099641//anterograde axonal protein transport;GO:0038033//positive regulation of endothelial cell chemotaxis by VEGF-activated vascular endothelial growth factor recepto…	K04455//heat shock protein beta-1	NP_038588.2//heat shock protein beta-1 [Mus musculus]
69274	4627	370	28	-4.05568	2.97533e-90	Down	4.84992e-90	Ctdspl	NA	NA	NA	K15731//carboxy-terminal domain RNA polymerase II polypeptide A small phosphatase [EC:3.1.3.16]	EDL09247.1//CTD (carboxy-terminal domain, RNA polymerase II, polypeptide A) small phosphatase-like, partial [Mus musculus]
381680	2312	3275	248	-4.05474	0	Down	0	Nxpe5	GO:0016021//integral component of membrane	NA	NA	K15010//homer;K02324//DNA polymerase epsilon subunit 1 [EC:2.7.7.7]	NP_001013795.3//neurexophilin and PC-esterase domain family, member 5 [Mus musculus]
60530	2964	315	24	-4.0459	4.35944e-77	Down	7.87765e-77	Fignl1	GO:0000228//nuclear chromosome;GO:0070062//extracellular exosome;GO:0005634//nucleus;GO:0005737//cytoplasm;GO:0048471//perinuclear region of cytoplasm	GO:0000287//magnesium ion binding;GO:0016787//hydrolase activity;GO:0005524//ATP binding	GO:0046034//ATP metabolic process;GO:0001649//osteoblast differentiation;GO:0033687//osteoblast proliferation;GO:2001243//negative regulation of intrinsic apoptotic signaling pathway;GO:0043066//negative regulation of apoptotic process;GO:0010569//regulation of double-strand break repair via homologous recombination;GO:0007140//male meiotic nuclear division;GO:0071479//cellular response to ionizi…	K13254//spastin [EC:3.6.4.3]	XP_006514830.1//PREDICTED: fidgetin-like protein 1 isoform X1 [Mus musculus]
71660	696	16.12	1.23	-4.04377	5.20786e-06	Down	2.71546e-05	Rarres2	GO:0031012//extracellular matrix;GO:0070062//extracellular exosome;GO:0005615//extracellular space;GO:0005576//extracellular region	GO:0005102//receptor binding	GO:2001275//positive regulation of glucose import in response to insulin stimulus;GO:0050829//defense response to Gram-negative bacterium;GO:0010759//positive regulation of macrophage chemotaxis;GO:0045600//positive regulation of fat cell differentiation;GO:0001701//in utero embryonic development;GO:0006954//inflammatory response;GO:0001523//retinoid metabolic process;GO:0061760//antifungal innat…	K10044//retinoic acid receptor responder protein 2	NP_001334096.1//retinoic acid receptor responder protein 2 isoform 1 preproprotein [Mus musculus];EDK98544.1//retinoic acid receptor responder (tazarotene induced) 2, isoform CRA_b, partial [Mus musculus]
65112	4531	131	10	-4.04315	1.94265e-33	Down	5.66498e-33	Pmepa1	GO:0031901//early endosome membrane;GO:0016021//integral component of membrane;GO:0000139//Golgi membrane	GO:0050699//WW domain binding;GO:0070412//R-SMAD binding	GO:0030512//negative regulation of transforming growth factor beta receptor signaling pathway;GO:0010991//negative regulation of SMAD protein complex assembly;GO:0060394//negative regulation of pathway-restricted SMAD protein phosphorylation	K03129//transcription initiation factor TFIID subunit 4;K05747//Wiskott-Aldrich syndrome protein	AAH36995.1//Pmepa1 protein, partial [Mus musculus]
232409	2271	13	1	-4.03209	3.08054e-05	Down	0.000166589	Clec2e	GO:0016021//integral component of membrane	GO:0030246//carbohydrate binding	NA	K10071//C-type lectin domain family 2 member B;K10072//C-type lectin domain family 2 member D	NP_705726.3//C-type lectin domain family 2 member E [Mus musculus]
84506	422	13	1	-4.03209	3.08054e-05	Down	0.000166589	Hamp	GO:0005634//nucleus;GO:0005615//extracellular space;GO:0005623//cell;GO:0005576//extracellular region	GO:0005507//copper ion binding;GO:0005179//hormone activity	GO:0050832//defense response to fungus;GO:0006879//cellular iron ion homeostasis;GO:1903364//positive regulation of cellular protein catabolic process;GO:0043032//positive regulation of macrophage activation;GO:0007259//JAK-STAT cascade;GO:0031640//killing of cells of other organism;GO:0042742//defense response to bacterium;GO:0050728//negative regulation of inflammatory response;GO:0002262//myel…	NA	EDL23977.1//mCG50445 [Mus musculus]
71519	2331	13	1	-4.03209	3.08054e-05	Down	0.000166589	Cyp2u1	GO:0031090//organelle membrane;GO:0016021//integral component of membrane;GO:0005789//endoplasmic reticulum membrane	GO:0008395//steroid hydroxylase activity;GO:0020037//heme binding;GO:0005506//iron ion binding;GO:0070330//aromatase activity	NA	K07422//cytochrome P450 family 2 subfamily U polypeptide 1	NP_082092.2//cytochrome P450 2U1 [Mus musculus]
207209	2407	13	1	-4.03209	3.08054e-05	Down	0.000166589	Ccdc154	GO:0005769//early endosome	NA	NA	K16464//centrosomal protein CEP250;K20283//golgin subfamily A member 4;K16469//rootletin	NP_001073398.2//coiled-coil domain-containing protein 154 [Mus musculus]
18007	7307	26	2	-4.03209	2.13335e-08	Down	1.0127e-07	Neo1	GO:0005654//nucleoplasm;GO:0005887//integral component of plasma membrane;GO:0005794//Golgi apparatus;GO:0098797//plasma membrane protein complex	GO:0004872//receptor activity;GO:0039706//co-receptor binding	GO:0055072//iron ion homeostasis;GO:0030513//positive regulation of BMP signaling pathway;GO:0007411//axon guidance	K06766//neogenin	NP_001036217.1//neogenin isoform 2 precursor [Mus musculus];NP_032710.2//neogenin isoform 1 precursor [Mus musculus]
16949	3338	26	2	-4.03209	2.13335e-08	Down	1.0127e-07	Loxl1	GO:0005615//extracellular space;GO:0001669//acrosomal vesicle;GO:0005604//basement membrane;GO:0005578//proteinaceous extracellular matrix	GO:0016641//oxidoreductase activity, acting on the CH-NH2 group of donors, oxygen as acceptor;GO:0005507//copper ion binding	GO:0032496//response to lipopolysaccharide;GO:0035904//aorta development	K14678//lysyl oxidase-like protein 1 [EC:1.4.3.-]	NP_034859.2//lysyl oxidase homolog 1 preproprotein [Mus musculus]
18074	4913	191.5	15	-4.00596	1.55319e-47	Down	3.78386e-47	Nid2	GO:0031012//extracellular matrix;GO:0070062//extracellular exosome;GO:0005615//extracellular space;GO:0005576//extracellular region;GO:0005886//plasma membrane;GO:0005578//proteinaceous extracellular matrix;GO:0005604//basement membrane	GO:0005509//calcium ion binding	GO:0007160//cell-matrix adhesion;GO:0030198//extracellular matrix organization	K06826//nidogen (entactin)	NP_032721.2//nidogen-2 precursor [Mus musculus]
238722	1629	38	3	-3.99462	3.14412e-11	Down	1.37494e-10	Zfp72	NA	NA	NA	K09228//KRAB domain-containing zinc finger protein	XP_021036049.1//zinc finger protein 14-like isoform X1 [Mus caroli]
16010	2069	544	43	-3.99285	2.42504e-130	Down	3.00573e-130	Igfbp4	GO:0005615//extracellular space;GO:0005622//intracellular	GO:0031994//insulin-like growth factor I binding;GO:0005520//insulin-like growth factor binding;GO:0031995//insulin-like growth factor II binding	GO:0001558//regulation of cell growth;GO:0040008//regulation of growth;GO:0043567//regulation of insulin-like growth factor receptor signaling pathway;GO:0035556//intracellular signal transduction;GO:0043568//positive regulation of insulin-like growth factor receptor signaling pathway;GO:0006954//inflammatory response;GO:0043410//positive regulation of MAPK cascade;GO:0010906//regulation of gluco…	K10138//insulin-like growth factor-binding protein 3	NP_034647.1//insulin-like growth factor-binding protein 4 precursor [Mus musculus]
16193	1141	202	16	-3.98986	6.83351e-50	Down	1.61586e-49	Il6	GO:0005615//extracellular space;GO:0009897//external side of plasma membrane;GO:0005896//interleukin-6 receptor complex;GO:0005737//cytoplasm	GO:0005138//interleukin-6 receptor binding;GO:0008083//growth factor activity;GO:0005125//cytokine activity	GO:0072540//T-helper 17 cell lineage commitment;GO:0045079//negative regulation of chemokine biosynthetic process;GO:0060445//branching involved in salivary gland morphogenesis;GO:0045630//positive regulation of T-helper 2 cell differentiation;GO:0071222//cellular response to lipopolysaccharide;GO:0071356//cellular response to tumor necrosis factor;GO:0042593//glucose homeostasis;GO:0045779//nega…	K05405//interleukin 6	NP_112445.1//interleukin-6 isoform 1 precursor [Mus musculus];NP_001300983.1//interleukin-6 isoform 2 precursor [Mus musculus]
50884	4381	50	4	-3.97551	4.8004e-14	Down	1.95595e-13	Nckap1	NA	NA	NA	K05750//NCK-associated protein 1	XP_016005261.1//PREDICTED: nck-associated protein 1 isoform X1 [Rousettus aegyptiacus];XP_015144834.1//PREDICTED: nck-associated protein 1 isoform X1 [Gallus gallus];XP_008176515.1//PREDICTED: nck-associated protein 1 isoform X4 [Chrysemys picta bellii]
71733	2895	25	2	-3.97551	4.18698e-08	Down	2.00916e-07	Susd2	GO:0070062//extracellular exosome;GO:0016021//integral component of membrane;GO:0005886//plasma membrane	GO:0005044//scavenger receptor activity;GO:0030247//polysaccharide binding	GO:0051782//negative regulation of cell division;GO:1902807//negative regulation of cell cycle G1/S phase transition;GO:0006955//immune response	K22017//mucin-4;K17613//calcineurin-binding protein cabin-1	XP_021029883.1//sushi domain-containing protein 2 [Mus caroli];NP_001156385.1//sushi domain-containing protein 2 isoform 2 precursor [Mus musculus]
233079	2075	1691.05	136.23	-3.96546	0	Down	0	Ffar2	GO:0042995//cell projection;GO:0016021//integral component of membrane;GO:0005886//plasma membrane	GO:0008289//lipid binding;GO:0004930//G-protein coupled receptor activity	GO:0002232//leukocyte chemotaxis involved in inflammatory response;GO:0007186//G-protein coupled receptor signaling pathway;GO:0002720//positive regulation of cytokine production involved in immune response;GO:0042593//glucose homeostasis;GO:0071398//cellular response to fatty acid;GO:0090276//regulation of peptide hormone secretion;GO:0002673//regulation of acute inflammatory response;GO:0002879…	K04328//free fatty acid receptor 2	NP_666299.1//free fatty acid receptor 2 [Mus musculus]
13821	6182	1590.08	128.2	-3.96428	0	Down	0	Epb41l1	GO:0005856//cytoskeleton;GO:0014069//postsynaptic density;GO:0005886//plasma membrane;GO:0005737//cytoplasm	GO:0003779//actin binding;GO:0005198//structural molecule activity;GO:0005200//structural constituent of cytoskeleton;GO:0045296//cadherin binding	GO:0031032//actomyosin structure organization;GO:0030866//cortical actin cytoskeleton organization	K06107//erythrocyte membrane protein band 4.1	BAC65533.1//mKIAA0338 protein, partial [Mus musculus];NP_001278050.1//band 4.1-like protein 1 isoform c [Mus musculus];NP_001278052.1//band 4.1-like protein 1 isoform e [Mus musculus];NP_001278051.1//band 4.1-like protein 1 isoform d [Mus musculus]
18436	2441	867	70	-3.96226	2.44347e-205	Down	2.12976e-205	P2rx1	GO:0009897//external side of plasma membrane;GO:0005639//integral component of nuclear inner membrane;GO:0043005//neuron projection;GO:0005887//integral component of plasma membrane;GO:0045121//membrane raft;GO:0043234//protein complex;GO:0031240//external side of cell outer membrane;GO:0005886//plasma membrane;GO:0045211//postsynaptic membrane	GO:0004931//extracellularly ATP-gated cation channel activity;GO:0005524//ATP binding;GO:0008144//drug binding;GO:0008270//zinc ion binding;GO:0001614//purinergic nucleotide receptor activity;GO:0005261//cation channel activity	GO:0033198//response to ATP;GO:0008217//regulation of blood pressure;GO:0007320//insemination;GO:0019229//regulation of vasoconstriction;GO:0042310//vasoconstriction;GO:0051260//protein homooligomerization;GO:0030168//platelet activation;GO:0002554//serotonin secretion by platelet;GO:0051924//regulation of calcium ion transport;GO:0019228//neuronal action potential;GO:0010033//response to organic…	K05215//P2X purinoceptor 1	NP_032797.3//P2X purinoceptor 1 [Mus musculus]
77011	7213	161	13	-3.96213	4.38514e-40	Down	1.1683e-39	Ticrr	GO:0005634//nucleus;GO:0005654//nucleoplasm	GO:0003682//chromatin binding	GO:0033314//mitotic DNA replication checkpoint;GO:0000075//cell cycle checkpoint;GO:0030174//regulation of DNA-dependent DNA replication initiation;GO:0010212//response to ionizing radiation;GO:0006281//DNA repair;GO:0006260//DNA replication;GO:0001731//formation of translation preinitiation complex	K03006//DNA-directed RNA polymerase II subunit RPB1 [EC:2.7.7.6];K13172//serine/arginine repetitive matrix protein 2	NP_084111.1//treslin [Mus musculus]
319169	536	18.89	1.53	-3.95767	1.2615e-06	Down	6.40829e-06	Hist1h2ak	GO:0070062//extracellular exosome;GO:0005634//nucleus;GO:0000784//nuclear chromosome, telomeric region;GO:0000790//nuclear chromatin;GO:0000786//nucleosome	GO:0003677//DNA binding;GO:0046982//protein heterodimerization activity	GO:0006342//chromatin silencing	K11251//histone H2A	XP_020008928.1//histone H2A type 1-like [Castor canadensis]
68298	4527	1000	81	-3.95759	2.65745e-236	Down	2.073e-236	Ncapd2	GO:0016020//membrane;GO:0000793//condensed chromosome;GO:0005654//nucleoplasm;GO:0000796//condensin complex;GO:0000779//condensed chromosome, centromeric region;GO:0000228//nuclear chromosome;GO:0005829//cytosol;GO:0000799//nuclear condensin complex;GO:0045120//pronucleus	GO:0042393//histone binding;GO:0003682//chromatin binding	GO:0051304//chromosome separation;GO:0051301//cell division;GO:0010032//meiotic chromosome condensation;GO:0007076//mitotic chromosome condensation	K06677//condensin complex subunit 1	BAC97878.1//mKIAA0159 protein, partial [Mus musculus]
26934	3013	1987.35	161.56	-3.95236	0	Down	0	Racgap1	GO:0072686//mitotic spindle;GO:0070062//extracellular exosome;GO:0005634//nucleus;GO:0005654//nucleoplasm;GO:0051233//spindle midzone;GO:0097149//centralspindlin complex;GO:0001669//acrosomal vesicle;GO:0005737//cytoplasm;GO:0030496//midbody;GO:0032154//cleavage furrow;GO:0031234//extrinsic component of cytoplasmic side of plasma membrane	GO:0008017//microtubule binding;GO:0019901//protein kinase binding;GO:0043015//gamma-tubulin binding;GO:0046872//metal ion binding;GO:0005547//phosphatidylinositol-3,4,5-trisphosphate binding;GO:0048487//beta-tubulin binding;GO:0043014//alpha-tubulin binding;GO:0005096//GTPase activator activity	GO:0032467//positive regulation of cytokinesis;GO:0000915//actomyosin contractile ring assembly;GO:0008272//sulfate transport;GO:0045995//regulation of embryonic development;GO:0035556//intracellular signal transduction;GO:0007283//spermatogenesis;GO:0051256//mitotic spindle midzone assembly;GO:0007405//neuroblast proliferation;GO:0043087//regulation of GTPase activity;GO:0000281//mitotic cytokin…	K16733//Rac GTPase-activating protein 1	EDL04119.1//Rac GTPase-activating protein 1, isoform CRA_a, partial [Mus musculus]
382018	7983	49	4	-3.94636	9.36155e-14	Down	3.83935e-13	Unc13a	GO:0030424//axon;GO:0048786//presynaptic active zone;GO:0005622//intracellular;GO:0098793//presynapse;GO:0031594//neuromuscular junction;GO:0030054//cell junction;GO:0043195//terminal bouton;GO:0005737//cytoplasm;GO:0044305//calyx of Held;GO:0043005//neuron projection;GO:0042734//presynaptic membrane;GO:0045202//synapse	GO:0017075//syntaxin-1 binding;GO:0046872//metal ion binding;GO:0047485//protein N-terminus binding;GO:0019992//diacylglycerol binding	GO:0007528//neuromuscular junction development;GO:0035556//intracellular signal transduction;GO:0050435//amyloid-beta metabolic process;GO:0007269//neurotransmitter secretion;GO:0001956//positive regulation of neurotransmitter secretion;GO:0010807//regulation of synaptic vesicle priming;GO:0016188//synaptic vesicle maturation;GO:0048172//regulation of short-term neuronal synaptic plasticity;GO:00…	K15293//protein unc-13 A/B/C	NP_001025044.2//protein unc-13 homolog A [Mus musculus]
66929	1599	2150	176	-3.94234	0	Down	0	Asf1b	GO:0005654//nucleoplasm;GO:0043234//protein complex;GO:0000785//chromatin;GO:0000790//nuclear chromatin	GO:0042393//histone binding	GO:0006335//DNA replication-dependent nucleosome assembly;GO:0006355//regulation of transcription, DNA-templated;GO:0016569//covalent chromatin modification;GO:0006334//nucleosome assembly;GO:0006351//transcription, DNA-templated;GO:0006336//DNA replication-independent nucleosome assembly	K10753//histone chaperone ASF1	EDL10920.1//ASF1 anti-silencing function 1 homolog B (S. cerevisiae), partial [Mus musculus]
18140	3480	1013	83	-3.94103	1.01816e-238	Down	7.90848e-239	Uhrf1	GO:0005634//nucleus;GO:0005654//nucleoplasm;GO:0000791//euchromatin;GO:0016363//nuclear matrix;GO:0000790//nuclear chromatin;GO:0000792//heterochromatin;GO:0005720//nuclear heterochromatin;GO:0005657//replication fork	GO:0042393//histone binding;GO:0061630//ubiquitin protein ligase activity;GO:0031493//nucleosomal histone binding;GO:0042802//identical protein binding;GO:0035064//methylated histone binding;GO:0008327//methyl-CpG binding;GO:0044729//hemi-methylated DNA-binding;GO:0004842//ubiquitin-protein transferase activity;GO:0008270//zinc ion binding;GO:0000987//proximal promoter sequence-specific DNA bindi…	GO:0010216//maintenance of DNA methylation;GO:0010390//histone monoubiquitination;GO:0032776//DNA methylation on cytosine;GO:0006281//DNA repair;GO:0032270//positive regulation of cellular protein metabolic process;GO:0006351//transcription, DNA-templated;GO:0042787//protein ubiquitination involved in ubiquitin-dependent protein catabolic process;GO:0000122//negative regulation of transcription f…	K10638//E3 ubiquitin-protein ligase UHRF1 [EC:2.3.2.27]	NP_001104550.1//E3 ubiquitin-protein ligase UHRF1 isoform B [Mus musculus];NP_035061.3//E3 ubiquitin-protein ligase UHRF1 isoform A [Mus musculus]
51944	3118	705	58	-3.93515	1.0664e-166	Down	1.08568e-166	Knstrn	GO:0072686//mitotic spindle;GO:0000922//spindle pole;GO:0005634//nucleus;GO:0035371//microtubule plus-end;GO:0015630//microtubule cytoskeleton;GO:0005829//cytosol;GO:0000777//condensed chromosome kinetochore;GO:0000776//kinetochore	NA	GO:0007051//spindle organization;GO:0000070//mitotic sister chromatid segregation;GO:0007059//chromosome segregation;GO:0051301//cell division;GO:0051988//regulation of attachment of spindle microtubules to kinetochore	NA	EDL27927.1//DNA segment, Chr 2, ERATO Doi 750, expressed, isoform CRA_d, partial [Mus musculus]
11872	870	12.12	1	-3.93097	5.65326e-05	Down	0.000310044	Art2b	GO:0016020//membrane;GO:0031362//anchored component of external side of plasma membrane;GO:0019897//extrinsic component of plasma membrane	GO:0061810//NAD glycohydrolase activity;GO:0003956//NAD(P)+-protein-arginine ADP-ribosyltransferase activity;GO:0016798//hydrolase activity, acting on glycosyl bonds	GO:0019677//NAD catabolic process;GO:0018120//peptidyl-arginine ADP-ribosylation	K19980//ADP-ribosyltransferase 2 / NAD+ glycohydrolase [EC:2.4.2.31 3.2.2.5]	NP_064299.2//T-cell ecto-ADP-ribosyltransferase 2 precursor [Mus musculus]
21950	1230	5921	491	-3.9237	0	Down	0	Tnfsf9	GO:0005615//extracellular space;GO:0016021//integral component of membrane;GO:0005886//plasma membrane	GO:0005164//tumor necrosis factor receptor binding;GO:0005125//cytokine activity;GO:0032813//tumor necrosis factor receptor superfamily binding;GO:0005102//receptor binding	GO:0032755//positive regulation of interleukin-6 production;GO:0042127//regulation of cell proliferation;GO:0007267//cell-cell signaling;GO:0045585//positive regulation of cytotoxic T cell differentiation;GO:0032735//positive regulation of interleukin-12 production;GO:0006955//immune response;GO:0043011//myeloid dendritic cell differentiation;GO:0042104//positive regulation of activated T cell pr…	K05472//tumor necrosis factor ligand superfamily member 9	NP_033430.1//tumor necrosis factor ligand superfamily member 9 [Mus musculus]
211666	600	2229	185	-3.92245	0	Down	0	Mgst2	GO:0016020//membrane;GO:0043231//intracellular membrane-bounded organelle;GO:0005783//endoplasmic reticulum;GO:0005635//nuclear envelope;GO:0016021//integral component of membrane;GO:0005886//plasma membrane	GO:0004364//glutathione transferase activity;GO:0004464//leukotriene-C4 synthase activity;GO:0004602//glutathione peroxidase activity;GO:0008047//enzyme activator activity	GO:0010243//response to organonitrogen compound;GO:0046466//membrane lipid catabolic process;GO:0032496//response to lipopolysaccharide;GO:0019370//leukotriene biosynthetic process;GO:0006750//glutathione biosynthetic process;GO:0006629//lipid metabolic process	K00799//glutathione S-transferase [EC:2.5.1.18]	NP_778160.2//microsomal glutathione S-transferase 2 isoform 1 [Mus musculus];NP_001297411.1//microsomal glutathione S-transferase 2 isoform 2 [Mus musculus]
12075	2414	48	4	-3.91662	1.82469e-13	Down	7.53704e-13	Bfsp1	GO:0005938//cell cortex;GO:0005882//intermediate filament;GO:0005886//plasma membrane;GO:0005737//cytoplasm	GO:0005212//structural constituent of eye lens	GO:0048469//cell maturation;GO:0070307//lens fiber cell development	K10378//filensin	NP_001277990.1//filensin isoform a [Mus musculus];NP_033881.2//filensin isoform b [Mus musculus]
70348	1828	24	2	-3.91662	8.21812e-08	Down	3.98913e-07	Ube2cbp	GO:0000151//ubiquitin ligase complex;GO:0005737//cytoplasm	GO:0061630//ubiquitin protein ligase activity;GO:0044390//ubiquitin-like protein conjugating enzyme binding;GO:0016874//ligase activity;GO:0030332//cyclin binding	GO:0006513//protein monoubiquitination;GO:0051865//protein autoubiquitination;GO:0000209//protein polyubiquitination	K20803//ubiquitin-protein ligase E3 D [EC:2.3.2.26]	BAB27624.1//unnamed protein product [Mus musculus]
238803	2788	24	2	-3.91662	8.21812e-08	Down	3.98913e-07	Zfp366	GO:0005634//nucleus	GO:0030331//estrogen receptor binding;GO:0003714//transcription corepressor activity;GO:0003676//nucleic acid binding	GO:0000122//negative regulation of transcription from RNA polymerase II promoter;GO:0043627//response to estrogen;GO:0033147//negative regulation of intracellular estrogen receptor signaling pathway	K09228//KRAB domain-containing zinc finger protein	XP_008773271.1//PREDICTED: zinc finger protein 366 [Rattus norvegicus]
77963	4252	24	2	-3.91662	8.21812e-08	Down	3.98913e-07	Hook1	GO:0005874//microtubule;GO:0030897//HOPS complex;GO:0070695//FHF complex;GO:0015630//microtubule cytoskeleton;GO:0005829//cytosol;GO:0005813//centrosome;GO:0005737//cytoplasm	GO:0051959//dynein light intermediate chain binding;GO:0003779//actin binding;GO:0042802//identical protein binding;GO:0008017//microtubule binding	GO:0045022//early endosome to late endosome transport;GO:0007286//spermatid development;GO:0007275//multicellular organism development;GO:0008333//endosome to lysosome transport;GO:0007032//endosome organization;GO:0030705//cytoskeleton-dependent intracellular transport;GO:0015031//protein transport;GO:0031122//cytoplasmic microtubule organization;GO:0007040//lysosome organization	K16612//protein HOOK1	NP_084290.1//protein Hook homolog 1 [Mus musculus]
75712	1190	24	2	-3.91662	8.21812e-08	Down	3.98913e-07	Tmem14a	GO:0016021//integral component of membrane;GO:0031966//mitochondrial membrane;GO:0005789//endoplasmic reticulum membrane	NA	GO:0043066//negative regulation of apoptotic process;GO:1901029//negative regulation of mitochondrial outer membrane permeabilization involved in apoptotic signaling pathway	NA	EDL14387.1//transmembrane protein 14A, isoform CRA_a, partial [Mus musculus];XP_006495642.1//PREDICTED: transmembrane protein 14A isoform X1 [Mus musculus]
67621	1826	12	1	-3.91662	6.14053e-05	Down	0.000337517	Bend5	NA	NA	NA	NA	EDL30689.1//RIKEN cDNA 2310026E23, isoform CRA_c, partial [Mus musculus]
19417	4222	12	1	-3.91662	6.14053e-05	Down	0.000337517	Rasgrf1	GO:0030426//growth cone;GO:0005829//cytosol;GO:0005622//intracellular	GO:0035254//glutamate receptor binding;GO:0005085//guanyl-nucleotide exchange factor activity;GO:0005089//Rho guanyl-nucleotide exchange factor activity	GO:0090630//activation of GTPase activity;GO:0034976//response to endoplasmic reticulum stress;GO:0043547//positive regulation of GTPase activity;GO:2000310//regulation of NMDA receptor activity;GO:0035020//regulation of Rac protein signal transduction;GO:0046578//regulation of Ras protein signal transduction;GO:0008283//cell proliferation;GO:0046579//positive regulation of Ras protein signal tra…	K04349//Ras-specific guanine nucleotide-releasing factor 1	NP_035375.1//ras-specific guanine nucleotide-releasing factor 1 isoform 1 [Mus musculus];XP_006510938.1//PREDICTED: ras-specific guanine nucleotide-releasing factor 1 isoform X1 [Mus musculus];NP_001034744.1//ras-specific guanine nucleotide-releasing factor 1 isoform 2 [Mus musculus];XP_021062598.1//ras-specific guanine nucleotide-releasing factor 1 isoform X2 [Mus pahari]
69627	1315	12	1	-3.91662	6.14053e-05	Down	0.000337517	Fam89a	NA	NA	NA	NA	NP_001074589.1//protein FAM89A [Mus musculus]
18011	3690	12	1	-3.91662	6.14053e-05	Down	0.000337517	Neurl1a	GO:0030054//cell junction;GO:0097440//apical dendrite;GO:0014069//postsynaptic density;GO:0005737//cytoplasm;GO:0048471//perinuclear region of cytoplasm;GO:0043204//perikaryon;GO:0043197//dendritic spine;GO:0005886//plasma membrane;GO:0045211//postsynaptic membrane	GO:0061630//ubiquitin protein ligase activity;GO:0045183//translation factor activity, non-nucleic acid binding;GO:0046872//metal ion binding;GO:0004842//ubiquitin-protein transferase activity	GO:0007595//lactation;GO:0030317//flagellated sperm motility;GO:0051491//positive regulation of filopodium assembly;GO:0006513//protein monoubiquitination;GO:0045741//positive regulation of epidermal growth factor-activated receptor activity;GO:0007420//brain development;GO:0071230//cellular response to amino acid stimulus;GO:0048170//positive regulation of long-term neuronal synaptic plasticity;…	K01931//protein neuralized [EC:2.3.2.27]	NP_001156952.1//E3 ubiquitin-protein ligase NEURL1 isoform 2 [Mus musculus];NP_067335.4//E3 ubiquitin-protein ligase NEURL1 isoform 1 [Mus musculus]
407788	1900	12	1	-3.91662	6.14053e-05	Down	0.000337517	BC051142	GO:0016021//integral component of membrane	NA	NA	K13167//splicing factor, arginine/serine-rich 15	NP_001001177.2//uncharacterized protein C6orf10 homolog isoform 1 [Mus musculus];NP_001157327.1//uncharacterized protein C6orf10 homolog isoform 2 [Mus musculus]
69349	925	12	1	-3.91662	6.14053e-05	Down	0.000337517	1700008O03Rik	NA	NA	NA	NA	EDL22716.1//mCG134545, isoform CRA_c, partial [Mus musculus]
329547	1770	12	1	-3.91662	6.14053e-05	Down	0.000337517	Bpi	GO:0016020//membrane;GO:0070062//extracellular exosome;GO:0005737//cytoplasm	GO:0001530//lipopolysaccharide binding	GO:0043031//negative regulation of macrophage activation;GO:0050829//defense response to Gram-negative bacterium;GO:0032715//negative regulation of interleukin-6 production;GO:0006955//immune response;GO:0032720//negative regulation of tumor necrosis factor production;GO:0032717//negative regulation of interleukin-8 production	K05399//lipopolysaccharide-binding protein	XP_017174544.1//PREDICTED: bactericidal permeability-increasing protein isoform X2 [Mus musculus]
14825	964	1437	120	-3.91361	0	Down	0	Cxcl1	GO:0005615//extracellular space	GO:0008083//growth factor activity;GO:0045236//CXCR chemokine receptor binding;GO:0008009//chemokine activity	GO:0032930//positive regulation of superoxide anion generation;GO:0007186//G-protein coupled receptor signaling pathway;GO:0090023//positive regulation of neutrophil chemotaxis;GO:0070098//chemokine-mediated signaling pathway;GO:0032496//response to lipopolysaccharide;GO:0002237//response to molecule of bacterial origin;GO:0070965//positive regulation of neutrophil mediated killing of fungus;GO:0…	K05505//C-X-C motif chemokine 1/2/3	AAH37997.1//Cxcl1 protein, partial [Mus musculus]
17999	5530	1012	85	-3.90526	4.14086e-237	Down	3.22557e-237	Nedd4	GO:0016020//membrane;GO:0070062//extracellular exosome;GO:0005938//cell cortex;GO:0000785//chromatin;GO:0005902//microvillus;GO:0005737//cytoplasm;GO:0048471//perinuclear region of cytoplasm;GO:0045121//membrane raft;GO:0000151//ubiquitin ligase complex;GO:0005829//cytosol;GO:0005794//Golgi apparatus;GO:0043197//dendritic spine;GO:0005886//plasma membrane	GO:0061630//ubiquitin protein ligase activity;GO:0050815//phosphoserine residue binding;GO:0004842//ubiquitin-protein transferase activity;GO:0019871//sodium channel inhibitor activity;GO:0043130//ubiquitin binding;GO:0008022//protein C-terminus binding;GO:0031698//beta-2 adrenergic receptor binding;GO:0019904//protein domain specific binding;GO:0070063//RNA polymerase binding;GO:0035255//ionotro…	GO:0070534//protein K63-linked ubiquitination;GO:0007528//neuromuscular junction development;GO:0031623//receptor internalization;GO:0034644//cellular response to UV;GO:0014894//response to denervation involved in regulation of muscle adaptation;GO:0010766//negative regulation of sodium ion transport;GO:2000650//negative regulation of sodium ion transmembrane transporter activity;GO:0048814//regu…	K10591//E3 ubiquitin-protein ligase NEDD4 [EC:2.3.2.26]	XP_017450968.1//PREDICTED: E3 ubiquitin-protein ligase NEDD4 isoform X1 [Rattus norvegicus];BAA12803.1//Nedd4, partial [Mus musculus]
12831	8420	107	9	-3.9032	3.46714e-27	Down	1.10666e-26	Col5a1	GO:0031012//extracellular matrix;GO:0070062//extracellular exosome;GO:0005615//extracellular space;GO:0005588//collagen type V trimer;GO:0005581//collagen trimer;GO:0005578//proteinaceous extracellular matrix;GO:0005604//basement membrane	GO:0048407//platelet-derived growth factor binding;GO:0005201//extracellular matrix structural constituent;GO:0008201//heparin binding;GO:0043394//proteoglycan binding	GO:0016477//cell migration;GO:0043588//skin development;GO:0035989//tendon development;GO:0030199//collagen fibril organization;GO:0001568//blood vessel development;GO:0048592//eye morphogenesis;GO:1903225//negative regulation of endodermal cell differentiation;GO:0045112//integrin biosynthetic process;GO:0003007//heart morphogenesis;GO:0032964//collagen biosynthetic process;GO:0007155//cell adhe…	K19721//collagen, type V/XI/XXIV/XXVII, alpha	NP_056549.2//collagen alpha-1(V) chain precursor [Mus musculus]
69692	718	225	19	-3.89751	1.59725e-54	Down	3.60408e-54	Hddc2	GO:0070062//extracellular exosome;GO:0005739//mitochondrion	NA	NA	K07023//putative hydrolases of HD superfamily	EDL04857.1//HD domain containing 2, isoform CRA_a [Mus musculus]
18985	2566	213	18	-3.89644	9.85385e-52	Down	2.28523e-51	Pou2af1	GO:0090575//RNA polymerase II transcription factor complex	GO:0003677//DNA binding;GO:0000979//RNA polymerase II core promoter sequence-specific DNA binding;GO:0001105//RNA polymerase II transcription coactivator activity	GO:0045944//positive regulation of transcription from RNA polymerase II promoter	K14214//NF-kappa-B inhibitor delta	XP_019570883.1//PREDICTED: POU domain class 2-associating factor 1 [Rhinolophus sinicus]
17912	5053	94	8	-3.88624	4.22374e-24	Down	1.4126e-23	Myo1b	NA	NA	NA	K10356//myosin I	XP_010800456.1//PREDICTED: unconventional myosin-Ib isoform X3 [Bos taurus];XP_010800458.1//PREDICTED: unconventional myosin-Ib isoform X5 [Bos taurus];XP_012356794.1//PREDICTED: unconventional myosin-Ib isoform X1 [Nomascus leucogenys]
18787	3024	47	4	-3.88624	3.55981e-13	Down	1.4797e-12	Serpine1	GO:0031012//extracellular matrix;GO:0070062//extracellular exosome;GO:0005737//cytoplasm;GO:0042583//chromaffin granule	GO:0002020//protease binding;GO:0004867//serine-type endopeptidase inhibitor activity;GO:0005102//receptor binding	GO:0050829//defense response to Gram-negative bacterium;GO:1904385//cellular response to angiotensin;GO:0071222//cellular response to lipopolysaccharide;GO:0051918//negative regulation of fibrinolysis;GO:0035491//positive regulation of leukotriene production involved in inflammatory response;GO:0071318//cellular response to ATP;GO:0045766//positive regulation of angiogenesis;GO:1902042//negative …	K03982//plasminogen activator inhibitor 1	NP_032897.2//plasminogen activator inhibitor 1 precursor [Mus musculus]
74754	4028	47	4	-3.88624	3.55981e-13	Down	1.4797e-12	Dhcr24	GO:0016020//membrane;GO:0005856//cytoskeleton;GO:0005634//nucleus;GO:0005783//endoplasmic reticulum;GO:0000139//Golgi membrane;GO:0005829//cytosol;GO:0016021//integral component of membrane;GO:0005789//endoplasmic reticulum membrane	GO:0016614//oxidoreductase activity, acting on CH-OH group of donors;GO:0050614//delta24-sterol reductase activity;GO:0000246//delta24(24-1) sterol reductase activity;GO:0042605//peptide antigen binding;GO:0016628//oxidoreductase activity, acting on the CH-CH group of donors, NAD or NADP as acceptor;GO:0050660//flavin adenine dinucleotide binding;GO:0019899//enzyme binding	GO:0043154//negative regulation of cysteine-type endopeptidase activity involved in apoptotic process;GO:0042987//amyloid precursor protein catabolic process;GO:0043588//skin development;GO:0008203//cholesterol metabolic process;GO:0009888//tissue development;GO:0043066//negative regulation of apoptotic process;GO:0006695//cholesterol biosynthetic process;GO:0055114//oxidation-reduction process;G…	K09828//Delta24-sterol reductase [EC:1.3.1.72 1.3.1.-]	BAC97846.1//mKIAA0018 protein, partial [Mus musculus]
69656	1601	70	6	-3.87597	1.6736e-18	Down	6.21656e-18	Pir	GO:0005634//nucleus;GO:0005829//cytosol;GO:0005737//cytoplasm	GO:0046872//metal ion binding;GO:0003712//transcription cofactor activity;GO:0008127//quercetin 2,3-dioxygenase activity	GO:0006355//regulation of transcription, DNA-templated;GO:0030099//myeloid cell differentiation;GO:0006351//transcription, DNA-templated;GO:0030224//monocyte differentiation	K06911//uncharacterized protein	NP_081429.1//pirin isoform 1 [Mus musculus]
71738	3338	163	14	-3.87303	5.33608e-40	Down	1.42343e-39	Mamdc2	GO:0016020//membrane;GO:0005783//endoplasmic reticulum;GO:0005614//interstitial matrix;GO:0005578//proteinaceous extracellular matrix	GO:0005539//glycosaminoglycan binding	GO:0019800//peptide cross-linking via chondroitin 4-sulfate glycosaminoglycan	K01316//enterokinase [EC:3.4.21.9];K13912//deleted in malignant brain tumors 1 protein	EDL41601.1//MAM domain containing 2, isoform CRA_a, partial [Mus musculus]
277396	4621	96.05	8.27	-3.86948	1.63425e-24	Down	5.42844e-24	Klhl23	GO:0031463//Cul3-RING ubiquitin ligase complex	NA	GO:0016567//protein ubiquitination	K10460//kelch-like protein 23	EDL27047.1//kelch-like 23 (Drosophila), isoform CRA_a, partial [Mus musculus]
319171	452	6805.1	586.2	-3.8688	0	Down	0	Hist1h2ap	GO:0070062//extracellular exosome;GO:0005634//nucleus;GO:0000790//nuclear chromatin;GO:0000786//nucleosome	GO:0003677//DNA binding;GO:0046982//protein heterodimerization activity;GO:0019899//enzyme binding	GO:0006342//chromatin silencing;GO:0008285//negative regulation of cell proliferation	K11251//histone H2A;K11254//histone H4	XP_020008928.1//histone H2A type 1-like [Castor canadensis]
270160	2971	116	10	-3.86771	4.06362e-29	Down	1.25917e-28	Rab39	GO:0045335//phagocytic vesicle;GO:0005794//Golgi apparatus;GO:0030670//phagocytic vesicle membrane;GO:0005764//lysosome;GO:0005886//plasma membrane	GO:0005525//GTP binding;GO:0003924//GTPase activity	GO:0090385//phagosome-lysosome fusion;GO:0006914//autophagy;GO:0090383//phagosome acidification;GO:0015031//protein transport	K07924//Ras-related protein Rab-39A	NP_780771.1//ras-related protein Rab-39A [Mus musculus]
68642	1042	1980	171	-3.86509	0	Down	0	Tmem216	GO:0005856//cytoskeleton;GO:0005929//cilium;GO:0035869//ciliary transition zone;GO:0016021//integral component of membrane;GO:0036038//MKS complex;GO:0005737//cytoplasm	NA	GO:0060271//cilium assembly	K19385//transmembrane protein 216	NP_001264789.1//transmembrane protein 216 isoform 1 [Mus musculus];XP_012384803.1//PREDICTED: transmembrane protein 216 isoform X2 [Dasypus novemcinctus]
75782	4235	23	2	-3.85522	1.61707e-07	Down	7.92562e-07	Lca5	GO:0005929//cilium;GO:0036064//ciliary basal body;GO:0005737//cytoplasm;GO:0005930//axoneme	GO:0032403//protein complex binding	GO:0042073//intraciliary transport;GO:0045494//photoreceptor cell maintenance	K17751//myosin heavy chain 6/7;K10402//kinesin family member 20;K21954//FYVE and coiled-coil domain-containing protein 1;K12875//apoptotic chromatin condensation inducer in the nucleus;K18626//trichohyalin;K11515//inner centromere protein	EDL26461.1//RIKEN cDNA 4930431B11, isoform CRA_b, partial [Mus musculus]
22164	1609	23	2	-3.85522	1.61707e-07	Down	7.92562e-07	Tnfsf4	GO:0016020//membrane;GO:0005615//extracellular space;GO:0009986//cell surface;GO:0016021//integral component of membrane	GO:0005164//tumor necrosis factor receptor binding;GO:0005125//cytokine activity;GO:0032813//tumor necrosis factor receptor superfamily binding	GO:2000525//positive regulation of T cell costimulation;GO:0035783//CD4-positive, alpha-beta T cell costimulation;GO:0045630//positive regulation of T-helper 2 cell differentiation;GO:0035712//T-helper 2 cell activation;GO:0043433//negative regulation of DNA binding transcription factor activity;GO:0071222//cellular response to lipopolysaccharide;GO:0001568//blood vessel development;GO:0035714//c…	K05469//tumor necrosis factor ligand superfamily member 4	NP_033478.1//tumor necrosis factor ligand superfamily member 4 [Mus musculus]
77577	1819	195	17	-3.85152	3.20509e-47	Down	7.83844e-47	Spns3	GO:0005765//lysosomal membrane;GO:0016021//integral component of membrane;GO:0031982//vesicle	GO:0046624//sphingolipid transporter activity	GO:0003376//sphingosine-1-phosphate signaling pathway;GO:0055085//transmembrane transport;GO:0040011//locomotion	K20225//capicua transcriptional repressor;K14156//choline/ethanolamine kinase [EC:2.7.1.32 2.7.1.82]	NP_084208.1//protein spinster homolog 3 [Mus musculus]
268379	16011	1477	129	-3.84888	0	Down	0	Abca13	NA	NA	NA	K05647//ATP binding cassette, subfamily A (ABC1), member 13	XP_021032779.1//ATP-binding cassette sub-family A member 13 [Mus caroli]
68870	1584	274	24	-3.84472	2.63462e-65	Down	5.32215e-65	Ak8	GO:0036126//sperm flagellum;GO:0005829//cytosol;GO:0005930//axoneme	GO:0005524//ATP binding;GO:0019206//nucleoside kinase activity;GO:0004550//nucleoside diphosphate kinase activity;GO:0004127//cytidylate kinase activity;GO:0004017//adenylate kinase activity	GO:0006165//nucleoside diphosphate phosphorylation;GO:0021591//ventricular system development;GO:0009142//nucleoside triphosphate biosynthetic process	K00939//adenylate kinase [EC:2.7.4.3]	NP_001029046.2//adenylate kinase 8 [Mus musculus]
68859	3380	24.52	2.15	-3.8432	7.30021e-08	Down	3.53507e-07	Smim1	GO:0070062//extracellular exosome;GO:0016021//integral component of membrane;GO:0005886//plasma membrane	NA	NA	NA	BAE38102.1//unnamed protein product [Mus musculus]
381802	1802	114	10	-3.84261	1.52864e-28	Down	4.77911e-28	Tsen2	GO:0000214//tRNA-intron endonuclease complex;GO:0005654//nucleoplasm;GO:0005730//nucleolus;GO:0005829//cytosol;GO:0005813//centrosome	GO:0016829//lyase activity;GO:0000213//tRNA-intron endonuclease activity	GO:0006397//mRNA processing;GO:0006388//tRNA splicing, via endonucleolytic cleavage and ligation;GO:0000379//tRNA-type intron splice site recognition and cleavage	K15322//tRNA-splicing endonuclease subunit Sen2 [EC:3.1.27.9]	EDK99529.1//tRNA splicing endonuclease 2 homolog (SEN2, S. cerevisiae), isoform CRA_c, partial [Mus musculus]
66995	4358	57	5	-3.84261	2.07871e-15	Down	8.23572e-15	Zcchc18	GO:0016607//nuclear speck	GO:0008270//zinc ion binding;GO:0030374//ligand-dependent nuclear receptor transcription coactivator activity;GO:0003676//nucleic acid binding	GO:0030509//BMP signaling pathway	NA	EDL23888.1//zinc finger, CCHC domain containing 18, isoform CRA_a, partial [Mus musculus]
18591	2956	91	8	-3.83945	3.07659e-23	Down	1.04874e-22	Pdgfb	GO:0016020//membrane;GO:0031012//extracellular matrix;GO:0016323//basolateral plasma membrane;GO:0009986//cell surface;GO:0005622//intracellular;GO:0005737//cytoplasm	GO:0005161//platelet-derived growth factor receptor binding;GO:0008083//growth factor activity;GO:0042802//identical protein binding;GO:0046982//protein heterodimerization activity;GO:0042803//protein homodimerization activity;GO:0048407//platelet-derived growth factor binding;GO:0016176//superoxide-generating NADPH oxidase activator activity;GO:0005518//collagen binding;GO:0042056//chemoattracta…	GO:1902895//positive regulation of pri-miRNA transcription from RNA polymerase II promoter;GO:0007596//blood coagulation;GO:0031954//positive regulation of protein autophosphorylation;GO:1904707//positive regulation of vascular smooth muscle cell proliferation;GO:0032091//negative regulation of protein binding;GO:0071363//cellular response to growth factor stimulus;GO:1904754//positive regulation…	K17386//platelet-derived growth factor subunit B	NP_035187.2//platelet-derived growth factor subunit B precursor [Mus musculus]
353156	1180	34	3	-3.83415	4.59822e-10	Down	2.0746e-09	Egfl7	GO:0031012//extracellular matrix;GO:0005615//extracellular space;GO:0005576//extracellular region	GO:0005509//calcium ion binding;GO:0005112//Notch binding	GO:0007155//cell adhesion;GO:0030334//regulation of cell migration;GO:0001525//angiogenesis;GO:0045746//negative regulation of Notch signaling pathway;GO:0001938//positive regulation of endothelial cell proliferation;GO:0030336//negative regulation of cell migration;GO:0001568//blood vessel development;GO:0001570//vasculogenesis	K20996//Notch 4	NP_848538.3//epidermal growth factor-like protein 7 isoform 1 precursor [Mus musculus];NP_942018.2//epidermal growth factor-like protein 7 isoform 2 precursor [Mus musculus]
50782	2043	34	3	-3.83415	4.59822e-10	Down	2.0746e-09	Rgs11	GO:0005834//heterotrimeric G-protein complex	GO:0031681//G-protein beta-subunit binding;GO:0004871//signal transducer activity	GO:0007186//G-protein coupled receptor signaling pathway;GO:0035556//intracellular signal transduction	K16449//regulator of G-protein signaling	NP_001074538.1//regulator of G-protein signaling 11 [Mus musculus]
12448	3023	360.69	31.86	-3.83259	5.02825e-85	Down	8.46968e-85	Ccne2	GO:0005634//nucleus;GO:0097135//cyclin E2-CDK2 complex	GO:0016538//cyclin-dependent protein serine/threonine kinase regulator activity;GO:0019901//protein kinase binding	GO:0007129//synapsis;GO:0070192//chromosome organization involved in meiotic cell cycle;GO:0051301//cell division;GO:0006270//DNA replication initiation;GO:0051726//regulation of cell cycle;GO:1903827//regulation of cellular protein localization;GO:0000723//telomere maintenance	K06626//G1/S-specific cyclin-E1	NP_001032211.1//G1/S-specific cyclin-E2 isoform 1 [Mus musculus];NP_033960.1//G1/S-specific cyclin-E2 isoform 2 [Mus musculus]
114332	2607	781	69	-3.83231	2.76154e-181	Down	2.62916e-181	Lyve1	GO:0070062//extracellular exosome;GO:0016021//integral component of membrane;GO:0071944//cell periphery;GO:0005886//plasma membrane	GO:0004888//transmembrane signaling receptor activity;GO:0005540//hyaluronic acid binding	GO:0006810//transport;GO:0007155//cell adhesion;GO:0006027//glycosaminoglycan catabolic process	K19012//lymphatic vessel endothelial hyaluronan receptor 1	NP_444477.2//lymphatic vessel endothelial hyaluronic acid receptor 1 precursor [Mus musculus]
14083	4345	192	17	-3.82915	2.32873e-46	Down	5.75593e-46	Ptk2	GO:0005634//nucleus;GO:0005815//microtubule organizing center;GO:0005925//focal adhesion;GO:0016324//apical plasma membrane;GO:0030027//lamellipodium;GO:0005737//cytoplasm;GO:0048471//perinuclear region of cytoplasm;GO:0001725//stress fiber;GO:0005829//cytosol;GO:0031234//extrinsic component of cytoplasmic side of plasma membrane;GO:0005886//plasma membrane	GO:0004715//non-membrane spanning protein tyrosine kinase activity;GO:0005524//ATP binding;GO:0008432//JUN kinase binding;GO:0005102//receptor binding;GO:0042169//SH2 domain binding;GO:0019901//protein kinase binding;GO:0003779//actin binding;GO:0004713//protein tyrosine kinase activity;GO:0004672//protein kinase activity;GO:0004871//signal transducer activity	GO:0030335//positive regulation of cell migration;GO:0042127//regulation of cell proliferation;GO:0001568//blood vessel development;GO:0007172//signal complex assembly;GO:0071560//cellular response to transforming growth factor beta stimulus;GO:0051893//regulation of focal adhesion assembly;GO:0022408//negative regulation of cell-cell adhesion;GO:2000060//positive regulation of protein ubiquitina…	K05725//focal adhesion kinase 1 [EC:2.7.10.2]	XP_006520485.1//PREDICTED: focal adhesion kinase 1 isoform X8 [Mus musculus];XP_006520495.1//PREDICTED: focal adhesion kinase 1 isoform X10 [Mus musculus];EDL29416.1//PTK2 protein tyrosine kinase 2, isoform CRA_b, partial [Mus musculus];XP_006520483.1//PREDICTED: focal adhesion kinase 1 isoform X5 [Mus musculus]
208659	2614	2745	244	-3.82351	0	Down	0	Fam20a	GO:0070062//extracellular exosome;GO:0005615//extracellular space;GO:0005783//endoplasmic reticulum;GO:0005794//Golgi apparatus;GO:0005623//cell	GO:0043539//protein serine/threonine kinase activator activity	GO:0044691//tooth eruption;GO:0031214//biomineral tissue development;GO:0001934//positive regulation of protein phosphorylation;GO:0070166//enamel mineralization;GO:0055074//calcium ion homeostasis	K21957//pseudokinase FAM20A	NP_722477.1//pseudokinase FAM20A precursor [Mus musculus]
56419	3516	90	8	-3.82351	5.98132e-23	Down	2.04554e-22	Diaph3	NA	NA	NA	K05745//diaphanous 3	XP_011243425.1//PREDICTED: protein diaphanous homolog 3 isoform X1 [Mus musculus]
21955	994	371	33	-3.82253	3.08144e-87	Down	5.11862e-87	Tnnt1	GO:0005861//troponin complex	GO:0005523//tropomyosin binding;GO:0031014//troponin T binding	GO:0006937//regulation of muscle contraction;GO:0045932//negative regulation of muscle contraction;GO:0031444//slow-twitch skeletal muscle fiber contraction;GO:0014883//transition between fast and slow fiber;GO:0003009//skeletal muscle contraction	K10372//troponin T, slow skeletal muscle	XP_017177600.1//PREDICTED: troponin T, slow skeletal muscle isoform X1 [Mus musculus];XP_017177603.1//PREDICTED: troponin T, slow skeletal muscle isoform X4 [Mus musculus];XP_006216343.1//PREDICTED: troponin T, slow skeletal muscle isoform X2 [Vicugna pacos]
240334	2017	302	27	-3.81517	2.2654e-71	Down	4.29726e-71	Pcyox1l	GO:0005774//vacuolar membrane;GO:0016020//membrane;GO:0005576//extracellular region	GO:0001735//prenylcysteine oxidase activity	GO:0030328//prenylcysteine catabolic process;GO:0030327//prenylated protein catabolic process	K05906//prenylcysteine oxidase / farnesylcysteine lyase [EC:1.8.3.5 1.8.3.6]	NP_766420.1//prenylcysteine oxidase-like precursor [Mus musculus]
224044	2735	434	39	-3.8078	2.21923e-101	Down	3.3047e-101	Cyp2ab1	NA	GO:0008395//steroid hydroxylase activity;GO:0016705//oxidoreductase activity, acting on paired donors, with incorporation or reduction of molecular oxygen;GO:0020037//heme binding;GO:0005506//iron ion binding	NA	K17857//cytochrome P450 family 2 subfamily P	XP_017172442.1//PREDICTED: cytochrome P450, family 2, subfamily ab, polypeptide 1 isoform X2 [Mus musculus]
54369	1025	612	55	-3.80768	5.71757e-142	Down	6.64574e-142	Nme6	GO:0005739//mitochondrion	GO:0046872//metal ion binding;GO:0005524//ATP binding;GO:0004550//nucleoside diphosphate kinase activity	GO:0006228//UTP biosynthetic process;GO:0030308//negative regulation of cell growth;GO:0006241//CTP biosynthetic process;GO:0045839//negative regulation of mitotic nuclear division;GO:0006183//GTP biosynthetic process	K00940//nucleoside-diphosphate kinase [EC:2.7.4.6]	NP_061227.1//nucleoside diphosphate kinase 6 [Mus musculus]
74470	3632	209.05	18.85	-3.80286	4.8593e-50	Down	1.14742e-49	Cep72	GO:0005813//centrosome;GO:0034451//centriolar satellite	GO:0042802//identical protein binding	GO:0007051//spindle organization;GO:0033566//gamma-tubulin complex localization;GO:0007099//centriole replication;GO:1904779//regulation of protein localization to centrosome	K16532//centrosomal protein CEP72	NP_083235.3//centrosomal protein of 72 kDa [Mus musculus]
72080	3305	144	13	-3.80114	3.39055e-35	Down	9.62385e-35	Sapcd2	GO:0045179//apical cortex;GO:0005634//nucleus;GO:0005730//nucleolus;GO:0016324//apical plasma membrane;GO:0005829//cytosol;GO:0005923//bicellular tight junction;GO:0043296//apical junction complex	NA	GO:0000132//establishment of mitotic spindle orientation;GO:0090175//regulation of establishment of planar polarity;GO:1904777//negative regulation of protein localization to cell cortex;GO:0098725//symmetric cell division;GO:0008284//positive regulation of cell proliferation	K16628//collagen, type VII, alpha	NP_001277336.1//suppressor APC domain-containing protein 2 isoform b [Mus musculus];NP_001074554.1//suppressor APC domain-containing protein 2 isoform a [Mus musculus]
259277	925	476	43	-3.80021	8.27641e-111	Down	1.1521e-110	Klk8	GO:0005615//extracellular space;GO:0005737//cytoplasm	GO:0004252//serine-type endopeptidase activity	GO:0009611//response to wounding;GO:0048681//negative regulation of axon regeneration;GO:0043616//keratinocyte proliferation;GO:0008219//cell death;GO:0007613//memory;GO:0048812//neuron projection morphogenesis;GO:0050808//synapse organization;GO:0031642//negative regulation of myelination;GO:0050807//regulation of synapse organization	K08650//kallikrein 8 [EC:3.4.21.118]	EDL22681.1//kallikrein 8, partial [Mus musculus]
142980	4326	199	18	-3.79835	1.03049e-47	Down	2.5059e-47	Tlr3	GO:0005765//lysosomal membrane;GO:0010008//endosome membrane;GO:0005622//intracellular;GO:0005737//cytoplasm;GO:0009986//cell surface;GO:0005887//integral component of plasma membrane;GO:0016021//integral component of membrane;GO:0005789//endoplasmic reticulum membrane;GO:0005769//early endosome	GO:0004872//receptor activity;GO:0042802//identical protein binding;GO:0004888//transmembrane signaling receptor activity;GO:0003725//double-stranded RNA binding	GO:0046330//positive regulation of JNK cascade;GO:0032481//positive regulation of type I interferon production;GO:0097191//extrinsic apoptotic signaling pathway;GO:0071260//cellular response to mechanical stimulus;GO:0035690//cellular response to drug;GO:0034123//positive regulation of toll-like receptor signaling pathway;GO:0008584//male gonad development;GO:0071346//cellular response to interfe…	K05401//toll-like receptor 3	NP_569054.2//toll-like receptor 3 precursor [Mus musculus]
12236	3669	760	69	-3.79298	2.90547e-175	Down	2.85807e-175	Bub1b	GO:0005829//cytosol;GO:0000778//condensed nuclear chromosome kinetochore;GO:0000940//condensed chromosome outer kinetochore;GO:0000776//kinetochore;GO:0000777//condensed chromosome kinetochore;GO:0005737//cytoplasm;GO:0048471//perinuclear region of cytoplasm	GO:0004674//protein serine/threonine kinase activity;GO:0005524//ATP binding;GO:0004672//protein kinase activity	GO:0034501//protein localization to kinetochore;GO:0071459//protein localization to chromosome, centromeric region;GO:0051301//cell division;GO:0007094//mitotic spindle assembly checkpoint;GO:0051754//meiotic sister chromatid cohesion, centromeric;GO:0007091//metaphase/anaphase transition of mitotic cell cycle;GO:0006915//apoptotic process	K06637//mitotic checkpoint serine/threonine-protein kinase BUB1 beta [EC:2.7.11.1]	NP_033903.2//mitotic checkpoint serine/threonine-protein kinase BUB1 beta [Mus musculus]
320181	4864	11.01	1	-3.7924	0.000121858	Down	0.000681159	Fndc7	GO:0005576//extracellular region	NA	NA	K05698//receptor-type tyrosine-protein phosphatase eta [EC:3.1.3.48];K06252//tenascin;K17493//calmodulin-regulated spectrin-associated protein	NP_001159437.1//fibronectin type III domain-containing protein 7 isoform 2 precursor [Mus musculus];NP_796065.2//fibronectin type III domain-containing protein 7 isoform 1 precursor [Mus musculus]
68743	5421	792	72	-3.79108	1.77105e-182	Down	1.67927e-182	Anln	GO:0005654//nucleoplasm;GO:0032059//bleb;GO:0099738//cell cortex region;GO:0015629//actin cytoskeleton;GO:0005826//actomyosin contractile ring	GO:0003779//actin binding;GO:0045296//cadherin binding	GO:0000281//mitotic cytokinesis;GO:0002244//hematopoietic progenitor cell differentiation;GO:1904172//positive regulation of bleb assembly;GO:0090521//glomerular visceral epithelial cell migration	K18621//actin-binding protein anillin	EDL25274.1//anillin, actin binding protein (scraps homolog, Drosophila), isoform CRA_b, partial [Mus musculus]
13400	2713	264	24	-3.79108	1.94647e-62	Down	4.04866e-62	Dmpk	GO:0031965//nuclear membrane;GO:0031307//integral component of mitochondrial outer membrane;GO:0005829//cytosol;GO:0005789//endoplasmic reticulum membrane;GO:0033017//sarcoplasmic reticulum membrane;GO:0005886//plasma membrane;GO:0005640//nuclear outer membrane	GO:0046872//metal ion binding;GO:0004674//protein serine/threonine kinase activity;GO:0005524//ATP binding;GO:0017020//myosin phosphatase regulator activity;GO:0031072//heat shock protein binding	GO:0014722//regulation of skeletal muscle contraction by calcium ion signaling;GO:0002028//regulation of sodium ion transport;GO:0006468//protein phosphorylation;GO:0051823//regulation of synapse structural plasticity;GO:0014853//regulation of excitatory postsynaptic membrane potential involved in skeletal muscle contraction;GO:0010830//regulation of myotube differentiation;GO:0010657//muscle cel…	K08788//dystrophia myotonica-protein kinase [EC:2.7.11.1]	NP_001177419.1//myotonin-protein kinase isoform 2 [Mus musculus];NP_115794.1//myotonin-protein kinase isoform 1 [Mus musculus];EDL23105.1//dystrophia myotonica-protein kinase, isoform CRA_b, partial [Mus musculus]
71365	1773	143	13	-3.79108	6.558e-35	Down	1.87163e-34	Pdss2	GO:1990234//transferase complex;GO:0005829//cytosol;GO:0005739//mitochondrion	GO:0046982//protein heterodimerization activity;GO:0050347//trans-octaprenyltranstransferase activity;GO:0000010//trans-hexaprenyltranstransferase activity	GO:0008299//isoprenoid biosynthetic process;GO:0050878//regulation of body fluid levels;GO:0006744//ubiquinone biosynthetic process;GO:0051290//protein heterotetramerization	K12505//decaprenyl-diphosphate synthase subunit 2 [EC:2.5.1.91]	NP_082048.2//decaprenyl-diphosphate synthase subunit 2 isoform 1 [Mus musculus];NP_001161761.1//decaprenyl-diphosphate synthase subunit 2 isoform 2 [Mus musculus]
70083	1363	77	7	-3.79108	7.30185e-20	Down	2.6442e-19	Metrn	GO:0005615//extracellular space	NA	GO:0010001//glial cell differentiation;GO:0050772//positive regulation of axonogenesis	K00901//diacylglycerol kinase (ATP) [EC:2.7.1.107]	NP_598480.1//meteorin precursor [Mus musculus]
27078	737	33	3	-3.79108	8.98423e-10	Down	4.09035e-09	B9d1	GO:0016020//membrane;GO:0036064//ciliary basal body;GO:0035869//ciliary transition zone;GO:0005813//centrosome;GO:0036038//MKS complex;GO:0005737//cytoplasm	GO:0008158//hedgehog receptor activity	GO:0043010//camera-type eye development;GO:0001701//in utero embryonic development;GO:0042733//embryonic digit morphogenesis;GO:0060271//cilium assembly;GO:0001944//vasculature development;GO:0032880//regulation of protein localization;GO:0007224//smoothened signaling pathway;GO:0060563//neuroepithelial cell differentiation	K16744//B9 domain-containing protein 1	XP_005067705.2//B9 domain-containing protein 1 isoform X2 [Mesocricetus auratus];NP_001317710.1//B9 domain-containing protein 1 isoform 3 precursor [Mus musculus];XP_021081466.1//B9 domain-containing protein 1 isoform X1 [Mesocricetus auratus]
22268	1769	22	2	-3.79108	3.17756e-07	Down	1.57555e-06	Upk1b	GO:0070062//extracellular exosome;GO:0016324//apical plasma membrane;GO:0016021//integral component of membrane	NA	GO:0007166//cell surface receptor signaling pathway;GO:0030855//epithelial cell differentiation	K17347//uroplakin-1	XP_006248429.1//PREDICTED: uroplakin-1b isoform X1 [Rattus norvegicus]
15114	3225	11	1	-3.79108	0.000122643	Down	0.000686019	Hap1	GO:0005783//endoplasmic reticulum;GO:1904115//axon cytoplasm;GO:0008021//synaptic vesicle;GO:0031410//cytoplasmic vesicle;GO:0005813//centrosome;GO:0030054//cell junction;GO:0005764//lysosome;GO:0016234//inclusion body;GO:0005814//centriole;GO:0005730//nucleolus;GO:0005829//cytosol;GO:0005739//mitochondrion;GO:0005776//autophagosome	GO:0044325//ion channel binding;GO:0048403//brain-derived neurotrophic factor binding	GO:1902430//negative regulation of amyloid-beta formation;GO:0021979//hypothalamus cell differentiation;GO:0048011//neurotrophin TRK receptor signaling pathway;GO:0017157//regulation of exocytosis;GO:0022008//neurogenesis;GO:0008090//retrograde axonal transport;GO:0006914//autophagy;GO:0045742//positive regulation of epidermal growth factor receptor signaling pathway;GO:0015031//protein transport…	K04647//huntingtin-associated protein 1	NP_034534.1//huntingtin-associated protein 1 isoform A [Mus musculus];XP_011247048.1//PREDICTED: huntingtin-associated protein 1 isoform X3 [Mus musculus];NP_817090.1//huntingtin-associated protein 1 isoform B [Mus musculus]
103551	2349	11	1	-3.79108	0.000122643	Down	0.000686019	Epop	GO:0005634//nucleus;GO:0005694//chromosome;GO:0070449//elongin complex;GO:0035098//ESC/E(Z) complex	GO:0003682//chromatin binding	GO:0048863//stem cell differentiation;GO:0006357//regulation of transcription from RNA polymerase II promoter;GO:0048663//neuron fate commitment;GO:0035616//histone H2B conserved C-terminal lysine deubiquitination	K16628//collagen, type VII, alpha;K19475//WAS/WASL-interacting protein;K13219//splicing factor, proline- and glutamine-rich	NP_780541.2//elongin BC and Polycomb repressive complex 2-associated protein [Mus musculus]
433940	2717	11	1	-3.79108	0.000122643	Down	0.000686019	Fam222a	NA	NA	NA	K10955//mucin-2;K05746//enabled	NP_001004180.1//protein FAM222A [Mus musculus]
11600	4313	11	1	-3.79108	0.000122643	Down	0.000686019	Angpt1	GO:0070062//extracellular exosome;GO:0005615//extracellular space;GO:0045121//membrane raft;GO:0005886//plasma membrane;GO:0005902//microvillus	GO:0005172//vascular endothelial growth factor receptor binding;GO:0030971//receptor tyrosine kinase binding;GO:0005102//receptor binding	GO:0050731//positive regulation of peptidyl-tyrosine phosphorylation;GO:0030210//heparin biosynthetic process;GO:0007171//activation of transmembrane receptor protein tyrosine kinase activity;GO:0007162//negative regulation of cell adhesion;GO:0032680//regulation of tumor necrosis factor production;GO:0002092//positive regulation of receptor internalization;GO:0010595//positive regulation of endo…	K05465//angiopoietin 1	BAD32146.1//mKIAA0003 protein, partial [Mus musculus]
19734	2351	11	1	-3.79108	0.000122643	Down	0.000686019	Rgs16	GO:0031224//intrinsic component of membrane;GO:0005886//plasma membrane;GO:0005737//cytoplasm	GO:0005096//GTPase activator activity	GO:0007186//G-protein coupled receptor signaling pathway;GO:0009968//negative regulation of signal transduction;GO:0043547//positive regulation of GTPase activity	K16449//regulator of G-protein signaling	NP_035397.2//regulator of G-protein signaling 16 [Mus musculus]
26414	6039	11	1	-3.79108	0.000122643	Down	0.000686019	Mapk10	GO:0005634//nucleus;GO:0005654//nucleoplasm;GO:0005829//cytosol;GO:0005622//intracellular;GO:0005739//mitochondrion;GO:0005886//plasma membrane;GO:0005737//cytoplasm;GO:0043005//neuron projection	GO:0004705//JUN kinase activity;GO:0005524//ATP binding;GO:0004708//MAP kinase kinase activity;GO:0004707//MAP kinase activity	GO:0010468//regulation of gene expression;GO:0007165//signal transduction;GO:0009416//response to light stimulus;GO:0006468//protein phosphorylation;GO:0048511//rhythmic process;GO:0051090//regulation of DNA binding transcription factor activity;GO:0048666//neuron development;GO:0007254//JNK cascade;GO:0038095//Fc-epsilon receptor signaling pathway;GO:0042752//regulation of circadian rhythm	K04440//c-Jun N-terminal kinase [EC:2.7.11.24]	XP_004472751.1//PREDICTED: mitogen-activated protein kinase 10 isoform X1 [Dasypus novemcinctus];NP_001305060.1//mitogen-activated protein kinase 10 isoform 6 [Mus musculus];NP_001305031.1//mitogen-activated protein kinase 10 isoform 1x [Mus musculus];EDL20250.1//mitogen activated protein kinase 10, isoform CRA_a, partial [Mus musculus]
268465	2228	116.3	10.63	-3.78329	8.63892e-29	Down	2.68935e-28	Eme1	GO:0005730//nucleolus;GO:0000790//nuclear chromatin;GO:0005720//nuclear heterochromatin;GO:0048476//Holliday junction resolvase complex	GO:0046872//metal ion binding;GO:0003677//DNA binding;GO:0004519//endonuclease activity	GO:0006302//double-strand break repair;GO:0031573//intra-S DNA damage checkpoint;GO:0000712//resolution of meiotic recombination intermediates;GO:0072429//response to intra-S DNA damage checkpoint signaling;GO:0031297//replication fork processing	K10882//crossover junction endonuclease EME1 [EC:3.1.22.-]	EDL15939.1//essential meiotic endonuclease 1 homolog 1 (S. pombe), isoform CRA_c, partial [Mus musculus]
228993	2197	1783	163	-3.78302	0	Down	0	Slc17a9	GO:0016021//integral component of membrane	GO:0022857//transmembrane transporter activity	GO:0006820//anion transport;GO:0055085//transmembrane transport;GO:1903955//positive regulation of protein targeting to mitochondrion;GO:1903146//regulation of autophagy of mitochondrion;GO:0006887//exocytosis	K12303//MFS transporter, ACS family, solute carrier family 17 (sodium-dependent inorganic phosphate cotransporter), member 9	NP_898984.3//solute carrier family 17 member 9 [Mus musculus]
14584	2986	153	14	-3.78169	3.97734e-37	Down	1.10158e-36	Gfpt2	NA	GO:0097367//carbohydrate derivative binding;GO:0004360//glutamine-fructose-6-phosphate transaminase (isomerizing) activity	GO:0006541//glutamine metabolic process;GO:0006047//UDP-N-acetylglucosamine metabolic process;GO:1990830//cellular response to leukemia inhibitory factor;GO:0006002//fructose 6-phosphate metabolic process;GO:1901137//carbohydrate derivative biosynthetic process;GO:0006048//UDP-N-acetylglucosamine biosynthetic process;GO:0006487//protein N-linked glycosylation	K00820//glucosamine---fructose-6-phosphate aminotransferase (isomerizing) [EC:2.6.1.16]	NP_038557.1//glutamine--fructose-6-phosphate aminotransferase [isomerizing] 2 [Mus musculus]
69928	930	153	14	-3.78169	3.97734e-37	Down	1.10158e-36	Cenps	GO:0043240//Fanconi anaemia nuclear complex;GO:0000777//condensed chromosome kinetochore;GO:0071821//FANCM-MHF complex	GO:0003677//DNA binding;GO:0003682//chromatin binding;GO:0046982//protein heterodimerization activity;GO:0003690//double-stranded DNA binding	GO:0000712//resolution of meiotic recombination intermediates;GO:0006281//DNA repair;GO:0051301//cell division;GO:0006312//mitotic recombination;GO:0031297//replication fork processing;GO:0036297//interstrand cross-link repair;GO:0006974//cellular response to DNA damage stimulus;GO:0051382//kinetochore assembly	K11511//centromere protein S	NP_081539.1//centromere protein S [Mus musculus]
17001	679	18392	1689	-3.77649	0	Down	0	Ltc4s	GO:0005783//endoplasmic reticulum;GO:0005635//nuclear envelope;GO:0016021//integral component of membrane;GO:0005789//endoplasmic reticulum membrane;GO:0005640//nuclear outer membrane	GO:0008289//lipid binding;GO:0004364//glutathione transferase activity;GO:0004464//leukotriene-C4 synthase activity;GO:0042802//identical protein binding;GO:0004602//glutathione peroxidase activity;GO:0008047//enzyme activator activity	GO:0006691//leukotriene metabolic process;GO:0019370//leukotriene biosynthetic process	K00807//leukotriene-C4 synthase [EC:4.4.1.20]	EDL33710.1//leukotriene C4 synthase, isoform CRA_b [Mus musculus];EDL33713.1//leukotriene C4 synthase, isoform CRA_e [Mus musculus]
665433	552	2792.7	257.37	-3.7714	0	Down	0	Hist1h2ao	GO:0005634//nucleus;GO:0000786//nucleosome	GO:0003677//DNA binding;GO:0046982//protein heterodimerization activity	GO:0006334//nucleosome assembly;GO:0006352//DNA-templated transcription, initiation	K11251//histone H2A;K11254//histone H4	ERE80724.1//histone H2A type 1-F-like protein [Cricetulus griseus]
69169	1491	238	22	-3.76704	2.75216e-56	Down	6.08332e-56	Fcmr	GO:0009986//cell surface;GO:0009897//external side of plasma membrane;GO:0016021//integral component of membrane	NA	GO:0070229//negative regulation of lymphocyte apoptotic process;GO:2001237//negative regulation of extrinsic apoptotic signaling pathway;GO:0002376//immune system process;GO:1990001//inhibition of cysteine-type endopeptidase activity involved in apoptotic process	K13073//polymeric immunoglobulin receptor	NP_081252.1//fas apoptotic inhibitory molecule 3 precursor [Mus musculus]
68631	1410	1120	104	-3.7605	1.19049e-255	Down	8.69222e-256	Cryl1	GO:0070062//extracellular exosome;GO:0005829//cytosol	GO:0070403//NAD+ binding;GO:0003857//3-hydroxyacyl-CoA dehydrogenase activity;GO:0042803//protein homodimerization activity;GO:0050104//L-gulonate 3-dehydrogenase activity	GO:0006631//fatty acid metabolic process	K13247//L-gulonate 3-dehydrogenase [EC:1.1.1.45]	NP_084280.2//lambda-crystallin homolog [Mus musculus]
72107	1322	43	4	-3.75792	5.12677e-12	Down	2.19787e-11	Dscc1	GO:0005654//nucleoplasm;GO:0031390//Ctf18 RFC-like complex;GO:0000785//chromatin;GO:0000775//chromosome, centromeric region	GO:0003689//DNA clamp loader activity;GO:0043142//single-stranded DNA-dependent ATPase activity	GO:0034088//maintenance of mitotic sister chromatid cohesion;GO:1900264//positive regulation of DNA-directed DNA polymerase activity;GO:0006260//DNA replication;GO:0006275//regulation of DNA replication;GO:0034421//post-translational protein acetylation;GO:0007064//mitotic sister chromatid cohesion	K11271//sister chromatid cohesion protein DCC1	NP_001342523.1//sister chromatid cohesion protein DCC1 isoform 1 [Mus musculus];NP_898912.2//sister chromatid cohesion protein DCC1 isoform 2 [Mus musculus]
76260	2287	43	4	-3.75792	5.12677e-12	Down	2.19787e-11	Ttc8	GO:0016020//membrane;GO:0005929//cilium;GO:0060170//ciliary membrane;GO:0036064//ciliary basal body;GO:0005814//centriole;GO:0032391//photoreceptor connecting cilium;GO:0005813//centrosome;GO:0034464//BBSome	GO:0001103//RNA polymerase II repressing transcription factor binding	GO:0048560//establishment of anatomical structure orientation;GO:0021772//olfactory bulb development;GO:0060271//cilium assembly;GO:1903251//multi-ciliated epithelial cell differentiation;GO:0061326//renal tubule development;GO:0015031//protein transport;GO:0007411//axon guidance;GO:0051492//regulation of stress fiber assembly;GO:0007608//sensory perception of smell;GO:0072659//protein localizati…	K16781//tetratricopeptide repeat protein 8	NP_938053.1//tetratricopeptide repeat protein 8 isoform 2 [Mus musculus];XP_021034462.1//tetratricopeptide repeat protein 8 [Mus caroli]
16403	6018	1469	137	-3.75424	0	Down	0	Itga6	GO:0008305//integrin complex	NA	GO:0007155//cell adhesion;GO:0007229//integrin-mediated signaling pathway	K06485//integrin alpha 6	AAH49132.1//Itga6 protein, partial [Mus musculus];NP_032423.2//integrin alpha-6 isoform 1 precursor [Mus musculus]
17229	1088	704	66	-3.74669	3.63872e-161	Down	3.80547e-161	Tpsb2	NA	GO:0004252//serine-type endopeptidase activity	NA	K01340//tryptase [EC:3.4.21.59]	NP_034911.3//tryptase beta-2 precursor [Mus musculus]
237847	3308	96	9	-3.74669	5.08543e-24	Down	1.70445e-23	Rtn4rl1	GO:0070062//extracellular exosome;GO:0042995//cell projection;GO:0009897//external side of plasma membrane;GO:0005737//cytoplasm;GO:0043204//perikaryon;GO:0009986//cell surface;GO:0045121//membrane raft;GO:0016021//integral component of membrane;GO:0046658//anchored component of plasma membrane	GO:0004860//protein kinase inhibitor activity;GO:0035374//chondroitin sulfate binding;GO:0004872//receptor activity;GO:0008201//heparin binding	GO:0006469//negative regulation of protein kinase activity;GO:0010977//negative regulation of neuron projection development;GO:0048681//negative regulation of axon regeneration;GO:0046426//negative regulation of JAK-STAT cascade;GO:0019221//cytokine-mediated signaling pathway;GO:0022038//corpus callosum development	K16660//reticulon-4 receptor-like 1	NP_808376.1//reticulon-4 receptor-like 1 precursor [Mus musculus]
286940	9096	3959.49	371.6	-3.74515	0	Down	0	Flnb	GO:0031012//extracellular matrix;GO:0070062//extracellular exosome;GO:0001725//stress fiber;GO:0005925//focal adhesion;GO:0005903//brush border;GO:0005829//cytosol;GO:0005886//plasma membrane	GO:0003779//actin binding;GO:0003723//RNA binding;GO:0042802//identical protein binding;GO:0045296//cadherin binding	GO:0003334//keratinocyte development;GO:0030154//cell differentiation;GO:0030036//actin cytoskeleton organization;GO:0003382//epithelial cell morphogenesis;GO:0007519//skeletal muscle tissue development	K04437//filamin	XP_003502783.1//PREDICTED: filamin-B isoform X1 [Cricetulus griseus];XP_003502784.1//PREDICTED: filamin-B isoform X2 [Cricetulus griseus]
19222	3334	1909	180	-3.7384	0	Down	0	Ptgir	GO:0005829//cytosol;GO:0016021//integral component of membrane;GO:0005886//plasma membrane	GO:0016501//prostacyclin receptor activity	GO:0007186//G-protein coupled receptor signaling pathway;GO:0048662//negative regulation of smooth muscle cell proliferation;GO:0010642//negative regulation of platelet-derived growth factor receptor signaling pathway;GO:0007189//adenylate cyclase-activating G-protein coupled receptor signaling pathway;GO:0032496//response to lipopolysaccharide;GO:0030819//positive regulation of cAMP biosynthetic…	K04263//prostacyclin receptor	BAA05144.1//prostacyclin receptor [Mus musculus]
338351	6153	53	5	-3.73765	2.98336e-14	Down	1.20996e-13	Akap17b	GO:0005681//spliceosomal complex;GO:0016607//nuclear speck	GO:0003723//RNA binding;GO:0016301//kinase activity	GO:0006397//mRNA processing;GO:0008380//RNA splicing	K13169//splicing factor, arginine/serine-rich 17	NP_001075425.1//A-kinase anchor protein 17B [Mus musculus]
266614	1056	551	52	-3.73712	1.93325e-126	Down	2.44659e-126	Ly6g5b	GO:0009897//external side of plasma membrane;GO:0043234//protein complex;GO:0005576//extracellular region	GO:0042802//identical protein binding	GO:0051260//protein homooligomerization	K20005//lymphocyte antigen 6 complex locus protein G5	NP_683741.1//lymphocyte antigen 6 complex locus protein G5b precursor [Mus musculus]
15896	1308	8510	806	-3.73196	0	Down	0	Icam2	GO:0016020//membrane;GO:0070062//extracellular exosome;GO:0005887//integral component of plasma membrane;GO:0032154//cleavage furrow;GO:0071944//cell periphery;GO:0001931//uropod;GO:0005886//plasma membrane	GO:0005178//integrin binding	GO:0007155//cell adhesion	K06523//intercellular adhesion molecule 2	NP_034624.1//intercellular adhesion molecule 2 precursor [Mus musculus]
17289	4456	2237	212	-3.73108	0	Down	0	Mertk	GO:0005615//extracellular space;GO:0016028//rhabdomere;GO:0016021//integral component of membrane;GO:0001750//photoreceptor outer segment;GO:0005737//cytoplasm	GO:0005524//ATP binding;GO:0004714//transmembrane receptor protein tyrosine kinase activity	GO:0060041//retina development in camera-type eye;GO:0060068//vagina development;GO:0051250//negative regulation of lymphocyte activation;GO:0043491//protein kinase B signaling;GO:0030168//platelet activation;GO:0007283//spermatogenesis;GO:0050766//positive regulation of phagocytosis;GO:0001818//negative regulation of cytokine production;GO:0006909//phagocytosis;GO:0034446//substrate adhesion-dep…	K05117//c-mer proto-oncogene tyrosine kinase [EC:2.7.10.1]	NP_032613.1//tyrosine-protein kinase Mer precursor [Mus musculus]
14211	5517	907	86	-3.73035	2.51609e-206	Down	2.18468e-206	Smc2	GO:0000228//nuclear chromosome;GO:0070062//extracellular exosome;GO:0000793//condensed chromosome;GO:0005634//nucleus;GO:0005730//nucleolus;GO:0000796//condensin complex;GO:0005694//chromosome;GO:0005737//cytoplasm	GO:0005524//ATP binding;GO:0046982//protein heterodimerization activity	GO:0051301//cell division;GO:0051276//chromosome organization;GO:0051383//kinetochore organization;GO:0010032//meiotic chromosome condensation;GO:0007076//mitotic chromosome condensation;GO:0045132//meiotic chromosome segregation	K06674//structural maintenance of chromosome 2	NP_032043.3//structural maintenance of chromosomes protein 2 [Mus musculus]
30794	1189	1126	107	-3.72718	2.02249e-255	Down	1.47782e-255	Pdlim4	GO:0005634//nucleus;GO:0030027//lamellipodium;GO:0048471//perinuclear region of cytoplasm;GO:0001725//stress fiber;GO:0034777//recycling endosome lumen;GO:0043197//dendritic spine;GO:0031905//early endosome lumen;GO:0031941//filamentous actin;GO:0045211//postsynaptic membrane	GO:0046872//metal ion binding;GO:0051393//alpha-actinin binding;GO:0019903//protein phosphatase binding;GO:0042803//protein homodimerization activity	GO:0031532//actin cytoskeleton reorganization;GO:0098976//excitatory chemical synaptic transmission	K19867//LIM domain-binding protein 3	NP_062290.2//PDZ and LIM domain protein 4 [Mus musculus]
74761	2280	42	4	-3.72397	9.98457e-12	Down	4.31367e-11	Mxra8	GO:0070062//extracellular exosome;GO:0009986//cell surface;GO:0016021//integral component of membrane	NA	GO:0060857//establishment of glial blood-brain barrier	K02353//segment polarity protein dishevelled	NP_077225.4//matrix remodeling-associated protein 8 precursor [Mus musculus]
19376	1509	21	2	-3.72397	6.24476e-07	Down	3.13346e-06	Rab34	NA	NA	NA	K07921//Ras-related protein Rab-34	BAE35734.1//unnamed protein product, partial [Mus musculus]
[truncated: 5,054 more rows]

## Sheet: Sheet1
	Symbol	log2Ratio(PF_S/PF_C)
	Tmem45a2	-10.7579
	Ltbp1	-10.624
	Kcnn3	-9.70669
	Prss34	-9.66257
	Wnt2	-9.36508
	Gm3055	-9.18901
	Prg4	-9.01008
	Ptprm	-8.8939
	Camp	-8.74324
	Aspa	-8.53622
	Alox15	-8.44058
	Pimreg	-8.3815
	Tgfb2	-8.20817
	Marco	-8.19974
	Arhgap29	-8.13901
	Fcnb	-8.08779
	Aldh3b3	-8.07951
[truncated: 85 more rows]
