# Supplementary material for: Receptor Tyrosine Kinase Inhibitor Sunitinib as Novel Immunotherapy to Inhibit Myeloid-Derived Suppressor Cells for Treatment of Endometriosis
Source: Front Immunol. 2021 Jul 22;12:641206. doi: 10.3389/fimmu.2021.641206 (PMC8340010; doi:10.3389/fimmu.2021.641206)
Supplement: Supplementary Table 2 — Differential expression genes (DEG) of bone marrow G-MDSC. [file Table_2.xls]

GeneID	Length	BM-C-Expression	BM-S-Expression	log2FoldChange(BM-S/BM-C)	Padj	Up/Down-Regulation	Pvalue	Cellular Component	Molecular Function	Biological Process	Kegg Orthology	Nr Description
14283	1705	31.47832885	5.768183482	-2.44816999	2.19E-07	Down	1.34E-09	GO:0005654//nucleoplasm;GO:0005829//cytosol;GO:0042734//presynaptic membrane;GO:0043005//neuron projection	GO:0000978//RNA polymerase II proximal promoter sequence-specific DNA binding;GO:0000977//RNA polymerase II regulatory region sequence-specific DNA binding;GO:0001077//transcriptional activator activity, RNA polymerase II proximal promoter sequence-specific DNA binding	GO:0034097//response to cytokine;GO:0032570//response to progesterone;GO:0007296//vitellogenesis;GO:0009629//response to gravity;GO:0061614//pri-miRNA transcription from RNA polymerase II promoter;GO:0043065//positive regulation of apoptotic process;GO:0051091//positive regulation of DNA binding transcription factor activity;GO:0031668//cellular response to extracellular stimulus;GO:0008285//nega…	K04502//fos-like antigen 1	NP_034365.1//fos-related antigen 1 [Mus musculus]
193740	2798	68.23117131	16.73829266	-2.027278606	8.71E-08	Down	5.02E-10	GO:0031982//vesicle;GO:0016234//inclusion body;GO:0005737//cytoplasm;GO:0005829//cytosol;GO:0005739//mitochondrion;GO:0070062//extracellular exosome;GO:0072562//blood microparticle;GO:0005634//nucleus;GO:0005925//focal adhesion;GO:0016235//aggresome;GO:0005813//centrosome;GO:0016607//nuclear speck;GO:0048471//perinuclear region of cytoplasm;GO:0005814//centriole;GO:0030529//intracellular ribonucl…	GO:0003723//RNA binding;GO:0055131//C3HC4-type RING finger domain binding;GO:0005524//ATP binding;GO:0047485//protein N-terminus binding;GO:0042826//histone deacetylase binding;GO:0031072//heat shock protein binding;GO:0031625//ubiquitin protein ligase binding;GO:0005102//receptor binding;GO:0045296//cadherin binding;GO:0042623//ATPase activity, coupled;GO:0001106//RNA polymerase II transcription…	GO:0030308//negative regulation of cell growth;GO:0006986//response to unfolded protein;GO:0006281//DNA repair;GO:1901673//regulation of mitotic spindle assembly;GO:0009408//response to heat;GO:0006402//mRNA catabolic process;GO:0097201//negative regulation of transcription from RNA polymerase II promoter in response to stress;GO:0090063//positive regulation of microtubule nucleation;GO:0042026//…	K03283//heat shock 70kDa protein 1/2/6/8	NP_034609.2//heat shock 70 kDa protein 1A [Mus musculus]
15511	2810	137.909389	40.94841895	-1.751841026	1.68E-10	Down	6.31E-13	GO:0031982//vesicle;GO:0016234//inclusion body;GO:0005737//cytoplasm;GO:0005829//cytosol;GO:0005739//mitochondrion;GO:0070062//extracellular exosome;GO:0072562//blood microparticle;GO:0005634//nucleus;GO:0005925//focal adhesion;GO:0016235//aggresome;GO:0005813//centrosome;GO:0016607//nuclear speck;GO:0048471//perinuclear region of cytoplasm;GO:0005814//centriole;GO:0030529//intracellular ribonucl…	GO:0003723//RNA binding;GO:0055131//C3HC4-type RING finger domain binding;GO:0005524//ATP binding;GO:0047485//protein N-terminus binding;GO:0042826//histone deacetylase binding;GO:0031072//heat shock protein binding;GO:0031625//ubiquitin protein ligase binding;GO:0005102//receptor binding;GO:0045296//cadherin binding;GO:0042623//ATPase activity, coupled;GO:0001106//RNA polymerase II transcription…	GO:0030308//negative regulation of cell growth;GO:0006986//response to unfolded protein;GO:0006281//DNA repair;GO:1901673//regulation of mitotic spindle assembly;GO:0009408//response to heat;GO:0006402//mRNA catabolic process;GO:0097201//negative regulation of transcription from RNA polymerase II promoter in response to stress;GO:0090063//positive regulation of microtubule nucleation;GO:0042026//…	K03283//heat shock 70kDa protein 1/2/6/8	NP_034609.2//heat shock 70 kDa protein 1A [Mus musculus]
14204	2059	8.497508325	2.687693206	-1.660671403	0.004488077	Down	9.23E-05	GO:0005764//lysosome	GO:0001716//L-amino-acid oxidase activity;GO:0016491//oxidoreductase activity	GO:0009072//aromatic amino acid family metabolic process	K03334//L-amino-acid oxidase [EC:1.4.3.2]	EDL22757.1//interleukin 4 induced 1, partial [Mus musculus]
319187	431	6.382947326	2.262754857	-1.496142448	0.014470701	Down	0.000368692	GO:0005634//nucleus;GO:0000786//nucleosome	GO:0003677//DNA binding;GO:0046982//protein heterodimerization activity	NA	K11252//histone H2B	XP_003502246.1//PREDICTED: histone H2B type 1 isoform X1 [Cricetulus griseus]
13137	1029	19.32648842	7.109938834	-1.442670473	0.015582551	Down	0.000406089	GO:0070062//extracellular exosome;GO:0009986//cell surface;GO:0045121//membrane raft;GO:0016021//integral component of membrane;GO:0005886//plasma membrane	GO:0008289//lipid binding;GO:0001618//virus receptor activity	GO:0006958//complement activation, classical pathway;GO:0045087//innate immune response	K04006//decay accelerating factor	EDL39744.1//mCG128397, partial [Mus musculus];NP_001304290.1//complement decay-accelerating factor transmembrane isoform isoform 2 precursor [Mus musculus]
241075	8562	657.2378469	266.7452972	-1.300952724	1.01E-17	Down	1.31E-20	NA	GO:0046872//metal ion binding	NA	K19330//run domain Beclin-1 interacting and cysteine-rich containing protein	EDL00211.1//mCG123132, isoform CRA_b, partial [Mus musculus]
211401	4969	220.169632	90.57884217	-1.281369489	8.50E-10	Down	3.58E-12	GO:0015629//actin cytoskeleton;GO:0005737//cytoplasm;GO:0005912//adherens junction	GO:0051015//actin filament binding;GO:0003779//actin binding;GO:0042802//identical protein binding;GO:0005102//receptor binding;GO:0003785//actin monomer binding	GO:0007399//nervous system development;GO:0061333//renal tubule morphogenesis;GO:0072160//nephron tubule epithelial cell differentiation;GO:0071498//cellular response to fluid shear stress;GO:0010960//magnesium ion homeostasis;GO:0007015//actin filament organization;GO:0072102//glomerulus morphogenesis;GO:0072001//renal system development;GO:0007009//plasma membrane organization;GO:0030041//actin…	K20128//metastasis suppressor protein 1	NP_001124035.1//metastasis suppressor protein 1 [Rattus norvegicus];BAC97949.1//mKIAA0429 protein, partial [Mus musculus]
67876	1729	853.6902741	353.1467587	-1.273444888	8.44E-05	Down	9.44E-07	GO:0005743//mitochondrial inner membrane;GO:0005739//mitochondrion	GO:0048039//ubiquinone binding	GO:0006744//ubiquinone biosynthetic process;GO:0045333//cellular respiration	K18588//coenzyme Q-binding protein COQ10	NP_080700.3//coenzyme Q-binding protein COQ10 homolog B, mitochondrial isoform 2 [Mus musculus];NP_001034799.1//coenzyme Q-binding protein COQ10 homolog B, mitochondrial isoform 1 [Mus musculus]
22095	3562	107.9616713	49.4742628	-1.125769101	0.000257399	Down	3.36E-06	GO:0016323//basolateral plasma membrane;GO:0005887//integral component of plasma membrane;GO:0016021//integral component of membrane;GO:0005622//intracellular;GO:0005886//plasma membrane;GO:0043235//receptor complex	GO:0004996//thyroid-stimulating hormone receptor activity;GO:0008528//G-protein coupled peptide receptor activity;GO:0004872//receptor activity;GO:0032403//protein complex binding	GO:1904588//cellular response to glycoprotein;GO:0008344//adult locomotory behavior;GO:0007166//cell surface receptor signaling pathway;GO:0090103//cochlea morphogenesis;GO:0007189//adenylate cyclase-activating G-protein coupled receptor signaling pathway;GO:1905229//cellular response to thyrotropin-releasing hormone;GO:0030183//B cell differentiation;GO:0030819//positive regulation of cAMP biosy…	K04249//thyroid stimulating hormone receptor	EDL18952.1//thyroid stimulating hormone receptor, isoform CRA_a, partial [Mus musculus];NP_035778.3//thyrotropin receptor isoform 1 precursor [Mus musculus]
17079	2326	158.7136333	73.00177897	-1.120422533	1.56E-05	Down	1.35E-07	GO:0005887//integral component of plasma membrane	GO:0004872//receptor activity	GO:0071222//cellular response to lipopolysaccharide;GO:0002322//B cell proliferation involved in immune response;GO:0002224//toll-like receptor signaling pathway;GO:0031666//positive regulation of lipopolysaccharide-mediated signaling pathway;GO:0006954//inflammatory response	K06555//CD180 antigen	BAA07043.1//RP105 [Mus musculus domesticus]
23872	3560	4027.331496	1904.905067	-1.080105126	0.002602721	Down	4.76E-05	GO:0005634//nucleus;GO:0005654//nucleoplasm;GO:0005829//cytosol;GO:0005886//plasma membrane	GO:0000981//RNA polymerase II transcription factor activity, sequence-specific DNA binding;GO:0000978//RNA polymerase II proximal promoter sequence-specific DNA binding;GO:0019904//protein domain specific binding;GO:0000977//RNA polymerase II regulatory region sequence-specific DNA binding;GO:0043565//sequence-specific DNA binding;GO:0035259//glucocorticoid receptor binding;GO:0003700//DNA bindin…	GO:0090009//primitive streak formation;GO:0000122//negative regulation of transcription from RNA polymerase II promoter;GO:0007498//mesoderm development;GO:0006357//regulation of transcription from RNA polymerase II promoter;GO:0045944//positive regulation of transcription from RNA polymerase II promoter;GO:0001712//ectodermal cell fate commitment;GO:0006351//transcription, DNA-templated;GO:00458…	K21932//C-ets-2	NP_035939.3//protein C-ets-2 [Mus musculus]
20533	4584	87.89055788	41.72183443	-1.074905592	0.000850417	Down	1.34E-05	GO:0016020//membrane;GO:0070062//extracellular exosome;GO:0016323//basolateral plasma membrane;GO:0072562//blood microparticle;GO:0030018//Z disc;GO:0005887//integral component of plasma membrane;GO:0016021//integral component of membrane;GO:0030863//cortical cytoskeleton	GO:0015108//chloride transmembrane transporter activity;GO:0015301//anion:anion antiporter activity;GO:0008510//sodium:bicarbonate symporter activity;GO:0005452//inorganic anion exchanger activity;GO:0030506//ankyrin binding;GO:0042803//protein homodimerization activity;GO:0015106//bicarbonate transmembrane transporter activity	GO:0015701//bicarbonate transport;GO:0006820//anion transport;GO:0006821//chloride transport;GO:0051453//regulation of intracellular pH	K06573//solute carrier family 4 (anion exchanger), member 1	NP_035533.1//band 3 anion transport protein [Mus musculus]
55984	3466	138.0907918	66.41096124	-1.056123835	0.000253878	Down	3.30E-06	GO:0005634//nucleus;GO:0005737//cytoplasm	GO:0005524//ATP binding;GO:0004683//calmodulin-dependent protein kinase activity;GO:0005516//calmodulin binding	GO:0018107//peptidyl-threonine phosphorylation;GO:0018105//peptidyl-serine phosphorylation;GO:0045860//positive regulation of protein kinase activity;GO:0035556//intracellular signal transduction	K00908//calcium/calmodulin-dependent protein kinase kinase 1 [EC:2.7.11.17]	NP_061371.2//calcium/calmodulin-dependent protein kinase kinase 1 [Mus musculus]
108723	4112	66.75857564	32.28924394	-1.047899513	0.010002721	Down	0.000241271	GO:0042101//T cell receptor complex;GO:0070062//extracellular exosome;GO:0045121//membrane raft;GO:0005886//plasma membrane;GO:0001772//immunological synapse;GO:0005737//cytoplasm	GO:0050700//CARD domain binding	GO:0042102//positive regulation of T cell proliferation;GO:0045580//regulation of T cell differentiation;GO:0031295//T cell costimulation;GO:0001819//positive regulation of cytokine production;GO:0030890//positive regulation of B cell proliferation;GO:0046649//lymphocyte activation;GO:0030183//B cell differentiation;GO:0050776//regulation of immune response;GO:0042110//T cell activation;GO:004887…	K07367//caspase recruitment domain-containing protein 11	BAD21384.1//mFLJ00120 protein, partial [Mus musculus]
241576	3907	191.1939286	93.81124544	-1.027203933	1.38E-05	Down	1.19E-07	GO:0016021//integral component of membrane;GO:0005886//plasma membrane	GO:0001540//amyloid-beta binding	GO:0070613//regulation of protein processing;GO:0006898//receptor-mediated endocytosis	K06233//low density lipoprotein-related protein 2	XP_007521888.1//PREDICTED: low-density lipoprotein receptor class A domain-containing protein 3 isoform X1 [Erinaceus europaeus]
11855	5197	67.7381793	33.37983094	-1.020992562	0.015998893	Down	0.000420043	GO:0005783//endoplasmic reticulum;GO:0005829//cytosol	GO:0005525//GTP binding;GO:0042169//SH2 domain binding;GO:0003924//GTPase activity	GO:0007165//signal transduction;GO:0030879//mammary gland development	K13709//Rho GTPase-activating protein 5	NP_033836.2//rho GTPase-activating protein 5 [Mus musculus]
380840	1515	38.67632961	78.46213448	1.020545694	0.003050448	Up	5.78E-05	GO:0016604//nuclear body;GO:0005739//mitochondrion	NA	NA	K22069//LYR motif-containing protein 4	EDL40910.1//cDNA sequence BC034664, partial [Mus musculus]
21817	3549	1275.781044	2670.000559	1.065459296	7.14E-22	Up	4.62E-25	GO:0016020//membrane;GO:0031012//extracellular matrix;GO:0070062//extracellular exosome;GO:0031226//intrinsic component of plasma membrane;GO:0005783//endoplasmic reticulum;GO:0005925//focal adhesion;GO:0005737//cytoplasm;GO:0005578//proteinaceous extracellular matrix;GO:0005829//cytosol;GO:0005739//mitochondrion	GO:0019904//protein domain specific binding;GO:0005509//calcium ion binding;GO:0008483//transaminase activity;GO:0005525//GTP binding;GO:0003810//protein-glutamine gamma-glutamyltransferase activity	GO:0007200//phospholipase C-activating G-protein coupled receptor signaling pathway;GO:0060445//branching involved in salivary gland morphogenesis;GO:0051482//positive regulation of cytosolic calcium ion concentration involved in phospholipase C-activating G-protein coupled signaling pathway;GO:0045785//positive regulation of cell adhesion;GO:0051260//protein homooligomerization;GO:0050729//posit…	K05625//transglutaminase 2 [EC:2.3.2.13]	EDL06255.1//transglutaminase 2, C polypeptide, isoform CRA_a, partial [Mus musculus]
57905	1620	328.0142143	695.2946116	1.083866074	4.20E-14	Up	1.01E-16	GO:0071020//post-spliceosomal complex;GO:0071012//catalytic step 1 spliceosome;GO:0000974//Prp19 complex;GO:0071014//post-mRNA release spliceosomal complex;GO:0071013//catalytic step 2 spliceosome	NA	GO:0000350//generation of catalytic spliceosome for second transesterification step;GO:0000389//mRNA 3'-splice site recognition	K12870//pre-mRNA-splicing factor ISY1	XP_005071187.2//pre-mRNA-splicing factor ISY1 homolog [Mesocricetus auratus]
14726	1839	32.70639566	70.81936722	1.114571174	0.001102429	Up	1.80E-05	GO:0016020//membrane;GO:0016323//basolateral plasma membrane;GO:0042995//cell projection;GO:0009897//external side of plasma membrane;GO:0016324//apical plasma membrane;GO:0097197//tetraspanin-enriched microdomain;GO:0071437//invadopodium;GO:0031410//cytoplasmic vesicle;GO:0030054//cell junction;GO:0032587//ruffle membrane;GO:0005829//cytosol;GO:0016021//integral component of membrane;GO:0005886/…	GO:0019956//chemokine binding;GO:0005102//receptor binding;GO:0051087//chaperone binding	GO:2000045//regulation of G1/S transition of mitotic cell cycle;GO:0030324//lung development;GO:1904328//regulation of myofibroblast contraction;GO:0030335//positive regulation of cell migration;GO:0070252//actin-mediated cell contraction;GO:0035239//tube morphogenesis;GO:0098609//cell-cell adhesion;GO:0060838//lymphatic endothelial cell fate commitment;GO:0008283//cell proliferation;GO:0051272//…	K16778//podoplanin	NP_001277751.1//podoplanin isoform 2 precursor [Mus musculus];NP_034459.2//podoplanin isoform 1 precursor [Mus musculus]
100126226	1775	437.4151415	959.7645967	1.133677435	1.40E-20	Up	1.09E-23	GO:0005615//extracellular space;GO:0045095//keratin filament	GO:0005198//structural molecule activity	GO:0042633//hair cycle;GO:0007568//aging	K07605//type II keratin, basic	NP_001188252.1//type II hair keratin [Mus musculus]
102442	8655	2127.374857	4692.892937	1.14140328	3.21E-27	Up	1.45E-30	NA	GO:0017112//Rab guanyl-nucleotide exchange factor activity	NA	K20163//DENN domain-containing protein 4	NP_001156389.1//C-myc promoter-binding protein [Mus musculus]
666938	7935	62.52308971	138.6573132	1.149062731	5.41E-05	Up	5.70E-07	NA	NA	NA	K03129//transcription initiation factor TFIID subunit 4	NP_001158278.1//BEN domain-containing protein 4 [Mus musculus]
26556	4236	94.44049675	210.5571997	1.156734672	2.66E-08	Up	1.43E-10	GO:0016020//membrane;GO:0030424//axon;GO:0098794//postsynapse;GO:0043034//costamere;GO:0030054//cell junction;GO:0014069//postsynaptic density;GO:0005737//cytoplasm;GO:0043005//neuron projection;GO:0030018//Z disc;GO:0045177//apical part of cell;GO:0005886//plasma membrane;GO:0045211//postsynaptic membrane	GO:0044325//ion channel binding;GO:0035256//G-protein coupled glutamate receptor binding	GO:0048148//behavioral response to cocaine;GO:0007216//G-protein coupled glutamate receptor signaling pathway;GO:0048875//chemical homeostasis within a tissue;GO:0048741//skeletal muscle fiber development;GO:0090279//regulation of calcium ion import;GO:2001257//regulation of cation channel activity;GO:0051592//response to calcium ion;GO:2001256//regulation of store-operated calcium entry;GO:00030…	K15010//homer	NP_671705.2//homer protein homolog 1 isoform L [Mus musculus];EDL00939.1//homer homolog 1 (Drosophila), isoform CRA_c, partial [Mus musculus];NP_001334527.1//homer protein homolog 1 isoform M [Mus musculus];NP_687036.1//homer protein homolog 1 isoform d [Mus musculus]
30953	1535	14.53755811	32.83070905	1.17526095	0.043974776	Up	0.001509998	GO:0043194//axon initial segment;GO:0033268//node of Ranvier	GO:0044325//ion channel binding;GO:0005516//calmodulin binding;GO:0030506//ankyrin binding	GO:0048008//platelet-derived growth factor receptor signaling pathway;GO:0001822//kidney development;GO:0048745//smooth muscle tissue development;GO:0010761//fibroblast migration;GO:0008366//axon ensheathment;GO:0006807//nitrogen compound metabolic process;GO:0009791//post-embryonic development;GO:0001553//luteinization;GO:0008210//estrogen metabolic process;GO:0060325//face morphogenesis;GO:0060…	NA	NP_001106891.1//schwannomin-interacting protein 1 isoform b [Mus musculus];NP_001106892.1//schwannomin-interacting protein 1 isoform c [Mus musculus];EDL15509.1//schwannomin interacting protein 1, partial [Mus musculus]
16180	4456	718.4757255	1628.638924	1.180655469	1.73E-38	Up	4.46E-42	GO:0016020//membrane;GO:0005615//extracellular space;GO:0016021//integral component of membrane;GO:0005886//plasma membrane	GO:1990782//protein tyrosine kinase binding;GO:0004871//signal transducer activity;GO:0002114//interleukin-33 receptor activity;GO:0004908//interleukin-1 receptor activity	GO:1900006//positive regulation of dendrite development;GO:0051092//positive regulation of NF-kappaB transcription factor activity;GO:0051965//positive regulation of synapse assembly;GO:0006954//inflammatory response;GO:0042094//interleukin-2 biosynthetic process;GO:0072602//interleukin-4 secretion;GO:0032754//positive regulation of interleukin-5 production;GO:0032736//positive regulation of inte…	K04723//interleukin 1 receptor accessory protein	EDK97691.1//interleukin 1 receptor accessory protein, isoform CRA_b, partial [Mus musculus];NP_001152790.1//interleukin-1 receptor accessory protein isoform d precursor [Mus musculus];BAE43382.1//unnamed protein product [Mus musculus];EDK97692.1//interleukin 1 receptor accessory protein, isoform CRA_c, partial [Mus musculus]
68603	1203	230.9643602	534.0711505	1.209361706	6.92E-11	Up	2.42E-13	GO:0016020//membrane;GO:0070062//extracellular exosome;GO:0005829//cytosol;GO:0005777//peroxisome	GO:0005524//ATP binding;GO:0004631//phosphomevalonate kinase activity	GO:0070723//response to cholesterol;GO:0016126//sterol biosynthetic process;GO:0019287//isopentenyl diphosphate biosynthetic process, mevalonate pathway;GO:0006695//cholesterol biosynthetic process	K13273//phosphomevalonate kinase [EC:2.7.4.2]	NP_081624.1//phosphomevalonate kinase isoform 2 [Mus musculus];NP_081060.2//phosphomevalonate kinase isoform 1 [Mus musculus]
26897	1559	400.3038934	926.6179672	1.210879009	1.53E-18	Up	1.89E-21	GO:0005739//mitochondrion;GO:0005737//cytoplasm	GO:0047617//acyl-CoA hydrolase activity;GO:0102991//myristoyl-CoA hydrolase activity;GO:0052689//carboxylic ester hydrolase activity;GO:0016290//palmitoyl-CoA hydrolase activity	GO:0001676//long-chain fatty acid metabolic process;GO:0006637//acyl-CoA metabolic process	K01068//acyl-coenzyme A thioesterase 1/2/4 [EC:3.1.2.2]	NP_036136.1//acyl-coenzyme A thioesterase 1 [Mus musculus]
12350	1537	15.80943282	36.84892312	1.220836847	0.023109887	Up	0.000672494	GO:0005829//cytosol;GO:0005737//cytoplasm	GO:0008270//zinc ion binding;GO:0004089//carbonate dehydratase activity;GO:0016791//phosphatase activity;GO:0016151//nickel cation binding	GO:0006979//response to oxidative stress;GO:0006730//one-carbon metabolic process;GO:0045471//response to ethanol	K01672//carbonic anhydrase [EC:4.2.1.1]	NP_031632.2//carbonic anhydrase 3 [Mus musculus]
16833	1310	129.4033236	307.8630444	1.250414026	5.59E-10	Up	2.31E-12	GO:0070062//extracellular exosome;GO:0005634//nucleus;GO:0031514//motile cilium;GO:0005737//cytoplasm	GO:0004459//L-lactate dehydrogenase activity	GO:0006754//ATP biosynthetic process;GO:0030317//flagellated sperm motility;GO:0019516//lactate oxidation;GO:0005975//carbohydrate metabolic process;GO:0019244//lactate biosynthetic process from pyruvate	K00016//L-lactate dehydrogenase [EC:1.1.1.27]	XP_008757566.1//PREDICTED: L-lactate dehydrogenase C chain isoform X1 [Rattus norvegicus]
434197	2831	272.0673011	656.4588362	1.270740974	8.15E-16	Up	1.53E-18	NA	NA	NA	K12869//crooked neck	NP_001013833.1//protein FAM169B [Mus musculus]
216505	2267	68.02933848	167.4714584	1.299686278	4.02E-09	Up	1.90E-11	NA	NA	NA	K01343//tissue plasminogen activator [EC:3.4.21.68]	EDL40410.1//RIKEN cDNA 1500004A08, isoform CRA_c, partial [Mus musculus]
20720	2071	133.4963665	332.7717575	1.317732522	1.52E-14	Up	3.54E-17	GO:0031012//extracellular matrix;GO:0005615//extracellular space;GO:0031091//platelet alpha granule;GO:0005829//cytosol;GO:0031594//neuromuscular junction;GO:0031232//extrinsic component of external side of plasma membrane;GO:0005576//extracellular region;GO:1903561//extracellular vesicle	GO:0004867//serine-type endopeptidase inhibitor activity;GO:0008201//heparin binding;GO:0005539//glycosaminoglycan binding;GO:0005102//receptor binding	GO:0045861//negative regulation of proteolysis;GO:0007596//blood coagulation;GO:0021683//cerebellar granular layer morphogenesis;GO:0042177//negative regulation of protein catabolic process;GO:0045879//negative regulation of smoothened signaling pathway;GO:0010955//negative regulation of protein processing;GO:0010544//negative regulation of platelet activation;GO:0010766//negative regulation of s…	K16643//glia-derived nexin	NP_033281.1//glia-derived nexin precursor [Mus musculus]
20750	1431	136.1687949	340.0237249	1.320239286	7.09E-12	Up	2.11E-14	GO:0070062//extracellular exosome;GO:0005615//extracellular space;GO:0005794//Golgi apparatus	GO:0050840//extracellular matrix binding	GO:0001649//osteoblast differentiation;GO:0007155//cell adhesion;GO:0071394//cellular response to testosterone stimulus;GO:0006710//androgen catabolic process;GO:2000866//positive regulation of estradiol secretion;GO:0033280//response to vitamin D;GO:0045893//positive regulation of transcription, DNA-templated;GO:0045780//positive regulation of bone resorption	K06250//secreted phosphoprotein 1	BAE38751.1//unnamed protein product [Mus musculus]
58205	3415	14.02499163	35.11855171	1.324233439	0.008816433	Up	0.000208666	GO:0070062//extracellular exosome;GO:0016021//integral component of membrane	NA	GO:0042130//negative regulation of T cell proliferation;GO:0046007//negative regulation of activated T cell proliferation;GO:0032693//negative regulation of interleukin-10 production;GO:0042102//positive regulation of T cell proliferation;GO:0032689//negative regulation of interferon-gamma production	K06708//programmed cell death 1 ligand 2	EDL41682.1//programmed cell death 1 ligand 2, isoform CRA_a, partial [Mus musculus]
12406	2229	5.308496374	13.40994433	1.336928065	0.047968872	Up	0.001706084	GO:0070062//extracellular exosome;GO:0005788//endoplasmic reticulum lumen;GO:0005783//endoplasmic reticulum;GO:0045121//membrane raft;GO:0005793//endoplasmic reticulum-Golgi intermediate compartment;GO:0005737//cytoplasm	GO:0003723//RNA binding;GO:0004867//serine-type endopeptidase inhibitor activity;GO:0005518//collagen binding;GO:0051082//unfolded protein binding	GO:0003433//chondrocyte development involved in endochondral bone morphogenesis;GO:0051604//protein maturation;GO:0030199//collagen fibril organization;GO:0032964//collagen biosynthetic process	K09501//serpin peptidase inhibitor, clade H, member 1	XP_008018373.1//PREDICTED: serpin H1 isoform X1 [Chlorocebus sabaeus];NP_033955.2//serpin H1 precursor [Mus musculus]
13179	1881	7.126982625	18.27820741	1.358761276	0.032466439	Up	0.001018151	GO:0031012//extracellular matrix;GO:0005589//collagen type VI trimer;GO:0005615//extracellular space;GO:0005737//cytoplasm;GO:0005578//proteinaceous extracellular matrix	GO:0003723//RNA binding;GO:0004860//protein kinase inhibitor activity;GO:0005518//collagen binding;GO:0047485//protein N-terminus binding;GO:0005539//glycosaminoglycan binding;GO:0050840//extracellular matrix binding	GO:0001822//kidney development;GO:0032496//response to lipopolysaccharide;GO:0001890//placenta development;GO:0051901//positive regulation of mitochondrial depolarization;GO:0009612//response to mechanical stimulus;GO:0019800//peptide cross-linking via chondroitin 4-sulfate glycosaminoglycan;GO:0090141//positive regulation of mitochondrial fission;GO:1900747//negative regulation of vascular endot…	K04660//decorin	NP_031859.1//decorin preproprotein [Mus musculus]
85031	1994	7.083831246	18.88405896	1.414567144	0.020009971	Up	0.000561584	NA	NA	NA	K13618//phospholipase A1 member A [EC:3.1.1.-]	XP_021040406.1//phospholipase A1 member A isoform X1 [Mus caroli]
68519	3806	20.66914221	55.79268323	1.43259742	0.000796958	Up	1.21E-05	NA	NA	NA	K18595//echinoderm microtubule-associated protein-like 1/2	XP_017383632.1//PREDICTED: echinoderm microtubule-associated protein-like 1 isoform X8 [Cebus capucinus imitator];XP_017383629.1//PREDICTED: echinoderm microtubule-associated protein-like 1 isoform X5 [Cebus capucinus imitator];XP_017383631.1//PREDICTED: echinoderm microtubule-associated protein-like 1 isoform X7 [Cebus capucinus imitator]
17381	3607	7.332285906	20.45062305	1.47980985	0.017881041	Up	0.000483334	GO:0031012//extracellular matrix;GO:0005634//nucleus;GO:0005615//extracellular space;GO:0005576//extracellular region;GO:0005737//cytoplasm;GO:0005578//proteinaceous extracellular matrix	GO:0004252//serine-type endopeptidase activity;GO:0004222//metalloendopeptidase activity;GO:0005518//collagen binding;GO:0005509//calcium ion binding;GO:0008270//zinc ion binding;GO:0043565//sequence-specific DNA binding;GO:0001047//core promoter binding	GO:0014070//response to organic cyclic compound;GO:0000122//negative regulation of transcription from RNA polymerase II promoter;GO:1901163//regulation of trophoblast cell migration;GO:0060054//positive regulation of epithelial cell proliferation involved in wound healing;GO:0042493//response to drug;GO:0010628//positive regulation of gene expression;GO:0060340//positive regulation of type I inte…	K01413//matrix metalloproteinase-12 (macrophage elastase) [EC:3.4.24.65]	EDL24933.1//matrix metallopeptidase 12 [Mus musculus];NP_032631.3//macrophage metalloelastase isoform 1 preproprotein [Mus musculus]
71914	3776	4020.093252	11742.25703	1.546408869	1.23E-79	Up	7.93E-84	GO:0009986//cell surface;GO:0009897//external side of plasma membrane;GO:0016021//integral component of membrane	GO:0046872//metal ion binding;GO:0004872//receptor activity	GO:1901998//toxin transport;GO:0022414//reproductive process	K20909//anthrax toxin receptor	NP_598499.1//anthrax toxin receptor 2 precursor [Mus musculus]
14229	3884	1341.132237	4034.969853	1.589106399	1.38E-63	Up	1.78E-67	GO:0016020//membrane;GO:0070062//extracellular exosome;GO:0005654//nucleoplasm;GO:0005737//cytoplasm	GO:0003755//peptidyl-prolyl cis-trans isomerase activity;GO:0031072//heat shock protein binding;GO:0005528//FK506 binding	GO:0061077//chaperone-mediated protein folding	K09571//FK506-binding protein 4/5 [EC:5.2.1.8]	NP_034350.1//peptidyl-prolyl cis-trans isomerase FKBP5 [Mus musculus]
18576	5314	259.5738394	789.0807749	1.604027999	1.04E-33	Up	3.36E-37	GO:0016020//membrane;GO:0005783//endoplasmic reticulum;GO:0005794//Golgi apparatus;GO:0005829//cytosol;GO:0016021//integral component of membrane;GO:0032045//guanyl-nucleotide exchange factor complex	GO:0043422//protein kinase B binding;GO:0046872//metal ion binding;GO:0004114//3',5'-cyclic-nucleotide phosphodiesterase activity	GO:0007165//signal transduction;GO:0001525//angiogenesis;GO:0007162//negative regulation of cell adhesion;GO:0016525//negative regulation of angiogenesis;GO:0031018//endocrine pancreas development;GO:0050796//regulation of insulin secretion;GO:0042593//glucose homeostasis;GO:0032869//cellular response to insulin stimulus;GO:0006198//cAMP catabolic process;GO:0050995//negative regulation of lipid …	K13296//cGMP-inhibited 3',5'-cyclic phosphodiesterase B [EC:3.1.4.17]	NP_035185.2//cGMP-inhibited 3',5'-cyclic phosphodiesterase B [Mus musculus]
20692	2640	18.61576917	56.87459659	1.61125918	0.000661962	Up	9.72E-06	GO:0005634//nucleus;GO:0005615//extracellular space;GO:0005622//intracellular;GO:0016363//nuclear matrix;GO:0031982//vesicle;GO:0005737//cytoplasm;GO:0005578//proteinaceous extracellular matrix;GO:0009986//cell surface;GO:0031091//platelet alpha granule;GO:0005604//basement membrane;GO:0031092//platelet alpha granule membrane	GO:0005518//collagen binding;GO:0005509//calcium ion binding;GO:0050840//extracellular matrix binding	GO:0030324//lung development;GO:0034097//response to cytokine;GO:0042127//regulation of cell proliferation;GO:0032496//response to lipopolysaccharide;GO:0010595//positive regulation of endothelial cell migration;GO:0001503//ossification;GO:0009629//response to gravity;GO:0045471//response to ethanol;GO:0071363//cellular response to growth factor stimulus;GO:0048839//inner ear development;GO:00513…	K10402//kinesin family member 20	NP_001277746.1//SPARC isoform 2 precursor [Mus musculus];NP_033268.1//SPARC precursor [Mus musculus]
71897	2285	50.52320483	154.5154252	1.612732808	1.27E-11	Up	4.11E-14	GO:0016021//integral component of membrane;GO:0005886//plasma membrane;GO:0031225//anchored component of membrane	GO:0030548//acetylcholine receptor regulator activity	NA	K08576//calpain-7 [EC:3.4.22.-]	XP_021012669.1//ly6/PLAUR domain-containing protein 6B isoform X1 [Mus caroli]
380694	2709	5.172306288	17.13611066	1.728160087	0.001914953	Up	3.41E-05	GO:0005634//nucleus	NA	NA	K06627//cyclin-A	NP_001038995.1//cyclin-J-like protein [Mus musculus]
320253	1754	17.90008316	60.78506428	1.763750587	5.73E-07	Up	3.81E-09	GO:0005768//endosome;GO:0031901//early endosome membrane;GO:0016021//integral component of membrane;GO:0005764//lysosome;GO:0030659//cytoplasmic vesicle membrane	GO:0008270//zinc ion binding;GO:0016740//transferase activity	GO:0016567//protein ubiquitination;GO:0006897//endocytosis	K10658//E3 ubiquitin-protein ligase MARCH3 [EC:2.3.2.27]	NP_796089.1//E3 ubiquitin-protein ligase MARCH3 [Mus musculus]
14012	3216	23.43998695	80.93597433	1.787809326	2.62E-08	Up	1.39E-10	GO:0016021//integral component of membrane	NA	NA	K06770//myelin protein zero	XP_021063394.1//myelin protein zero-like protein 2 [Mus pahari]
12825	5564	23.41961362	85.24815712	1.863951372	2.49E-06	Up	1.89E-08	GO:0031012//extracellular matrix;GO:0005615//extracellular space;GO:0005581//collagen trimer;GO:0005586//collagen type III trimer;GO:0005578//proteinaceous extracellular matrix	GO:0002020//protease binding;GO:0048407//platelet-derived growth factor binding;GO:0046872//metal ion binding;GO:0005201//extracellular matrix structural constituent;GO:0005178//integrin binding;GO:0046332//SMAD binding	GO:0043588//skin development;GO:0034097//response to cytokine;GO:0030199//collagen fibril organization;GO:0001568//blood vessel development;GO:0007179//transforming growth factor beta receptor signaling pathway;GO:0018149//peptide cross-linking;GO:0021987//cerebral cortex development;GO:0007229//integrin-mediated signaling pathway;GO:0009612//response to mechanical stimulus;GO:0007507//heart deve…	K19720//collagen, type III, alpha	BAD90325.1//mKIAA4231 protein, partial [Mus musculus]
72565	4338	22.28735102	91.56538623	2.038577176	1.53E-10	Up	5.65E-13	GO:0016020//membrane;GO:0070062//extracellular exosome;GO:0005856//cytoskeleton;GO:0005634//nucleus;GO:0043293//apoptosome;GO:0005635//nuclear envelope;GO:0005829//cytosol;GO:0005737//cytoplasm;GO:0048471//perinuclear region of cytoplasm	NA	GO:0043280//positive regulation of cysteine-type endopeptidase activity involved in apoptotic process;GO:0008630//intrinsic apoptotic signaling pathway in response to DNA damage;GO:0097190//apoptotic signaling pathway;GO:0009411//response to UV;GO:0008631//intrinsic apoptotic signaling pathway in response to oxidative stress;GO:1901222//regulation of NIK/NF-kappaB signaling;GO:0050728//negative r…	K20478//golgin subfamily B member 1	EDL26002.1//uveal autoantigen with coiled-coil domains and ankyrin repeats, isoform CRA_a [Mus musculus];EDL26004.1//uveal autoantigen with coiled-coil domains and ankyrin repeats, isoform CRA_c, partial [Mus musculus]
19279	2508	5.647307253	23.64491608	2.06589499	4.38E-05	Up	4.48E-07	GO:0005615//extracellular space;GO:0005829//cytosol;GO:0016021//integral component of membrane;GO:0030054//cell junction;GO:0005737//cytoplasm;GO:0005886//plasma membrane	GO:0004725//protein tyrosine phosphatase activity;GO:0019901//protein kinase binding	GO:0007399//nervous system development;GO:0070373//negative regulation of ERK1 and ERK2 cascade;GO:0030182//neuron differentiation;GO:0038128//ERBB2 signaling pathway;GO:0006470//protein dephosphorylation;GO:0001701//in utero embryonic development;GO:0010633//negative regulation of epithelial cell migration	K04458//receptor-type tyrosine-protein phosphatase R [EC:3.1.3.48]	CAA82958.1//protein-tyrosine-phosphatase [Mus musculus];XP_021060058.1//receptor-type tyrosine-protein phosphatase R isoform X3 [Mus pahari];NP_001155309.1//receptor-type tyrosine-protein phosphatase R isoform b [Mus musculus];NP_035347.1//receptor-type tyrosine-protein phosphatase R isoform a precursor [Mus musculus]
64818	1857	7.781352173	36.08859442	2.213450174	1.88E-06	Up	1.38E-08	GO:0005615//extracellular space;GO:0045095//keratin filament	GO:0005198//structural molecule activity	NA	K07605//type II keratin, basic	NP_001008814.1//keratin, type II cuticular Hb1 [Rattus norvegicus]
29863	5091	232.8634359	1199.889477	2.365345493	5.19E-12	Up	1.48E-14	NA	NA	NA	K18436//high affinity cAMP-specific 3',5'-cyclic phosphodiesterase 7 [EC:3.1.4.53]	EDL93805.1//phosphodiesterase 7B, isoform CRA_b [Rattus norvegicus];EHH53362.1//hypothetical protein EGM_13990, partial [Macaca fascicularis]
94219	3268	183.3111981	1513.934885	3.04593633	2.77E-19	Up	3.04E-22	GO:0043231//intracellular membrane-bounded organelle;GO:0016323//basolateral plasma membrane;GO:0016021//integral component of membrane;GO:0005886//plasma membrane	GO:0005524//ATP binding;GO:0015095//magnesium ion transmembrane transporter activity	GO:0015693//magnesium ion transport;GO:0010960//magnesium ion homeostasis	K16302//metal transporter CNNM	EDL42018.1//cyclin M2, isoform CRA_a, partial [Mus musculus]
63955	3309	35.22297829	407.9068463	3.533650915	1.80E-56	Up	3.50E-60	GO:0005654//nucleoplasm;GO:0030426//growth cone;GO:0005829//cytosol	NA	GO:0007399//nervous system development;GO:0007596//blood coagulation;GO:0051301//cell division;GO:0000082//G1/S transition of mitotic cell cycle;GO:0051726//regulation of cell cycle	K16628//collagen, type VII, alpha;K09528//DnaJ homolog subfamily C member 8	NP_001139759.1//CDK5 and ABL1 enzyme substrate 1 isoform 1 [Mus musculus];NP_071304.2//CDK5 and ABL1 enzyme substrate 1 isoform 2 [Mus musculus]
