# Supplementary material for: Receptor Tyrosine Kinase Inhibitor Sunitinib as Novel Immunotherapy to Inhibit Myeloid-Derived Suppressor Cells for Treatment of Endometriosis
Source: Front Immunol. 2021 Jul 22;12:641206. doi: 10.3389/fimmu.2021.641206 (PMC8340010; doi:10.3389/fimmu.2021.641206)
Supplement: Supplementary Table 3 — Differential expression genes (DEG) of endometriotic lesions. [file Table_3.xls]

GeneID	Length	EMS-C-Expression	EMS-S-Expression	log2FoldChange(EMS-S/EMS-C)	Padj	Up/Down-Regulation	Pvalue	Cellular Component	Molecular Function	Biological Process	Kegg Orthology	Nr Description
15891	1955	29.88492858	5.167482949	-2.531884467	3.19E-06	Down	8.32E-09	GO:0016020//membrane;GO:0005576//extracellular region	GO:0005178//integrin binding	GO:0001649//osteoblast differentiation;GO:0007155//cell adhesion;GO:0030282//bone mineralization;GO:0030198//extracellular matrix organization;GO:0071363//cellular response to growth factor stimulus;GO:0045785//positive regulation of cell adhesion;GO:0007229//integrin-mediated signaling pathway	K06253//integrin binding sialoprotein	XP_017454564.1//PREDICTED: bone sialoprotein 2 isoform X1 [Rattus norvegicus]
12813	3139	39.655791	10.51250154	-1.915425548	0.000585015	Down	6.50E-06	NA	NA	NA	K19479//collagen, type X, alpha	XP_015858287.1//PREDICTED: collagen alpha-1(X) chain [Peromyscus maniculatus bairdii]
20299	1815	155.922447	62.04334184	-1.329480336	9.55E-06	Down	3.52E-08	GO:0005615//extracellular space	GO:0008009//chemokine activity;GO:0048020//CCR chemokine receptor binding	GO:0048247//lymphocyte chemotaxis;GO:0007186//G-protein coupled receptor signaling pathway;GO:0030593//neutrophil chemotaxis;GO:0070098//chemokine-mediated signaling pathway;GO:0043547//positive regulation of GTPase activity;GO:0071356//cellular response to tumor necrosis factor;GO:0006954//inflammatory response;GO:0071346//cellular response to interferon-gamma;GO:0071347//cellular response to in…	K21095//C-C motif chemokine 22	NP_033163.1//C-C motif chemokine 22 precursor [Mus musculus]
170786	1484	138.4333575	58.84810087	-1.23412386	0.0009955	Down	1.22E-05	GO:0009986//cell surface;GO:0016021//integral component of membrane	GO:0046872//metal ion binding;GO:0030246//carbohydrate binding;GO:0097367//carbohydrate derivative binding;GO:0048306//calcium-dependent protein binding;GO:0001618//virus receptor activity;GO:0005537//mannose binding	GO:0030193//regulation of blood coagulation;GO:0010468//regulation of gene expression;GO:0042129//regulation of T cell proliferation;GO:0006897//endocytosis	K06563//CD209 antigen	NP_573501.1//CD209 antigen-like protein A [Mus musculus]
20371	3690	57.82631382	24.70395404	-1.226984166	0.022772662	Down	0.00051495	GO:0005634//nucleus;GO:0005654//nucleoplasm;GO:0005622//intracellular;GO:0005737//cytoplasm	GO:0051525//NFAT protein binding;GO:0003677//DNA binding;GO:0003714//transcription corepressor activity;GO:0042826//histone deacetylase binding;GO:0003705//transcription factor activity, RNA polymerase II distal enhancer sequence-specific binding;GO:0042803//protein homodimerization activity;GO:0043565//sequence-specific DNA binding;GO:0035035//histone acetyltransferase binding;GO:0001047//core p…	GO:0032715//negative regulation of interleukin-6 production;GO:0002262//myeloid cell homeostasis;GO:0002513//tolerance induction to self antigen;GO:0042130//negative regulation of T cell proliferation;GO:0031064//negative regulation of histone deacetylation;GO:0032753//positive regulation of interleukin-4 production;GO:0032088//negative regulation of NF-kappaB transcription factor activity;GO:005…	K10163//forkhead box P3	XP_021043189.1//forkhead box protein P3 isoform X1 [Mus pahari];XP_021008350.1//forkhead box protein P3 isoform X1 [Mus caroli]
211612	6489	60.781552	26.25997164	-1.210768155	0.025424305	Down	0.000607051	GO:0016021//integral component of membrane;GO:0005886//plasma membrane	NA	GO:0050890//cognition;GO:0035176//social behavior;GO:0021794//thalamus development;GO:0007224//smoothened signaling pathway	K11101//patched 2;K06225//patched 1	NP_001087219.1//patched domain-containing protein 1 [Mus musculus]
230810	3109	39.26133906	17.0958749	-1.199461122	0.024316336	Down	0.000573284	GO:0005765//lysosomal membrane;GO:0043231//intracellular membrane-bounded organelle;GO:0005770//late endosome;GO:0031410//cytoplasmic vesicle;GO:0016021//integral component of membrane;GO:0005886//plasma membrane;GO:0005737//cytoplasm	GO:0008324//cation transmembrane transporter activity;GO:0005385//zinc ion transmembrane transporter activity	GO:0061090//positive regulation of sequestering of zinc ion;GO:0010043//response to zinc ion;GO:0061088//regulation of sequestering of zinc ion	K14689//solute carrier family 30 (zinc transporter), member 2	EDL30015.1//mCG12961, isoform CRA_b, partial [Mus musculus];NP_001034766.1//zinc transporter 2 isoform 1 [Mus musculus]
23832	4453	38.47820926	17.2520289	-1.157275621	0.042118421	Down	0.001205207	GO:0016021//integral component of membrane	GO:0004950//chemokine receptor activity	GO:0006935//chemotaxis	K04193//XC chemokine receptor 1	NP_035928.2//chemokine XC receptor 1 [Mus musculus]
12507	2069	70.65354923	32.10691945	-1.137877785	0.002823794	Down	4.14E-05	GO:0009897//external side of plasma membrane;GO:0016021//integral component of membrane;GO:0005886//plasma membrane	GO:0005044//scavenger receptor activity	GO:0097190//apoptotic signaling pathway;GO:0031295//T cell costimulation	K06455//T-cell surface glycoprotein CD5	NP_031676.3//T-cell surface glycoprotein CD5 precursor [Mus musculus]
69354	3887	211.9065032	96.43804783	-1.135753511	9.92E-05	Down	6.86E-07	GO:0005887//integral component of plasma membrane	GO:0015293//symporter activity;GO:0015171//amino acid transmembrane transporter activity	GO:0003333//amino acid transmembrane transport;GO:0006814//sodium ion transport	K14991//solute carrier family 38 (sodium-coupled neutral amino acid transporter), member 4	NP_081328.2//sodium-coupled neutral amino acid transporter 4 [Mus musculus]
17167	1985	114.2616569	53.91667203	-1.083538001	0.002147686	Down	3.01E-05	NA	NA	NA	K16629//collagen, type XXI, alpha	XP_002193071.1//PREDICTED: collagen alpha-1(XXI) chain [Taeniopygia guttata]
58208	7923	57.86217759	27.43126948	-1.076799229	0.010219538	Down	0.000198701	GO:0005634//nucleus;GO:0043005//neuron projection	GO:0000978//RNA polymerase II proximal promoter sequence-specific DNA binding;GO:0046872//metal ion binding;GO:0043565//sequence-specific DNA binding;GO:0001077//transcriptional activator activity, RNA polymerase II proximal promoter sequence-specific DNA binding;GO:0044212//transcription regulatory region DNA binding;GO:0003676//nucleic acid binding	GO:0021773//striatal medium spiny neuron differentiation;GO:0010837//regulation of keratinocyte proliferation;GO:0033077//T cell differentiation in thymus;GO:0035701//hematopoietic stem cell migration;GO:0003334//keratinocyte development;GO:0022008//neurogenesis;GO:0021902//commitment of neuronal cell to specific neuron type in forebrain;GO:0019216//regulation of lipid metabolic process;GO:000828…	K22045//B-cell lymphoma/leukemia 11A;K22046//B-cell lymphoma/leukemia 11B	XP_019607124.1//PREDICTED: B-cell lymphoma/leukemia 11B, partial [Rhinolophus sinicus];XP_007455712.1//PREDICTED: B-cell lymphoma/leukemia 11B isoform X3 [Lipotes vexillifer];XP_022361158.1//B-cell lymphoma/leukemia 11B isoform X1 [Enhydra lutris kenyoni]
72713	2208	67.80435252	32.90468207	-1.043085004	0.037701612	Down	0.001029877	GO:0070062//extracellular exosome;GO:0005615//extracellular space	GO:0005102//receptor binding	GO:0007169//transmembrane receptor protein tyrosine kinase signaling pathway	K10104//ficolin;K05466//angiopoietin 2;K05465//angiopoietin 1;K05467//angiopoietin 4	NP_082609.2//angiopoietin-related protein 1 precursor [Mus musculus]
19242	2021	1160.080085	579.1350898	-1.002252586	0.027745206	Down	0.000688716	GO:0005615//extracellular space;GO:0005783//endoplasmic reticulum;GO:0043234//protein complex	GO:0008083//growth factor activity;GO:0035374//chondroitin sulfate binding;GO:0008201//heparin binding;GO:0019901//protein kinase binding	GO:0030282//bone mineralization;GO:0007612//learning;GO:0008284//positive regulation of cell proliferation	K16642//pleiotrophin	XP_008695600.1//PREDICTED: pleiotrophin [Ursus maritimus]
269642	6529	228.3688927	457.4882884	1.002368664	0.043786542	Up	0.00126533	GO:0005759//mitochondrial matrix;GO:0030867//rough endoplasmic reticulum membrane;GO:0016021//integral component of membrane;GO:0005739//mitochondrion;GO:0031966//mitochondrial membrane;GO:0005737//cytoplasm	GO:0017188//aspartate N-acetyltransferase activity	GO:0008652//cellular amino acid biosynthetic process	K18309//aspartate N-acetyltransferase [EC:2.3.1.17]	XP_021507185.1//N-acetylaspartate synthetase [Meriones unguiculatus]
12479	1845	477.2489311	961.5443351	1.010611413	0.00733089	Up	0.000132152	GO:0005765//lysosomal membrane;GO:0010008//endosome membrane;GO:0005783//endoplasmic reticulum;GO:0005770//late endosome;GO:0009897//external side of plasma membrane;GO:0005764//lysosome;GO:0005737//cytoplasm;GO:0009986//cell surface;GO:0016021//integral component of membrane;GO:0005769//early endosome	GO:0042393//histone binding;GO:0030884//exogenous lipid antigen binding;GO:0050839//cell adhesion molecule binding;GO:0071723//lipopeptide binding;GO:0030883//endogenous lipid antigen binding;GO:0030881//beta-2-microglobulin binding;GO:0030882//lipid antigen binding;GO:0042608//T cell receptor binding	GO:0019882//antigen processing and presentation;GO:0043032//positive regulation of macrophage activation;GO:0042102//positive regulation of T cell proliferation;GO:0051135//positive regulation of NK T cell activation;GO:0045404//positive regulation of interleukin-4 biosynthetic process;GO:0048007//antigen processing and presentation, exogenous lipid antigen via MHC class Ib;GO:0045086//positive r…	K06448//T-cell surface glycoprotein CD1	NP_031665.2//antigen-presenting glycoprotein CD1d1 precursor [Mus musculus]
212647	3355	594.6008193	1198.633546	1.0113973	2.38E-05	Up	1.13E-07	GO:0005759//mitochondrial matrix;GO:0005739//mitochondrion	GO:0042802//identical protein binding;GO:0004029//aldehyde dehydrogenase (NAD) activity;GO:0003842//1-pyrroline-5-carboxylate dehydrogenase activity	GO:0010133//proline catabolic process to glutamate	K00294//1-pyrroline-5-carboxylate dehydrogenase [EC:1.2.1.88]	EDL13313.1//aldehyde dehydrogenase 4 family, member A1, isoform CRA_c, partial [Mus musculus]
75750	2124	83.49754818	168.4235803	1.012288398	0.010219538	Up	0.000199236	GO:0016021//integral component of membrane;GO:0005886//plasma membrane	GO:0043250//sodium-dependent organic anion transmembrane transporter activity;GO:0015293//symporter activity	GO:0006814//sodium ion transport;GO:0043251//sodium-dependent organic anion transport	K14346//solute carrier family 10 (sodium/bile acid cotransporter), member 6	NP_083691.1//solute carrier family 10 member 6 [Mus musculus]
20528	2822	507.8072424	1030.788932	1.021396076	0.000198973	Up	1.70E-06	GO:0070062//extracellular exosome;GO:0030140//trans-Golgi network transport vesicle;GO:0009897//external side of plasma membrane;GO:0048471//perinuclear region of cytoplasm;GO:0005768//endosome;GO:0032593//insulin-responsive compartment;GO:0045121//membrane raft;GO:0005887//integral component of plasma membrane;GO:0005829//cytosol;GO:0042383//sarcolemma;GO:0016021//integral component of membrane;…	GO:0005355//glucose transmembrane transporter activity	GO:0071470//cellular response to osmotic stress;GO:0010021//amylopectin biosynthetic process;GO:0050873//brown fat cell differentiation;GO:0071356//cellular response to tumor necrosis factor;GO:0044381//glucose import in response to insulin stimulus;GO:0042593//glucose homeostasis	K07191//MFS transporter, SP family, solute carrier family 2 (facilitated glucose transporter), member 4	XP_005067577.1//solute carrier family 2, facilitated glucose transporter member 4 [Mesocricetus auratus]
110460	2076	369.5169839	754.2157619	1.029336625	0.000246896	Up	2.20E-06	GO:0070062//extracellular exosome;GO:0005634//nucleus;GO:0005730//nucleolus;GO:0005829//cytosol;GO:0005739//mitochondrion;GO:0005737//cytoplasm	GO:0003985//acetyl-CoA C-acetyltransferase activity	GO:0006635//fatty acid beta-oxidation;GO:0045797//positive regulation of intestinal cholesterol absorption	K00626//acetyl-CoA C-acetyltransferase [EC:2.3.1.9]	NP_033364.2//acetyl-CoA acetyltransferase, cytosolic [Mus musculus]
67484	2689	470.7184388	964.1253659	1.034356386	0.004369412	Up	6.98E-05	NA	GO:0003677//DNA binding	GO:0006281//DNA repair	K10260//F-box and WD-40 domain protein 7	BAD32517.1//mKIAA1706 protein, partial [Mus musculus]
67895	1292	958.013245	1966.270792	1.037344514	1.63E-05	Up	7.02E-08	GO:0070062//extracellular exosome;GO:0005737//cytoplasm	GO:0000287//magnesium ion binding;GO:0016462//pyrophosphatase activity;GO:0004427//inorganic diphosphatase activity	GO:0006796//phosphate-containing compound metabolic process	K01507//inorganic pyrophosphatase [EC:3.6.1.1]	EDL32138.1//pyrophosphatase (inorganic) 1, partial [Mus musculus]
63954	595	58.08057147	119.3277649	1.038802211	0.009074999	Up	0.000170575	GO:0005737//cytoplasm	GO:0016918//retinal binding;GO:0005215//transporter activity;GO:0019841//retinol binding;GO:0005501//retinoid binding	NA	K06210//nicotinamide mononucleotide adenylyltransferase [EC:2.7.7.1 2.7.7.18];K14622//retinol binding protein 2	NP_071303.1//retinoid-binding protein 7 [Mus musculus]
71985	3621	108.9750115	225.2537144	1.04755354	0.00010635	Up	7.53E-07	GO:0005739//mitochondrion	GO:0016627//oxidoreductase activity, acting on the CH-CH group of donors;GO:0016787//hydrolase activity;GO:0050660//flavin adenine dinucleotide binding	NA	K11729//acyl-CoA dehydrogenase family member 10	XP_021042640.1//acyl-CoA dehydrogenase family member 10 isoform X1 [Mus pahari]
99586	4437	159.2835718	329.5452089	1.048878918	0.000125292	Up	9.16E-07	GO:0005829//cytosol;GO:0005737//cytoplasm	GO:0046872//metal ion binding;GO:0017113//dihydropyrimidine dehydrogenase (NADP+) activity;GO:0000166//nucleotide binding;GO:0051539//4 iron, 4 sulfur cluster binding;GO:0042803//protein homodimerization activity	GO:0006212//uracil catabolic process;GO:0019483//beta-alanine biosynthetic process;GO:0006214//thymidine catabolic process;GO:0006210//thymine catabolic process;GO:0006145//purine nucleobase catabolic process;GO:0006208//pyrimidine nucleobase catabolic process	K00207//dihydropyrimidine dehydrogenase (NADP+) [EC:1.3.1.2]	NP_740748.1//dihydropyrimidine dehydrogenase [NADP(+)] [Mus musculus]
69574	1069	276.2851282	571.6471105	1.048966909	0.000193008	Up	1.59E-06	GO:0070062//extracellular exosome;GO:0005829//cytosol	GO:0016787//hydrolase activity	NA	K01061//carboxymethylenebutenolidase [EC:3.1.1.45]	NP_853619.1//carboxymethylenebutenolidase homolog [Mus musculus]
381058	2666	30.47384528	63.35159379	1.05580936	0.045945148	Up	0.001354008	GO:0016021//integral component of membrane;GO:0005886//plasma membrane	NA	NA	K16600//tubulin polyglutamylase TTLL2 [EC:6.-.-.-]	NP_954860.1//protein unc-93 homolog A [Mus musculus]
67800	2251	3282.101185	6827.04294	1.056641109	0.006412619	Up	0.000111571	GO:0016020//membrane;GO:0005783//endoplasmic reticulum;GO:0005811//lipid droplet;GO:0030176//integral component of endoplasmic reticulum membrane;GO:0016021//integral component of membrane;GO:0048471//perinuclear region of cytoplasm	GO:0003846//2-acylglycerol O-acyltransferase activity;GO:0004144//diacylglycerol O-acyltransferase activity;GO:0050252//retinol O-fatty-acyltransferase activity;GO:0042803//protein homodimerization activity	GO:0010867//positive regulation of triglyceride biosynthetic process;GO:0035356//cellular triglyceride homeostasis;GO:0006071//glycerol metabolic process;GO:0055089//fatty acid homeostasis;GO:0035336//long-chain fatty-acyl-CoA metabolic process;GO:0042632//cholesterol homeostasis;GO:0019432//triglyceride biosynthetic process;GO:0060613//fat pad development;GO:0034383//low-density lipoprotein part…	K11160//diacylglycerol O-acyltransferase 2 [EC:2.3.1.20 2.3.1.75]	CAD38961.1//hypothetical protein, partial [Homo sapiens]
67442	1942	421.8766743	881.0648622	1.062426909	0.000701413	Up	8.11E-06	GO:0016020//membrane;GO:0031965//nuclear membrane;GO:0005789//endoplasmic reticulum membrane;GO:0005640//nuclear outer membrane	GO:0051786//all-trans-retinol 13,14-reductase activity;GO:0016491//oxidoreductase activity	GO:0001523//retinoid metabolic process;GO:0042572//retinol metabolic process;GO:0055114//oxidation-reduction process	K09516//all-trans-retinol 13,14-reductase [EC:1.3.99.23]	NP_080435.3//all-trans-retinol 13,14-reductase precursor [Mus musculus]
76282	1809	251.427035	527.1832406	1.068164722	0.007989912	Up	0.000146259	NA	GO:0008483//transaminase activity;GO:0030170//pyridoxal phosphate binding	GO:0009058//biosynthetic process	K00814//alanine transaminase [EC:2.6.1.2]	XP_021038470.1//alanine aminotransferase 1 [Mus caroli]
227095	1838	379.7057654	796.9512014	1.069609484	1.83E-05	Up	8.08E-08	GO:0070062//extracellular exosome;GO:0005739//mitochondrion	GO:0003860//3-hydroxyisobutyryl-CoA hydrolase activity	GO:0006574//valine catabolic process	K05605//3-hydroxyisobutyryl-CoA hydrolase [EC:3.1.2.4]	EDK99981.1//3-hydroxyisobutyryl-Coenzyme A hydrolase, partial [Mus musculus]
237175	4675	101.9970921	214.47664	1.072292501	0.01927611	Up	0.000429329	GO:0070062//extracellular exosome;GO:0009986//cell surface;GO:0016324//apical plasma membrane;GO:0005829//cytosol;GO:0016021//integral component of membrane;GO:0005886//plasma membrane	GO:0004930//G-protein coupled receptor activity	GO:0007166//cell surface receptor signaling pathway	K08451//G protein-coupled receptor 64	EDL40805.1//G protein-coupled receptor 64, partial [Mus musculus]
11430	3992	2100.018457	4429.12211	1.076618765	8.42E-05	Up	5.73E-07	GO:0016020//membrane;GO:0043231//intracellular membrane-bounded organelle;GO:0005634//nucleus;GO:0005654//nucleoplasm;GO:0005777//peroxisome;GO:0005737//cytoplasm;GO:0005730//nucleolus;GO:0005739//mitochondrion;GO:0005886//plasma membrane;GO:0005778//peroxisomal membrane	GO:0047485//protein N-terminus binding;GO:0050660//flavin adenine dinucleotide binding;GO:0005102//receptor binding;GO:0003997//acyl-CoA oxidase activity;GO:0016401//palmitoyl-CoA oxidase activity;GO:0003995//acyl-CoA dehydrogenase activity;GO:0030165//PDZ domain binding;GO:0071949//FAD binding	GO:0033539//fatty acid beta-oxidation using acyl-CoA dehydrogenase;GO:0000038//very long-chain fatty acid metabolic process;GO:0019395//fatty acid oxidation;GO:0033540//fatty acid beta-oxidation using acyl-CoA oxidase;GO:0006091//generation of precursor metabolites and energy;GO:0007283//spermatogenesis;GO:0006635//fatty acid beta-oxidation;GO:0006693//prostaglandin metabolic process;GO:2000189//…	K00232//acyl-CoA oxidase [EC:1.3.3.6]	XP_021031839.1//peroxisomal acyl-coenzyme A oxidase 1 isoform X2 [Mus caroli];XP_021031838.1//peroxisomal acyl-coenzyme A oxidase 1 isoform X1 [Mus caroli]
19016	1794	508.505942	1074.002343	1.078660603	0.009074999	Up	0.000170254	GO:0090575//RNA polymerase II transcription factor complex;GO:0043231//intracellular membrane-bounded organelle;GO:0005634//nucleus;GO:0005654//nucleoplasm;GO:0005829//cytosol;GO:0005737//cytoplasm;GO:0048471//perinuclear region of cytoplasm	GO:0003707//steroid hormone receptor activity;GO:0003690//double-stranded DNA binding;GO:0004879//nuclear receptor activity;GO:0050544//arachidonic acid binding;GO:0050692//DBD domain binding;GO:0051393//alpha-actinin binding;GO:0003682//chromatin binding;GO:0043565//sequence-specific DNA binding;GO:0008270//zinc ion binding;GO:0033613//activating transcription factor binding	GO:0031100//animal organ regeneration;GO:0048469//cell maturation;GO:0045165//cell fate commitment;GO:0071455//cellular response to hyperoxia;GO:0050873//brown fat cell differentiation;GO:0006351//transcription, DNA-templated;GO:0006919//activation of cysteine-type endopeptidase activity involved in apoptotic process;GO:0048511//rhythmic process	K08530//peroxisome proliferator-activated receptor gamma	XP_021047523.1//peroxisome proliferator-activated receptor gamma isoform X1 [Mus pahari];ERE67229.1//peroxisome proliferator-activated receptor gamma [Cricetulus griseus]
64075	3466	656.7332638	1390.713516	1.082445823	1.93E-07	Up	2.41E-10	GO:0005578//proteinaceous extracellular matrix;GO:0005604//basement membrane	GO:0005509//calcium ion binding;GO:0050840//extracellular matrix binding	GO:0007165//signal transduction;GO:0060173//limb development;GO:0001654//eye development;GO:0030154//cell differentiation;GO:0030198//extracellular matrix organization;GO:0010811//positive regulation of cell-substrate adhesion;GO:0045667//regulation of osteoblast differentiation	K10809//thyroglobulin	EDL02701.1//SPARC related modular calcium binding 1, isoform CRA_c, partial [Mus musculus]
78894	3175	575.2555933	1219.797493	1.084366644	0.000321542	Up	2.98E-06	GO:0005829//cytosol	GO:0030729//acetoacetate-CoA ligase activity;GO:0047760//butyrate-CoA ligase activity;GO:0005524//ATP binding	GO:0042493//response to drug;GO:0032024//positive regulation of insulin secretion;GO:0001889//liver development;GO:0071394//cellular response to testosterone stimulus;GO:0050872//white fat cell differentiation;GO:0014074//response to purine-containing compound;GO:0060612//adipose tissue development;GO:0045471//response to ethanol;GO:0071397//cellular response to cholesterol;GO:0071333//cellular r…	K01907//acetoacetyl-CoA synthetase [EC:6.2.1.16]	NP_084486.1//acetoacetyl-CoA synthetase [Mus musculus]
23945	3681	2412.223574	5122.773378	1.086561443	3.79E-05	Up	2.04E-07	GO:0043196//varicosity;GO:0030424//axon;GO:0005654//nucleoplasm;GO:0019898//extrinsic component of membrane;GO:0005829//cytosol;GO:0045202//synapse	GO:0047372//acylglycerol lipase activity;GO:0042803//protein homodimerization activity	GO:0019433//triglyceride catabolic process;GO:2000124//regulation of endocannabinoid signaling pathway;GO:0019369//arachidonic acid metabolic process;GO:0030516//regulation of axon extension;GO:0050727//regulation of inflammatory response;GO:0060292//long term synaptic depression;GO:0051930//regulation of sensory perception of pain;GO:0006633//fatty acid biosynthetic process;GO:0009966//regulatio…	K01054//acylglycerol lipase [EC:3.1.1.23]	EDK99253.1//monoglyceride lipase, isoform CRA_a, partial [Mus musculus];NP_001159722.1//monoglyceride lipase isoform d [Mus musculus];NP_001159721.1//monoglyceride lipase isoform c [Mus musculus]
68465	4033	3639.782274	7767.802415	1.093654351	1.12E-05	Up	4.23E-08	GO:0031226//intrinsic component of plasma membrane;GO:0016021//integral component of membrane;GO:0005886//plasma membrane	GO:0055100//adiponectin binding;GO:0046872//metal ion binding;GO:0097003//adipokinetic hormone receptor activity;GO:0004872//receptor activity;GO:0042802//identical protein binding;GO:0046982//protein heterodimerization activity;GO:0042562//hormone binding	GO:0030308//negative regulation of cell growth;GO:0061042//vascular wound healing;GO:0007565//female pregnancy;GO:0019395//fatty acid oxidation;GO:0007507//heart development;GO:0042593//glucose homeostasis;GO:0033211//adiponectin-activated signaling pathway;GO:0046326//positive regulation of glucose import;GO:0007584//response to nutrient;GO:0009755//hormone-mediated signaling pathway	K07297//adiponectin receptor	NP_932102.2//adiponectin receptor protein 2 [Mus musculus]
18633	1470	334.332612	716.525829	1.099734624	4.31E-05	Up	2.42E-07	GO:0016020//membrane;GO:0005779//integral component of peroxisomal membrane;GO:0005783//endoplasmic reticulum;GO:0005777//peroxisome;GO:0005789//endoplasmic reticulum membrane;GO:0005778//peroxisomal membrane	GO:0008022//protein C-terminus binding	GO:0007031//peroxisome organization;GO:0016557//peroxisome membrane biogenesis;GO:0032581//ER-dependent peroxisome organization;GO:0070972//protein localization to endoplasmic reticulum;GO:0022615//protein to membrane docking;GO:0016558//protein import into peroxisome matrix;GO:0045046//protein import into peroxisome membrane;GO:0006625//protein targeting to peroxisome	K13335//peroxin-16	XP_019512030.1//PREDICTED: peroxisomal biogenesis factor 16 [Hipposideros armiger]
109731	2428	338.2227792	725.5722418	1.101145436	3.19E-06	Up	7.98E-09	GO:0016021//integral component of membrane	GO:0016491//oxidoreductase activity	NA	K00274//monoamine oxidase [EC:1.4.3.4]	XP_019272880.1//PREDICTED: amine oxidase [flavin-containing] B [Panthera pardus]
233079	2054	88.68411846	190.2978465	1.10151156	0.023715589	Up	0.00054568	GO:0042995//cell projection;GO:0016021//integral component of membrane;GO:0005886//plasma membrane	GO:0008289//lipid binding;GO:0004930//G-protein coupled receptor activity	GO:0002232//leukocyte chemotaxis involved in inflammatory response;GO:0007186//G-protein coupled receptor signaling pathway;GO:0002720//positive regulation of cytokine production involved in immune response;GO:0042593//glucose homeostasis;GO:0071398//cellular response to fatty acid;GO:0090276//regulation of peptide hormone secretion;GO:0002673//regulation of acute inflammatory response;GO:0002879…	K04328//free fatty acid receptor 2	NP_666299.1//free fatty acid receptor 2 [Mus musculus]
26464	1811	81.98775687	176.1250613	1.103119814	0.030435466	Up	0.000773158	GO:0005615//extracellular space;GO:0005886//plasma membrane;GO:0031225//anchored component of membrane	GO:0017159//pantetheine hydrolase activity	GO:0015939//pantothenate metabolic process	K08069//pantetheine hydrolase [EC:3.5.1.92]	EDL04770.1//vanin 3, partial [Mus musculus]
231510	2877	454.8891451	977.7900671	1.104009741	0.010469917	Up	0.000205897	GO:0005783//endoplasmic reticulum;GO:0016021//integral component of membrane;GO:0005789//endoplasmic reticulum membrane	GO:0004366//glycerol-3-phosphate O-acyltransferase activity;GO:0003841//1-acylglycerol-3-phosphate O-acyltransferase activity;GO:0102420//sn-1-glycerol-3-phosphate C16:0-DCA-CoA acyl transferase activity	GO:0032006//regulation of TOR signaling;GO:0019432//triglyceride biosynthetic process;GO:0016024//CDP-diacylglycerol biosynthetic process	K13506//glycerol-3-phosphate O-acyltransferase 3/4 [EC:2.3.1.15]	NP_766303.1//glycerol-3-phosphate acyltransferase 3 [Mus musculus]
12310	1010	30.37323885	65.30193434	1.104324969	0.009718112	Up	0.000185605	GO:0030424//axon;GO:0005634//nucleus;GO:0005615//extracellular space;GO:0005622//intracellular;GO:0043195//terminal bouton;GO:0005737//cytoplasm;GO:0043025//neuronal cell body;GO:0043005//neuron projection;GO:0005576//extracellular region	GO:0042802//identical protein binding;GO:0005102//receptor binding;GO:0031716//calcitonin receptor binding;GO:0005184//neuropeptide hormone activity;GO:0032403//protein complex binding;GO:0005179//hormone activity	GO:0051482//positive regulation of cytosolic calcium ion concentration involved in phospholipase C-activating G-protein coupled signaling pathway;GO:0007159//leukocyte cell-cell adhesion;GO:0031623//receptor internalization;GO:0071356//cellular response to tumor necrosis factor;GO:0051480//regulation of cytosolic calcium ion concentration;GO:0007566//embryo implantation;GO:0045778//positive regul…	K12332//calcitonin	AAH30071.1//Calcitonin/calcitonin-related polypeptide, alpha [Mus musculus];NP_001029126.1//calcitonin gene-related peptide 1 isoform Cgrp preproprotein [Mus musculus];EGV99308.1//Calcitonin [Cricetulus griseus]
56615	955	3885.301789	8359.171625	1.105333318	4.09E-08	Up	3.48E-11	GO:0005634//nucleus;GO:0005783//endoplasmic reticulum;GO:0005741//mitochondrial outer membrane;GO:0016021//integral component of membrane;GO:0005743//mitochondrial inner membrane;GO:0005789//endoplasmic reticulum membrane;GO:0005739//mitochondrion;GO:0045177//apical part of cell;GO:0005778//peroxisomal membrane	GO:0004364//glutathione transferase activity;GO:0043295//glutathione binding;GO:0004602//glutathione peroxidase activity;GO:0016740//transferase activity;GO:0042803//protein homodimerization activity	GO:0071449//cellular response to lipid hydroperoxide;GO:0042493//response to drug;GO:0006749//glutathione metabolic process;GO:0010243//response to organonitrogen compound;GO:0033327//Leydig cell differentiation;GO:0032496//response to lipopolysaccharide;GO:0055114//oxidation-reduction process;GO:0070207//protein homotrimerization	K00799//glutathione S-transferase [EC:2.5.1.18]	NP_001334418.1//microsomal glutathione S-transferase 1 isoform 2 [Mus musculus]
67468	2780	2855.616076	6150.035128	1.106792622	8.06E-05	Up	5.30E-07	GO:0005794//Golgi apparatus;GO:0016021//integral component of membrane	GO:0004672//protein kinase activity	GO:0045666//positive regulation of neuron differentiation;GO:0019835//cytolysis;GO:0032880//regulation of protein localization;GO:0045860//positive regulation of protein kinase activity	K11064//monocyte to macrophage differentiation protein	XP_008517957.1//PREDICTED: monocyte to macrophage differentiation factor isoform X1 [Equus przewalskii]
67426	2737	298.9259328	645.0532054	1.109630101	6.46E-05	Up	4.06E-07	GO:0016021//integral component of membrane;GO:0005739//mitochondrion	GO:0043531//ADP binding;GO:0005524//ATP binding;GO:0016301//kinase activity	GO:0016310//phosphorylation;GO:0006744//ubiquinone biosynthetic process	K08869//aarF domain-containing kinase	XP_006497026.1//PREDICTED: atypical kinase ADCK3, mitochondrial isoform X2 [Mus musculus];NP_075830.2//atypical kinase COQ8A, mitochondrial [Mus musculus]
330189	1860	305.4110109	661.3779266	1.11472282	0.025424305	Up	0.000610933	GO:0005637//nuclear inner membrane;GO:0016021//integral component of membrane	NA	GO:0051291//protein heterooligomerization;GO:0045444//fat cell differentiation	K14574//ribosome maturation protein SDO1	EDL19652.1//mCG11135, isoform CRA_a, partial [Mus musculus]
214951	1557	114.5735829	248.1640554	1.115019726	0.00206962	Up	2.86E-05	NA	NA	NA	K02857//rhomboid-related protein 1/2/3 [EC:3.4.21.105]	EDL22464.1//rhomboid, veinlet-like 1 (Drosophila), isoform CRA_b, partial [Mus musculus]
26878	4578	498.5853948	1080.220537	1.115413354	0.000508668	Up	5.42E-06	GO:0016021//integral component of membrane;GO:0000139//Golgi membrane	GO:0008499//UDP-galactose:beta-N-acetylglucosamine beta-1,3-galactosyltransferase activity;GO:0047275//glucosaminylgalactosylglucosylceramide beta-galactosyltransferase activity	GO:0006486//protein glycosylation;GO:0009312//oligosaccharide biosynthetic process;GO:0006682//galactosylceramide biosynthetic process	K07820//beta-1,3-galactosyltransferase 2 [EC:2.4.1.86]	NP_064409.3//beta-1,3-galactosyltransferase 2 [Mus musculus]
11752	1892	374.5528195	812.2212928	1.116703667	0.014631967	Up	0.000302673	GO:0070062//extracellular exosome;GO:0005829//cytosol;GO:0031902//late endosome membrane;GO:0005886//plasma membrane	GO:0051015//actin filament binding;GO:0005547//phosphatidylinositol-3,4,5-trisphosphate binding;GO:0005544//calcium-dependent phospholipid binding;GO:0005509//calcium ion binding;GO:0043325//phosphatidylinositol-3,4-bisphosphate binding;GO:0005546//phosphatidylinositol-4,5-bisphosphate binding	GO:1900138//negative regulation of phospholipase A2 activity;GO:0016197//endosomal transport;GO:1900004//negative regulation of serine-type endopeptidase activity;GO:0007596//blood coagulation;GO:0007032//endosome organization	K17096//annexin A8	NP_001268774.1//annexin A8 isoform 2 [Mus musculus];NP_038501.2//annexin A8 isoform 1 [Mus musculus]
269295	1263	244.953253	531.4987948	1.11755997	0.018990733	Up	0.000419744	GO:0070062//extracellular exosome;GO:0030425//dendrite;GO:0030424//axon;GO:0009897//external side of plasma membrane;GO:0005737//cytoplasm;GO:0043204//perikaryon;GO:0043005//neuron projection;GO:0009986//cell surface;GO:0045121//membrane raft;GO:0046658//anchored component of plasma membrane	GO:0004860//protein kinase inhibitor activity;GO:0004872//receptor activity	GO:0031103//axon regeneration;GO:0006469//negative regulation of protein kinase activity;GO:0010977//negative regulation of neuron projection development;GO:0046426//negative regulation of JAK-STAT cascade;GO:0019221//cytokine-mediated signaling pathway;GO:0007166//cell surface receptor signaling pathway;GO:0022038//corpus callosum development	K16661//reticulon-4 receptor-like 2	NP_954693.1//reticulon-4 receptor-like 2 precursor [Mus musculus]
11625	1524	53.65959738	116.8804612	1.123125642	0.000382839	Up	3.84E-06	GO:0031012//extracellular matrix;GO:0070062//extracellular exosome;GO:0005615//extracellular space;GO:0072562//blood microparticle;GO:0005794//Golgi apparatus	GO:0004866//endopeptidase inhibitor activity;GO:0004869//cysteine-type endopeptidase inhibitor activity	GO:0050727//regulation of inflammatory response;GO:0050766//positive regulation of phagocytosis;GO:0030502//negative regulation of bone mineralization;GO:0006953//acute-phase response;GO:0001503//ossification	NA	NP_038493.1//alpha-2-HS-glycoprotein isoform 1 precursor [Mus musculus];NP_001263378.1//alpha-2-HS-glycoprotein isoform 2 precursor [Mus musculus];NP_001263379.1//alpha-2-HS-glycoprotein isoform 3 precursor [Mus musculus]
108682	3596	742.5446447	1620.050718	1.125489305	3.97E-05	Up	2.18E-07	GO:0005739//mitochondrion	GO:0004021//L-alanine:2-oxoglutarate aminotransferase activity;GO:0030170//pyridoxal phosphate binding	GO:0042853//L-alanine catabolic process;GO:0009058//biosynthetic process;GO:0042851//L-alanine metabolic process;GO:0006103//2-oxoglutarate metabolic process	K00814//alanine transaminase [EC:2.6.1.2]	EDL11016.1//glutamic pyruvate transaminase (alanine aminotransferase) 2, isoform CRA_c, partial [Mus musculus]
66214	934	513.7679021	1127.371642	1.133774518	0.000321542	Up	2.96E-06	GO:0005634//nucleus;GO:0005730//nucleolus;GO:0005813//centrosome;GO:0005737//cytoplasm	GO:0070412//R-SMAD binding;GO:0030295//protein kinase activator activity;GO:0019901//protein kinase binding	GO:0071456//cellular response to hypoxia;GO:0031659//positive regulation of cyclin-dependent protein serine/threonine kinase activity involved in G1/S transition of mitotic cell cycle;GO:0003331//positive regulation of extracellular matrix constituent secretion;GO:0032967//positive regulation of collagen biosynthetic process;GO:0051091//positive regulation of DNA binding transcription factor acti…	K05012//chloride channel 3/4/5	XP_012969473.1//regulator of cell cycle RGCC [Mesocricetus auratus]
215210	1278	962.2774942	2115.049456	1.136166506	0.000998366	Up	1.23E-05	GO:0016020//membrane;GO:0005637//nuclear inner membrane;GO:0016021//integral component of membrane	NA	GO:0051291//protein heterooligomerization;GO:0045444//fat cell differentiation;GO:0051260//protein homooligomerization	K14574//ribosome maturation protein SDO1	XP_021078266.1//transmembrane protein 120A [Mus pahari]
13603	1783	122.7930762	270.1552434	1.137559468	0.00020406	Up	1.77E-06	GO:0016021//integral component of membrane;GO:0001750//photoreceptor outer segment	GO:0008020//G-protein coupled photoreceptor activity	GO:0007602//phototransduction;GO:0018298//protein-chromophore linkage	K04256//c-opsin	NP_034228.1//opsin-3 [Mus musculus]
24131	4696	123.5625343	273.0121559	1.143723823	1.70E-07	Up	2.02E-10	GO:0005856//cytoskeleton;GO:0030018//Z disc;GO:0031143//pseudopodium;GO:0048471//perinuclear region of cytoplasm	GO:0005080//protein kinase C binding;GO:0046872//metal ion binding;GO:0008092//cytoskeletal protein binding;GO:0051371//muscle alpha-actinin binding	GO:0045214//sarcomere organization	K19867//LIM domain-binding protein 3	EDL24883.1//LIM domain binding 3, isoform CRA_b, partial [Mus musculus];NP_001034160.1//LIM domain-binding protein 3 isoform b [Mus musculus];EDL24882.1//LIM domain binding 3, isoform CRA_a, partial [Mus musculus];NP_001034162.1//LIM domain-binding protein 3 isoform d [Mus musculus];BAD32258.1//mKIAA0613 protein, partial [Mus musculus];NP_036048.3//LIM domain-binding protein 3 isoform a [Mus musc…
212448	5644	58.73912186	130.0663681	1.146854362	0.011776059	Up	0.000235588	NA	NA	NA	K12822//RNA-binding protein 25	XP_021076723.1//uncharacterized protein KIAA0408 homolog [Mus pahari]
60525	2833	674.4942372	1508.246238	1.160993962	0.032321108	Up	0.000844434	GO:0043231//intracellular membrane-bounded organelle;GO:0005654//nucleoplasm;GO:0005829//cytosol;GO:0005737//cytoplasm	GO:0003987//acetate-CoA ligase activity;GO:0005524//ATP binding;GO:0016208//AMP binding	GO:0019427//acetyl-CoA biosynthetic process from acetate;GO:0006085//acetyl-CoA biosynthetic process;GO:0019542//propionate biosynthetic process;GO:0019413//acetate biosynthetic process;GO:0008610//lipid biosynthetic process	K01895//acetyl-CoA synthetase [EC:6.2.1.1]	XP_021036796.1//acetyl-coenzyme A synthetase, cytoplasmic isoform X2 [Mus caroli]
18631	879	74.70666995	167.2082672	1.162337219	8.69E-06	Up	2.91E-08	GO:0005779//integral component of peroxisomal membrane;GO:0043234//protein complex;GO:0005777//peroxisome;GO:0005778//peroxisomal membrane	GO:0042803//protein homodimerization activity	GO:0007031//peroxisome organization;GO:0016557//peroxisome membrane biogenesis;GO:0007165//signal transduction;GO:0050873//brown fat cell differentiation;GO:0044375//regulation of peroxisome size;GO:0016559//peroxisome fission	K13351//peroxin-11A	EDL07049.1//peroxisomal biogenesis factor 11a, isoform CRA_b, partial [Mus musculus]
60527	3269	968.9913583	2169.547716	1.162838612	0.001770851	Up	2.37E-05	GO:0016021//integral component of membrane;GO:0005789//endoplasmic reticulum membrane	GO:0016491//oxidoreductase activity	GO:0006633//fatty acid biosynthetic process;GO:0006629//lipid metabolic process	K10225//fatty acid desaturase 3 (Delta-13 desaturase) [EC:1.14.19.-]	NP_068690.3//fatty acid desaturase 3 [Mus musculus]
56078	3465	626.2516003	1404.695925	1.165443574	0.00187822	Up	2.55E-05	GO:0005739//mitochondrion	GO:0008270//zinc ion binding;GO:0004089//carbonate dehydratase activity	GO:0006730//one-carbon metabolic process	K01672//carbonic anhydrase [EC:4.2.1.1]	EDL40764.1//carbonic anhydrase 5b, mitochondrial, partial [Mus musculus]
14732	6034	1497.222021	3361.345181	1.16675053	0.000175311	Up	1.41E-06	GO:0005743//mitochondrial inner membrane;GO:0016021//integral component of membrane;GO:0005739//mitochondrion;GO:0005741//mitochondrial outer membrane;GO:0005886//plasma membrane	GO:0004366//glycerol-3-phosphate O-acyltransferase activity;GO:0102420//sn-1-glycerol-3-phosphate C16:0-DCA-CoA acyl transferase activity	GO:0055091//phospholipid homeostasis;GO:0006641//triglyceride metabolic process;GO:0070970//interleukin-2 secretion;GO:0051607//defense response to virus;GO:0016024//CDP-diacylglycerol biosynthetic process;GO:0050707//regulation of cytokine secretion;GO:0055089//fatty acid homeostasis;GO:0006650//glycerophospholipid metabolic process;GO:0006631//fatty acid metabolic process;GO:0009749//response t…	K00629//glycerol-3-phosphate O-acyltransferase 1/2 [EC:2.3.1.15]	XP_021006937.1//glycerol-3-phosphate acyltransferase 1, mitochondrial isoform X1 [Mus caroli];BAD32480.1//mKIAA1560 protein, partial [Mus musculus]
58200	1295	181.0660397	407.9616589	1.171917588	0.007056146	Up	0.000126767	GO:0005615//extracellular space;GO:0005737//cytoplasm	GO:0004865//protein serine/threonine phosphatase inhibitor activity	GO:0006469//negative regulation of protein kinase activity;GO:0005977//glycogen metabolic process;GO:0035556//intracellular signal transduction	K08050//protein phosphatase 1 regulatory subunit 1A	NP_067366.1//protein phosphatase 1 regulatory subunit 1A [Mus musculus]
11761	4382	158.1397537	356.737876	1.173664316	4.74E-06	Up	1.41E-08	GO:0070062//extracellular exosome;GO:0016604//nuclear body;GO:0005829//cytosol	GO:0016614//oxidoreductase activity, acting on CH-OH group of donors;GO:0009055//electron transfer activity;GO:0051537//2 iron, 2 sulfur cluster binding;GO:0005506//iron ion binding;GO:0050660//flavin adenine dinucleotide binding;GO:0051287//NAD binding;GO:0042803//protein homodimerization activity;GO:0004031//aldehyde oxidase activity;GO:0043546//molybdopterin cofactor binding	GO:0017144//drug metabolic process	K00157//aldehyde oxidase [EC:1.2.3.1]	XP_021089146.1//aldehyde oxidase [Mesocricetus auratus]
26874	5739	858.9818327	1938.0936	1.173938723	0.000178111	Up	1.44E-06	GO:0016021//integral component of membrane;GO:0005777//peroxisome;GO:0005739//mitochondrion;GO:0005778//peroxisomal membrane	GO:0005524//ATP binding;GO:0042626//ATPase activity, coupled to transmembrane movement of substances;GO:0042803//protein homodimerization activity	GO:0000038//very long-chain fatty acid metabolic process;GO:0032000//positive regulation of fatty acid beta-oxidation;GO:0006635//fatty acid beta-oxidation;GO:0042760//very long-chain fatty acid catabolic process	K05676//ATP-binding cassette, subfamily D (ALD), member 2	XP_006521080.1//PREDICTED: ATP-binding cassette sub-family D member 2 isoform X1 [Mus musculus];NP_036124.2//ATP-binding cassette sub-family D member 2 [Mus musculus]
72148	2477	201.0910434	454.6379632	1.176869332	0.000369013	Up	3.64E-06	GO:0043231//intracellular membrane-bounded organelle;GO:0005634//nucleus;GO:0005829//cytosol;GO:0005737//cytoplasm	NA	GO:0007283//spermatogenesis	NA	XP_006508964.1//PREDICTED: testis development-related protein isoform X3 [Mus musculus]
330064	3274	202.2539373	457.8224469	1.178620411	0.000146312	Up	1.14E-06	GO:0012506//vesicle membrane;GO:0031526//brush border membrane;GO:0016021//integral component of membrane	GO:0008523//sodium-dependent multivitamin transmembrane transporter activity;GO:0005215//transporter activity	GO:0015887//pantothenate transmembrane transport;GO:0015878//biotin transport;GO:0055085//transmembrane transport	K14386//solute carrier family 5 (sodium-dependent multivitamin transporter), member 6	EDL37320.1//mCG23491, isoform CRA_a, partial [Mus musculus]
20787	4261	2048.470944	4651.170518	1.183046403	1.64E-05	Up	7.17E-08	GO:0016020//membrane;GO:0005634//nucleus;GO:0005654//nucleoplasm;GO:0005783//endoplasmic reticulum;GO:0005737//cytoplasm;GO:0000139//Golgi membrane;GO:0043234//protein complex;GO:0016021//integral component of membrane;GO:0005789//endoplasmic reticulum membrane;GO:0012507//ER to Golgi transport vesicle membrane	GO:0000978//RNA polymerase II proximal promoter sequence-specific DNA binding;GO:0003677//DNA binding;GO:0001077//transcriptional activator activity, RNA polymerase II proximal promoter sequence-specific DNA binding;GO:0044212//transcription regulatory region DNA binding;GO:0004879//nuclear receptor activity;GO:0019901//protein kinase binding;GO:0046983//protein dimerization activity;GO:0000982//…	GO:0010867//positive regulation of triglyceride biosynthetic process;GO:0008286//insulin receptor signaling pathway;GO:0009267//cellular response to starvation;GO:0032570//response to progesterone;GO:0050796//regulation of insulin secretion;GO:0009749//response to glucose;GO:0008610//lipid biosynthetic process;GO:0042493//response to drug;GO:0003062//regulation of heart rate by chemical signal;GO…	K07197//sterol regulatory element-binding transcription factor 1	NP_001300908.1//sterol regulatory element-binding protein 1 isoform 2 [Mus musculus];XP_006532778.1//PREDICTED: sterol regulatory element-binding protein 1 isoform X3 [Mus musculus];NP_035610.1//sterol regulatory element-binding protein 1 isoform 1 precursor [Mus musculus]
16005	2111	209.171589	475.1823517	1.183794347	0.001074294	Up	1.33E-05	GO:0070062//extracellular exosome;GO:0005654//nucleoplasm;GO:0042567//insulin-like growth factor ternary complex	GO:0005520//insulin-like growth factor binding	GO:0007155//cell adhesion	K17256//insulin-like growth factor-binding protein complex acid labile subunit	BAD90215.1//mKIAA4111 protein, partial [Mus musculus]
12268	5427	6029.913102	13734.37067	1.187581689	8.12E-05	Up	5.43E-07	GO:0005615//extracellular space	GO:0004866//endopeptidase inhibitor activity	GO:0006956//complement activation;GO:0006954//inflammatory response	K03989//complement component 4	XP_021005188.1//complement C4-B [Mus caroli]
243270	3285	380.6631449	867.4691604	1.188297571	0.000198973	Up	1.68E-06	GO:0016021//integral component of membrane	GO:0004930//G-protein coupled receptor activity	NA	K08401//G protein-coupled receptor 81	NP_780729.2//hydroxycarboxylic acid receptor 1 [Mus musculus]
209692	3535	24.41088562	55.68921835	1.189873407	0.035003533	Up	0.000934353	GO:0045252//oxoglutarate dehydrogenase complex;GO:0005739//mitochondrion	GO:0004591//oxoglutarate dehydrogenase (succinyl-transferring) activity;GO:0030976//thiamine pyrophosphate binding	GO:0006099//tricarboxylic acid cycle;GO:0002244//hematopoietic progenitor cell differentiation;GO:0006096//glycolytic process;GO:0006091//generation of precursor metabolites and energy	K15791//probable 2-oxoglutarate dehydrogenase E1 component DHKTD1 [EC:1.2.4.2]	XP_021004744.1//probable 2-oxoglutarate dehydrogenase E1 component DHKTD1, mitochondrial isoform X1 [Mus caroli]
14874	1681	1412.439995	3259.917215	1.20664575	0.000233601	Up	2.07E-06	GO:0005739//mitochondrion;GO:0005737//cytoplasm	GO:0004364//glutathione transferase activity;GO:0016853//isomerase activity;GO:0042802//identical protein binding;GO:0016740//transferase activity;GO:0016034//maleylacetoacetate isomerase activity;GO:0042803//protein homodimerization activity	GO:0009072//aromatic amino acid family metabolic process;GO:0006572//tyrosine catabolic process;GO:0006749//glutathione metabolic process;GO:0006559//L-phenylalanine catabolic process	K01800//maleylacetoacetate isomerase [EC:5.2.1.2]	XP_006515536.1//PREDICTED: maleylacetoacetate isomerase isoform X1 [Mus musculus];NP_034493.1//maleylacetoacetate isomerase isoform 1 [Mus musculus]
104943	2684	145.8634281	336.6949367	1.206823819	0.003090782	Up	4.59E-05	GO:0000922//spindle pole;GO:0005634//nucleus;GO:0005815//microtubule organizing center;GO:0005874//microtubule;GO:0005938//cell cortex	GO:0043014//alpha-tubulin binding	GO:0051897//positive regulation of protein kinase B signaling;GO:0030335//positive regulation of cell migration;GO:0060491//regulation of cell projection assembly	NA	NP_082104.2//protein FAM110C [Mus musculus]
71373	2224	89.19210747	206.3033464	1.209779265	0.002818754	Up	4.12E-05	NA	NA	GO:0045727//positive regulation of translation;GO:0045793//positive regulation of cell size	NA	NP_001074693.1//protein Largen [Mus musculus]
18639	1753	102.7216541	237.615677	1.209889683	1.32E-05	Up	5.07E-08	GO:0043540//6-phosphofructo-2-kinase/fructose-2,6-biphosphatase complex	GO:0004331//fructose-2,6-bisphosphate 2-phosphatase activity;GO:0005524//ATP binding;GO:0042802//identical protein binding;GO:0019900//kinase binding;GO:0003873//6-phosphofructo-2-kinase activity;GO:0070095//fructose-6-phosphate binding	GO:0031100//animal organ regeneration;GO:0032868//response to insulin;GO:0006000//fructose metabolic process;GO:0051591//response to cAMP;GO:0006003//fructose 2,6-bisphosphate metabolic process;GO:0042594//response to starvation;GO:0033762//response to glucagon;GO:0051384//response to glucocorticoid;GO:0033133//positive regulation of glucokinase activity	K19028//6-phosphofructo-2-kinase / fructose-2,6-biphosphatase 1 [EC:2.7.1.105 3.1.3.46]	NP_001257992.1//6-phosphofructo-2-kinase/fructose-2,6-bisphosphatase 1 isoform 2 [Rattus norvegicus]
71361	2239	600.2625092	1390.755436	1.212203276	0.000321542	Up	3.03E-06	GO:0005615//extracellular space;GO:0005811//lipid droplet;GO:0005829//cytosol;GO:0016021//integral component of membrane;GO:0005739//mitochondrion;GO:0005741//mitochondrial outer membrane;GO:0005737//cytoplasm	GO:0004174//electron-transferring-flavoprotein dehydrogenase activity;GO:0003677//DNA binding;GO:0050660//flavin adenine dinucleotide binding	GO:0043065//positive regulation of apoptotic process;GO:0008637//apoptotic mitochondrial changes	K04727//programmed cell death 8 (apoptosis-inducing factor) [EC:1.-.-.-]	NP_722474.2//apoptosis-inducing factor 2 isoform 1 [Mus musculus];XP_021029106.1//apoptosis-inducing factor 2 isoform X2 [Mus caroli]
19088	3358	1415.655993	3282.476148	1.213313797	0.000395331	Up	4.01E-06	GO:0030425//dendrite;GO:0070062//extracellular exosome;GO:0098794//postsynapse;GO:0005813//centrosome;GO:0005737//cytoplasm;GO:0048471//perinuclear region of cytoplasm;GO:0043025//neuronal cell body;GO:0043198//dendritic shaft;GO:0045121//membrane raft;GO:0005743//mitochondrial inner membrane;GO:0043197//dendritic spine;GO:0005886//plasma membrane;GO:0005952//cAMP-dependent protein kinase complex…	GO:0030552//cAMP binding;GO:0019904//protein domain specific binding;GO:0008603//cAMP-dependent protein kinase regulator activity;GO:0004862//cAMP-dependent protein kinase inhibitor activity;GO:0031625//ubiquitin protein ligase binding;GO:0034236//protein kinase A catalytic subunit binding;GO:0019901//protein kinase binding	GO:0045859//regulation of protein kinase activity;GO:2000480//negative regulation of cAMP-dependent protein kinase activity;GO:0006631//fatty acid metabolic process;GO:0007612//learning;GO:0097338//response to clozapine;GO:0097332//response to antipsychotic drug	K04739//cAMP-dependent protein kinase regulator	EDL36899.1//protein kinase, cAMP dependent regulatory, type II beta, isoform CRA_b, partial [Mus musculus]
83379	3439	122.5493143	284.4912942	1.215022094	0.025293949	Up	0.000602066	NA	NA	NA	K14756//klotho [EC:3.2.1.31]	EDL37735.1//klotho beta [Mus musculus]
14085	1597	450.9211032	1050.938865	1.220731812	0.000677511	Up	7.72E-06	GO:0070062//extracellular exosome	GO:0046872//metal ion binding;GO:0004334//fumarylacetoacetase activity	GO:0006572//tyrosine catabolic process;GO:0006559//L-phenylalanine catabolic process;GO:0006527//arginine catabolic process	K01555//fumarylacetoacetase [EC:3.7.1.2]	NP_034306.2//fumarylacetoacetase [Mus musculus]
13170	1678	321.553553	750.4430951	1.222683648	2.67E-06	Up	6.06E-09	GO:0005634//nucleus;GO:0005654//nucleoplasm	GO:0000977//RNA polymerase II regulatory region sequence-specific DNA binding;GO:0001077//transcriptional activator activity, RNA polymerase II proximal promoter sequence-specific DNA binding;GO:0003700//DNA binding transcription factor activity	GO:0007623//circadian rhythm;GO:0006357//regulation of transcription from RNA polymerase II promoter;GO:0001889//liver development;GO:0006355//regulation of transcription, DNA-templated;GO:0045944//positive regulation of transcription from RNA polymerase II promoter;GO:0007275//multicellular organism development	K09056//albumin D box-binding protein	NP_058670.2//D site-binding protein [Mus musculus]
104158	1966	1074.863135	2512.115724	1.224749956	1.11E-07	Up	1.13E-10	NA	NA	NA	K01044//carboxylesterase 1 [EC:3.1.1.1]	BAA84996.1//brain carboxylesterase hBr3 [Homo sapiens]
19301	1035	98.39982577	230.0329052	1.225112581	3.92E-05	Up	2.13E-07	GO:0016020//membrane;GO:0005779//integral component of peroxisomal membrane;GO:0043234//protein complex;GO:0016021//integral component of membrane;GO:0005739//mitochondrion;GO:0005737//cytoplasm;GO:0005778//peroxisomal membrane	GO:0015267//channel activity	GO:0046942//carboxylic acid transport	K13347//peroxisomal membrane protein 2	NP_033019.2//peroxisomal membrane protein 2 [Mus musculus]
224129	5060	575.5391734	1352.420167	1.232557403	1.48E-09	Up	4.20E-13	GO:0016020//membrane;GO:0005929//cilium;GO:0045111//intermediate filament cytoskeleton;GO:0016021//integral component of membrane;GO:0008074//guanylate cyclase complex, soluble;GO:0005886//plasma membrane	GO:0097110//scaffold protein binding;GO:0046872//metal ion binding;GO:0005524//ATP binding;GO:0004016//adenylate cyclase activity;GO:0046982//protein heterodimerization activity;GO:0008179//adenylate cyclase binding;GO:0004383//guanylate cyclase activity	GO:1904322//cellular response to forskolin;GO:0001973//adenosine receptor signaling pathway;GO:0007195//adenylate cyclase-inhibiting dopamine receptor signaling pathway;GO:0006171//cAMP biosynthetic process;GO:0006182//cGMP biosynthetic process;GO:0007626//locomotory behavior;GO:0061178//regulation of insulin secretion involved in cellular response to glucose stimulus;GO:0007204//positive regulat…	K08045//adenylate cyclase 5 [EC:4.6.1.1]	NP_001012783.3//adenylate cyclase type 5 [Mus musculus]
26358	2060	159.5176675	375.1010767	1.233563185	0.015949231	Up	0.000342576	GO:0070062//extracellular exosome;GO:0005634//nucleus;GO:0005829//cytosol;GO:0005737//cytoplasm	GO:0004028//3-chloroallyl aldehyde dehydrogenase activity;GO:0042802//identical protein binding;GO:0001758//retinal dehydrogenase activity;GO:0018479//benzaldehyde dehydrogenase (NAD+) activity;GO:0051287//NAD binding;GO:0004029//aldehyde dehydrogenase (NAD) activity	GO:0014070//response to organic cyclic compound;GO:0002072//optic cup morphogenesis involved in camera-type eye development;GO:0001822//kidney development;GO:0007494//midgut development;GO:0044849//estrous cycle;GO:0055114//oxidation-reduction process;GO:0045471//response to ethanol;GO:0042904//9-cis-retinoic acid biosynthetic process;GO:0042573//retinoic acid metabolic process;GO:0043065//positi…	K07249//retinal dehydrogenase [EC:1.2.1.36]	AAH44729.1//Aldh1a1 protein, partial [Mus musculus]
76933	464	1626.425745	3844.422759	1.241062036	1.44E-06	Up	3.03E-09	GO:0016021//integral component of membrane	NA	GO:0009615//response to virus;GO:0007568//aging	NA	NP_001268759.1//interferon alpha-inducible protein 27-like protein 2A isoform 2 precursor [Mus musculus];BAB26643.1//unnamed protein product, partial [Mus musculus]
12176	1756	1366.808564	3233.991116	1.242504523	6.88E-07	Up	1.05E-09	GO:0005740//mitochondrial envelope;GO:0030425//dendrite;GO:0005634//nucleus;GO:0005654//nucleoplasm;GO:0005783//endoplasmic reticulum;GO:0005635//nuclear envelope;GO:0031307//integral component of mitochondrial outer membrane;GO:0005741//mitochondrial outer membrane;GO:0014069//postsynaptic density;GO:0005737//cytoplasm;GO:0016021//integral component of membrane;GO:0031966//mitochondrial membrane…	GO:0042802//identical protein binding;GO:0046982//protein heterodimerization activity;GO:0051020//GTPase binding;GO:0042803//protein homodimerization activity	GO:0071260//cellular response to mechanical stimulus;GO:0010659//cardiac muscle cell apoptotic process;GO:0043243//positive regulation of protein complex disassembly;GO:0008626//granzyme-mediated apoptotic signaling pathway;GO:0043065//positive regulation of apoptotic process;GO:0097345//mitochondrial outer membrane permeabilization;GO:0021987//cerebral cortex development;GO:1901998//toxin transp…	K15464//BCL2/adenovirus E1B 19 kDa protein-interacting protein 3	NP_033890.1//BCL2/adenovirus E1B 19 kDa protein-interacting protein 3 [Mus musculus]
22061	3735	35.03286385	83.02504847	1.24483773	0.001104173	Up	1.40E-05	GO:0030425//dendrite;GO:0005634//nucleus;GO:0005829//cytosol;GO:0000785//chromatin;GO:0005737//cytoplasm	GO:0046872//metal ion binding;GO:0003677//DNA binding;GO:0003684//damaged DNA binding;GO:0003682//chromatin binding;GO:0044212//transcription regulatory region DNA binding;GO:0003700//DNA binding transcription factor activity;GO:0003690//double-stranded DNA binding	GO:0032502//developmental process;GO:0007569//cell aging;GO:0006351//transcription, DNA-templated;GO:0051262//protein tetramerization;GO:0007568//aging;GO:0006915//apoptotic process;GO:0009887//animal organ morphogenesis;GO:0048646//anatomical structure formation involved in morphogenesis;GO:0007049//cell cycle	K10149//tumor protein p63	XP_020925705.1//tumor protein 63 isoform X5 [Sus scrofa];XP_009200201.1//tumor protein 63 isoform X5 [Papio anubis];XP_004413020.2//PREDICTED: tumor protein 63 isoform X1 [Odobenus rosmarus divergens];NP_001120732.1//tumor protein 63 isoform b [Mus musculus];ERE75661.1//tumor protein 63 isoform 1, partial [Cricetulus griseus];XP_011892235.1//PREDICTED: tumor protein 63 isoform X8 [Cercocebus atys…
16427	3162	524.6876071	1247.682215	1.249719907	0.001745139	Up	2.32E-05	NA	NA	NA	K19014//inter-alpha-trypsin inhibitor heavy chain H1	XP_021036894.1//inter-alpha-trypsin inhibitor heavy chain H4 isoform X2 [Mus caroli];XP_021036893.1//inter-alpha-trypsin inhibitor heavy chain H4 isoform X1 [Mus caroli];XP_021036895.1//inter-alpha-trypsin inhibitor heavy chain H4 isoform X3 [Mus caroli]
22041	2332	10165.7887	24185.28753	1.25040754	0.000145977	Up	1.13E-06	GO:0016020//membrane;GO:1990712//HFE-transferrin receptor complex;GO:0005615//extracellular space;GO:0005770//late endosome;GO:0016324//apical plasma membrane;GO:0031410//cytoplasmic vesicle;GO:0031232//extrinsic component of external side of plasma membrane;GO:0031982//vesicle;GO:0097433//dense body;GO:0030120//vesicle coat;GO:0005576//extracellular region;GO:0055037//recycling endosome;GO:00057…	GO:0015091//ferric iron transmembrane transporter activity;GO:0008199//ferric iron binding;GO:1990459//transferrin receptor binding;GO:0008198//ferrous iron binding	GO:0006879//cellular iron ion homeostasis;GO:0030316//osteoclast differentiation;GO:0098707//ferrous iron import across plasma membrane;GO:0070371//ERK1 and ERK2 cascade;GO:0045893//positive regulation of transcription, DNA-templated;GO:0045780//positive regulation of bone resorption;GO:0071281//cellular response to iron ion;GO:0007257//activation of JUN kinase activity;GO:0060395//SMAD protein s…	K14736//transferrin	NP_598738.1//serotransferrin precursor [Mus musculus]
212862	1988	2511.670529	5975.636677	1.250445205	0.000175311	Up	1.41E-06	GO:0016021//integral component of membrane	GO:0004142//diacylglycerol cholinephosphotransferase activity	GO:0006663//platelet activating factor biosynthetic process	K00994//diacylglycerol cholinephosphotransferase [EC:2.7.8.2]	XP_012628107.1//cholinephosphotransferase 1 [Microcebus murinus]
234564	1925	312.9108926	745.3838634	1.252231706	9.48E-06	Up	3.44E-08	GO:0005788//endoplasmic reticulum lumen	GO:0052689//carboxylic ester hydrolase activity	NA	K01044//carboxylesterase 1 [EC:3.1.1.1]	BAB60697.1//carboxylesterase RL1 [Rattus norvegicus]
11556	2795	582.8293904	1388.883958	1.252780531	0.00182678	Up	2.46E-05	GO:0016020//membrane;GO:0005634//nucleus;GO:0005887//integral component of plasma membrane;GO:0016021//integral component of membrane;GO:0005886//plasma membrane;GO:0043235//receptor complex	GO:0051380//norepinephrine binding;GO:0031699//beta-3 adrenergic receptor binding;GO:0015052//beta3-adrenergic receptor activity;GO:0051379//epinephrine binding;GO:0004939//beta-adrenergic receptor activity;GO:0042803//protein homodimerization activity	GO:0031649//heat generation;GO:0002024//diet induced thermogenesis;GO:0009409//response to cold;GO:0042755//eating behavior;GO:0007267//cell-cell signaling;GO:0007568//aging;GO:0046677//response to antibiotic;GO:0007190//activation of adenylate cyclase activity;GO:0071880//adenylate cyclase-activating adrenergic receptor signaling pathway;GO:0007189//adenylate cyclase-activating G-protein coupled…	K04143//adrenergic receptor beta-3	NP_038490.2//beta-3 adrenergic receptor [Mus musculus]
20514	2758	3208.729752	7654.565561	1.254318212	2.43E-07	Up	3.16E-10	GO:0070062//extracellular exosome;GO:0016021//integral component of membrane;GO:0005886//plasma membrane	GO:0015194//L-serine transmembrane transporter activity;GO:0015293//symporter activity	GO:0010585//glutamine secretion;GO:1903803//L-glutamine import across plasma membrane	K05616//solute carrier family 1 (neutral amino acid transporter), member 5	NP_033227.2//neutral amino acid transporter B(0) [Mus musculus]
235344	3561	526.4962079	1262.232357	1.261482466	5.94E-05	Up	3.50E-07	GO:0005634//nucleus;GO:0005622//intracellular;GO:0005737//cytoplasm	GO:0000287//magnesium ion binding;GO:0004674//protein serine/threonine kinase activity;GO:0005524//ATP binding	GO:0008286//insulin receptor signaling pathway;GO:0046626//regulation of insulin receptor signaling pathway;GO:0006468//protein phosphorylation;GO:0035556//intracellular signal transduction;GO:0046777//protein autophosphorylation	K16311//serine/threonine-protein kinase SIK2 [EC:2.7.11.1]	NP_848825.2//serine/threonine-protein kinase SIK2 [Mus musculus]
242721	5871	532.1126609	1277.037888	1.262997692	1.17E-06	Up	2.39E-09	GO:0016021//integral component of membrane;GO:0031463//Cul3-RING ubiquitin ligase complex	NA	GO:0016567//protein ubiquitination	K10476//kelch repeat and BTB domain-containing protein 11	NP_775603.2//kelch domain-containing protein 7A [Mus musculus]
75552	2305	52.22021243	125.7384062	1.26774515	0.032995046	Up	0.000865781	GO:0016021//integral component of membrane;GO:0005886//plasma membrane	GO:0003707//steroid hormone receptor activity;GO:0005496//steroid binding	GO:0048545//response to steroid hormone	K22016//mucin-3/17	NP_940806.2//progestin and adipoQ receptor family member 9 [Mus musculus]
26457	3362	2383.930285	5743.473328	1.268581415	8.12E-05	Up	5.48E-07	GO:0016020//membrane;GO:0005783//endoplasmic reticulum;GO:0031410//cytoplasmic vesicle;GO:0016021//integral component of membrane;GO:0005886//plasma membrane	GO:0015245//fatty acid transmembrane transporter activity;GO:0000166//nucleotide binding;GO:0004467//long-chain fatty acid-CoA ligase activity;GO:0042803//protein homodimerization activity;GO:0031957//very long-chain fatty acid-CoA ligase activity	GO:0006646//phosphatidylethanolamine biosynthetic process;GO:0032049//cardiolipin biosynthetic process;GO:0031652//positive regulation of heat generation;GO:0071072//negative regulation of phospholipid biosynthetic process;GO:0006661//phosphatidylinositol biosynthetic process;GO:0006654//phosphatidic acid biosynthetic process;GO:0033211//adiponectin-activated signaling pathway;GO:0071902//positiv…	K08745//solute carrier family 27 (fatty acid transporter), member 1/4 [EC:6.2.1.-]	EDL28942.1//solute carrier family 27 (fatty acid transporter), member 1, isoform CRA_b, partial [Mus musculus];XP_006509734.1//PREDICTED: long-chain fatty acid transport protein 1 isoform X1 [Mus musculus];XP_021074845.1//long-chain fatty acid transport protein 1 isoform X1 [Mus pahari]
272428	2505	9.975535606	24.09117131	1.272038329	0.037354435	Up	0.001018276	NA	GO:0003824//catalytic activity	GO:0008152//metabolic process	K01896//medium-chain acyl-CoA synthetase [EC:6.2.1.2]	XP_006507967.1//PREDICTED: acyl-coenzyme A synthetase ACSM5, mitochondrial isoform X1 [Mus musculus]
53608	4333	222.2709112	541.1546977	1.283721916	1.44E-05	Up	5.69E-08	GO:0005622//intracellular	GO:0000287//magnesium ion binding;GO:0004709//MAP kinase kinase kinase activity;GO:0005524//ATP binding	NA	K04425//mitogen-activated protein kinase kinase kinase 6 [EC:2.7.11.25]	NP_057902.5//mitogen-activated protein kinase kinase kinase 6 [Mus musculus]
116939	4649	223.4683535	544.8712261	1.285844768	0.009873818	Up	0.000189139	GO:0016020//membrane;GO:0005811//lipid droplet;GO:0016021//integral component of membrane;GO:0005737//cytoplasm	GO:0036042//long-chain fatty acyl-CoA binding;GO:0051265//diolein transacylation activity;GO:0004806//triglyceride lipase activity;GO:0051264//mono-olein transacylation activity;GO:0035727//lysophosphatidic acid binding;GO:0004623//phospholipase A2 activity;GO:0042171//lysophosphatidic acid acyltransferase activity	GO:0019433//triglyceride catabolic process;GO:0036153//triglyceride acyl-chain remodeling;GO:0002021//response to dietary excess;GO:0034389//lipid particle organization;GO:0001676//long-chain fatty acid metabolic process;GO:0006654//phosphatidic acid biosynthetic process;GO:0006650//glycerophospholipid metabolic process;GO:0055088//lipid homeostasis;GO:0019432//triglyceride biosynthetic process	K13534//patatin-like phospholipase domain-containing protein 3 [EC:3.1.1.3 2.3.1.-]	NP_473429.2//patatin-like phospholipase domain-containing protein 3 [Mus musculus]
18682	2369	72.83808477	177.8715932	1.288071231	0.000655173	Up	7.38E-06	GO:0005964//phosphorylase kinase complex	GO:0050321//tau-protein kinase activity;GO:0005524//ATP binding;GO:0004689//phosphorylase kinase activity;GO:0005516//calmodulin binding;GO:0019899//enzyme binding	GO:0018107//peptidyl-threonine phosphorylation;GO:0005977//glycogen metabolic process;GO:0005978//glycogen biosynthetic process;GO:0018105//peptidyl-serine phosphorylation;GO:0006468//protein phosphorylation;GO:0035556//intracellular signal transduction	K00871//phosphorylase kinase gamma subunit [EC:2.7.11.19]	NP_035209.1//phosphorylase b kinase gamma catalytic chain, skeletal muscle/heart isoform [Mus musculus]
104776	3420	1399.836692	3420.803301	1.289076622	2.45E-06	Up	5.42E-09	GO:0070062//extracellular exosome;GO:0005654//nucleoplasm;GO:0005739//mitochondrion	GO:0003723//RNA binding;GO:0004491//methylmalonate-semialdehyde dehydrogenase (acylating) activity;GO:0018478//malonate-semialdehyde dehydrogenase (acetylating) activity	GO:0006574//valine catabolic process;GO:0050873//brown fat cell differentiation;GO:0006210//thymine catabolic process	K00140//malonate-semialdehyde dehydrogenase (acetylating) / methylmalonate-semialdehyde dehydrogenase [EC:1.2.1.18 1.2.1.27]	NP_598803.1//methylmalonate-semialdehyde dehydrogenase [acylating], mitochondrial isoform 1 precursor [Mus musculus];EDL02803.1//aldehyde dehydrogenase family 6, subfamily A1, isoform CRA_a, partial [Mus musculus]
69861	1189	29.57455334	72.35414249	1.290719238	0.021634843	Up	0.000485543	NA	NA	NA	NA	NP_081513.1//uncharacterized protein C11orf86 homolog [Mus musculus]
24052	1399	47.18116687	115.7168453	1.294315893	0.000368798	Up	3.62E-06	GO:0005856//cytoskeleton;GO:0016011//dystroglycan complex;GO:0005737//cytoplasm;GO:0005887//integral component of plasma membrane;GO:0042383//sarcolemma;GO:0016021//integral component of membrane;GO:0016012//sarcoglycan complex;GO:0016010//dystrophin-associated glycoprotein complex	NA	GO:0055001//muscle cell development;GO:0060047//heart contraction;GO:0048738//cardiac muscle tissue development;GO:0007517//muscle organ development;GO:0061024//membrane organization	K12563//delta-sarcoglycan	NP_036021.1//delta-sarcoglycan [Mus musculus]
22095	3713	260.8915524	642.0508194	1.299237263	0.000490708	Up	5.17E-06	GO:0016323//basolateral plasma membrane;GO:0005887//integral component of plasma membrane;GO:0016021//integral component of membrane;GO:0005622//intracellular;GO:0005886//plasma membrane;GO:0043235//receptor complex	GO:0004996//thyroid-stimulating hormone receptor activity;GO:0008528//G-protein coupled peptide receptor activity;GO:0004872//receptor activity;GO:0032403//protein complex binding	GO:1904588//cellular response to glycoprotein;GO:0008344//adult locomotory behavior;GO:0007166//cell surface receptor signaling pathway;GO:0090103//cochlea morphogenesis;GO:0007189//adenylate cyclase-activating G-protein coupled receptor signaling pathway;GO:1905229//cellular response to thyrotropin-releasing hormone;GO:0030183//B cell differentiation;GO:0030819//positive regulation of cAMP biosy…	K04249//thyroid stimulating hormone receptor	EDL18952.1//thyroid stimulating hormone receptor, isoform CRA_a, partial [Mus musculus];NP_035778.3//thyrotropin receptor isoform 1 precursor [Mus musculus]
246747	665	295.322829	726.831926	1.299328908	0.000197328	Up	1.66E-06	GO:0005634//nucleus;GO:0005811//lipid droplet;GO:0016021//integral component of membrane;GO:0005737//cytoplasm	NA	GO:0050872//white fat cell differentiation;GO:0045600//positive regulation of fat cell differentiation;GO:0050873//brown fat cell differentiation;GO:0007283//spermatogenesis	K21409//adipogenin	EDL06271.1//cDNA sequence BC054059, isoform CRA_b, partial [Mus musculus]
100503924	438	98.18953362	241.9820121	1.301258652	0.002369345	Up	3.37E-05	NA	NA	NA	NA	P0DJI6.1//RecName: Full=Foxo1-corepressor; Short=FCoR; AltName: Full=Foxo1 CoRepressor
171282	2325	20.91380071	51.63859349	1.303994436	0.018016372	Up	0.000393103	GO:0005777//peroxisome	GO:0047617//acyl-CoA hydrolase activity;GO:0005102//receptor binding;GO:0004778//succinyl-CoA hydrolase activity	GO:0032789//unsaturated monocarboxylic acid metabolic process;GO:0000038//very long-chain fatty acid metabolic process;GO:0006104//succinyl-CoA metabolic process;GO:0043648//dicarboxylic acid metabolic process;GO:0043649//dicarboxylic acid catabolic process;GO:0032788//saturated monocarboxylic acid metabolic process;GO:0001676//long-chain fatty acid metabolic process;GO:0006631//fatty acid metabo…	K01068//acyl-coenzyme A thioesterase 1/2/4 [EC:3.1.2.2]	BAC32814.1//unnamed protein product [Mus musculus]
12583	1702	2873.808892	7118.688357	1.308647318	3.72E-05	Up	1.96E-07	GO:0005829//cytosol;GO:0005886//plasma membrane	GO:0017172//cysteine dioxygenase activity;GO:0008198//ferrous iron binding	GO:0007595//lactation;GO:0019530//taurine metabolic process;GO:0042412//taurine biosynthetic process;GO:0043200//response to amino acid;GO:0010243//response to organonitrogen compound;GO:0051591//response to cAMP;GO:0045471//response to ethanol;GO:0019452//L-cysteine catabolic process to taurine;GO:0006534//cysteine metabolic process;GO:0051149//positive regulation of muscle cell differentiation;…	K00456//cysteine dioxygenase [EC:1.13.11.20]	NP_149026.1//cysteine dioxygenase type 1 [Mus musculus]
228859	1643	211.5011601	523.9472278	1.308755934	0.000153219	Up	1.21E-06	GO:0030176//integral component of endoplasmic reticulum membrane;GO:0005739//mitochondrion;GO:0005789//endoplasmic reticulum membrane	NA	GO:0035356//cellular triglyceride homeostasis;GO:0010890//positive regulation of sequestering of triglyceride;GO:0034389//lipid particle organization;GO:0008654//phospholipid biosynthetic process;GO:0007010//cytoskeleton organization;GO:0010866//regulation of triglyceride biosynthetic process;GO:0030730//sequestering of triglyceride;GO:0022604//regulation of cell morphogenesis	K11801//WD repeat-containing protein 23	EDL06329.1//RIKEN cDNA D930001I22, isoform CRA_a, partial [Mus musculus]
14165	4572	88.77411915	220.4091831	1.311973288	6.25E-05	Up	3.90E-07	GO:0031012//extracellular matrix;GO:0005634//nucleus;GO:0005615//extracellular space;GO:0009986//cell surface	GO:0008083//growth factor activity;GO:0005111//type 2 fibroblast growth factor receptor binding;GO:0008201//heparin binding;GO:0042056//chemoattractant activity	GO:0001974//blood vessel remodeling;GO:0031532//actin cytoskeleton reorganization;GO:0000187//activation of MAPK activity;GO:0048514//blood vessel morphogenesis	K04358//fibroblast growth factor	XP_008690782.1//PREDICTED: fibroblast growth factor 10 [Ursus maritimus]
16846	3257	114.0699975	283.310086	1.312462578	0.024476008	Up	0.000578436	GO:0005615//extracellular space;GO:0005576//extracellular region;GO:0005737//cytoplasm	GO:0051428//peptide hormone receptor binding;GO:0008083//growth factor activity;GO:0005179//hormone activity	GO:1990051//activation of protein kinase C activity;GO:0001525//angiogenesis;GO:0008343//adult feeding behavior;GO:0060612//adipose tissue development	K05424//leptin	NP_032519.1//leptin precursor [Mus musculus]
76905	1372	3422.198819	8511.591483	1.314505331	0.000732974	Up	8.60E-06	GO:0043231//intracellular membrane-bounded organelle;GO:0070062//extracellular exosome;GO:0005615//extracellular space	GO:0005160//transforming growth factor beta receptor binding	GO:0050873//brown fat cell differentiation;GO:0001938//positive regulation of endothelial cell proliferation;GO:0045766//positive regulation of angiogenesis;GO:0030511//positive regulation of transforming growth factor beta receptor signaling pathway	K13023//carboxypeptidase N regulatory subunit	NP_084072.1//leucine-rich alpha-2-glycoprotein precursor [Mus musculus]
282619	1357	334.8254214	836.4240777	1.320825525	3.19E-06	Up	7.72E-09	GO:0031012//extracellular matrix;GO:0070062//extracellular exosome;GO:0005737//cytoplasm	NA	NA	K10380//ankyrin;K21753//circadian clock protein PASD1;K04659//thrombospondin 2/3/4/5;K12841//calcium homeostasis endoplasmic reticulum protein	EDL23988.1//suprabasin, partial [Mus musculus];NP_757342.2//suprabasin isoform 1 precursor [Mus musculus]
16369	2337	105.7730182	264.3086383	1.321251922	0.003091093	Up	4.61E-05	GO:0043231//intracellular membrane-bounded organelle;GO:0005829//cytosol;GO:0005886//plasma membrane	GO:0043548//phosphatidylinositol 3-kinase binding;GO:0004871//signal transducer activity;GO:0005158//insulin receptor binding	GO:0008286//insulin receptor signaling pathway;GO:0019216//regulation of lipid metabolic process	K17445//insulin receptor substrate 3	NP_034701.1//insulin receptor substrate 3 [Mus musculus]
66107	452	290.8501678	727.2113968	1.322098673	3.01E-06	Up	7.00E-09	GO:0005615//extracellular space	GO:0008047//enzyme activator activity;GO:0030414//peptidase inhibitor activity	GO:0050872//white fat cell differentiation;GO:0034612//response to tumor necrosis factor;GO:0032496//response to lipopolysaccharide	K05408//C-C motif chemokine 3	NP_899072.1//protein Wfdc21 precursor [Mus musculus]
14229	3884	586.741502	1473.708268	1.328654013	0.000531622	Up	5.75E-06	GO:0016020//membrane;GO:0070062//extracellular exosome;GO:0005654//nucleoplasm;GO:0005737//cytoplasm	GO:0003755//peptidyl-prolyl cis-trans isomerase activity;GO:0031072//heat shock protein binding;GO:0005528//FK506 binding	GO:0061077//chaperone-mediated protein folding	K09571//FK506-binding protein 4/5 [EC:5.2.1.8]	NP_034350.1//peptidyl-prolyl cis-trans isomerase FKBP5 [Mus musculus]
109979	1461	399.6434706	1006.816558	1.333015424	4.49E-05	Up	2.57E-07	GO:0070062//extracellular exosome;GO:0005886//plasma membrane;GO:0031225//anchored component of membrane	GO:0003956//NAD(P)+-protein-arginine ADP-ribosyltransferase activity	GO:0006471//protein ADP-ribosylation	K00775//ADP-ribosyltransferase 3 [EC:2.4.2.31]	NP_001297594.1//ecto-ADP-ribosyltransferase 3 isoform 3 precursor [Mus musculus];NP_001297593.1//ecto-ADP-ribosyltransferase 3 isoform 1 precursor [Mus musculus];NP_859417.2//ecto-ADP-ribosyltransferase 3 isoform 2 precursor [Mus musculus]
192136	1727	26.66281356	67.17323767	1.33305754	0.002589957	Up	3.73E-05	GO:0005739//mitochondrion	GO:0047369//succinate-hydroxymethylglutarate CoA-transferase activity;GO:0003824//catalytic activity	NA	K18703//succinate---hydroxymethylglutarate CoA-transferase [EC:2.8.3.13]	NP_619595.3//succinate--hydroxymethylglutarate CoA-transferase [Mus musculus]
100705	8497	444.565176	1120.964474	1.334273709	0.000296069	Up	2.67E-06	NA	NA	NA	K01946//acetyl-CoA carboxylase / biotin carboxylase 2 [EC:6.4.1.2 6.3.4.14]	XP_021042297.1//acetyl-CoA carboxylase 2 [Mus pahari]
13850	2062	697.2857773	1788.014662	1.358536606	0.000376077	Up	3.75E-06	GO:0070062//extracellular exosome;GO:0005829//cytosol;GO:0005777//peroxisome	GO:0000287//magnesium ion binding;GO:0042577//lipid phosphatase activity;GO:0016787//hydrolase activity;GO:0015643//toxic substance binding;GO:0033885//10-hydroxy-9-(phosphonooxy)octadecanoate phosphatase activity;GO:0005102//receptor binding;GO:0004301//epoxide hydrolase activity;GO:0042803//protein homodimerization activity;GO:0016791//phosphatase activity	GO:0008152//metabolic process;GO:0045777//positive regulation of blood pressure;GO:0010628//positive regulation of gene expression;GO:0043651//linoleic acid metabolic process;GO:0006954//inflammatory response;GO:0046272//stilbene catabolic process;GO:0009636//response to toxic substance;GO:0002539//prostaglandin production involved in inflammatory response;GO:0046839//phospholipid dephosphorylati…	K08726//soluble epoxide hydrolase / lipid-phosphate phosphatase [EC:3.3.2.10 3.1.3.76]	NP_001258332.1//bifunctional epoxide hydrolase 2 isoform c precursor [Mus musculus];NP_031966.2//bifunctional epoxide hydrolase 2 isoform a [Mus musculus]
268709	3144	48.97140019	125.6127946	1.358972069	0.023929438	Up	0.000554669	NA	NA	NA	NA	XP_005230032.1//PREDICTED: protein FAM107A isoform X1 [Falco peregrinus]
83453	4171	454.9676413	1167.636483	1.359755349	6.28E-15	Up	7.12E-19	GO:0005576//extracellular region	NA	GO:0007399//nervous system development;GO:0030514//negative regulation of BMP signaling pathway;GO:0001654//eye development;GO:0030154//cell differentiation;GO:0048749//compound eye development;GO:0001503//ossification	K17280//chordin-like protein 2	XP_006529066.1//PREDICTED: chordin-like protein 1 isoform X4 [Mus musculus];NP_001107857.1//chordin-like protein 1 isoform 1 precursor [Mus musculus];NP_112548.2//chordin-like protein 1 isoform 2 precursor [Mus musculus]
76976	1540	242.8290979	623.3562125	1.360115509	1.90E-06	Up	4.09E-09	GO:0005783//endoplasmic reticulum;GO:0031090//organelle membrane;GO:0016021//integral component of membrane;GO:0005787//signal peptidase complex	GO:0008233//peptidase activity	GO:0045047//protein targeting to ER;GO:0045444//fat cell differentiation;GO:0006465//signal peptide processing	K12948//signal peptidase complex subunit 3 [EC:3.4.-.-]	NP_083817.1//adipocyte-related X-chromosome expressed sequence 1 [Mus musculus]
24012	2470	36.05532918	92.85766959	1.364808561	0.000350235	Up	3.39E-06	GO:0005634//nucleus;GO:0005834//heterotrimeric G-protein complex;GO:0044292//dendrite terminus;GO:0005829//cytosol;GO:0005886//plasma membrane;GO:0005737//cytoplasm	GO:0031681//G-protein beta-subunit binding;GO:0004871//signal transducer activity;GO:0005096//GTPase activator activity	GO:0007186//G-protein coupled receptor signaling pathway;GO:0008277//regulation of G-protein coupled receptor protein signaling pathway;GO:0009968//negative regulation of signal transduction;GO:0043547//positive regulation of GTPase activity;GO:0035556//intracellular signal transduction	K16449//regulator of G-protein signaling	NP_001334124.1//regulator of G-protein signaling 7 isoform 3 [Mus musculus];NP_036010.2//regulator of G-protein signaling 7 isoform 1 [Mus musculus];XP_017175956.1//PREDICTED: regulator of G-protein signaling 7 isoform X9 [Mus musculus];NP_001185932.1//regulator of G-protein signaling 7 isoform 2 [Mus musculus]
67512	1574	1156.381564	2978.625085	1.365029031	0.000128999	Up	9.65E-07	GO:0005783//endoplasmic reticulum;GO:0016021//integral component of membrane;GO:0005789//endoplasmic reticulum membrane	GO:0003841//1-acylglycerol-3-phosphate O-acyltransferase activity	GO:0008654//phospholipid biosynthetic process;GO:0042493//response to drug;GO:0008544//epidermis development;GO:0001819//positive regulation of cytokine production;GO:0016024//CDP-diacylglycerol biosynthetic process;GO:0006654//phosphatidic acid biosynthetic process;GO:0046474//glycerophospholipid biosynthetic process	K13509//lysophosphatidate acyltransferase [EC:2.3.1.51]	EDL08326.1//1-acylglycerol-3-phosphate O-acyltransferase 2 (lysophosphatidic acid acyltransferase, beta), isoform CRA_c, partial [Mus musculus]
386463	2630	106.5289724	275.0192806	1.368286915	0.00664245	Up	0.000117076	GO:0005615//extracellular space;GO:0030057//desmosome	GO:0042803//protein homodimerization activity	GO:0043589//skin morphogenesis	K12374//arylsulfatase D/F/H [EC:3.1.6.-];K19720//collagen, type III, alpha	NP_001008424.2//corneodesmosin isoform 1 precursor [Mus musculus];NP_001342204.1//corneodesmosin isoform 2 [Mus musculus]
232370	3725	60.70282845	157.4603374	1.375152829	0.006784523	Up	0.000120349	GO:0070062//extracellular exosome;GO:0009986//cell surface;GO:0043234//protein complex;GO:0016021//integral component of membrane;GO:0005789//endoplasmic reticulum membrane;GO:0014069//postsynaptic density;GO:0045211//postsynaptic membrane;GO:0000139//Golgi membrane	GO:0005509//calcium ion binding	GO:0001558//regulation of cell growth;GO:0050806//positive regulation of synaptic transmission;GO:1902474//positive regulation of protein localization to synapse;GO:0051965//positive regulation of synapse assembly;GO:0007416//synapse assembly;GO:0051932//synaptic transmission, GABAergic;GO:0007156//homophilic cell adhesion via plasma membrane adhesion molecules;GO:0035249//synaptic transmission, …	K04601//cadherin EGF LAG seven-pass G-type receptor 2;K16494//protocadherin beta	EDK99736.1//calsyntenin 3, isoform CRA_a, partial [Mus musculus];NP_705728.1//calsyntenin-3 isoform 1 precursor [Mus musculus]
19662	930	404.6910006	1053.104185	1.379755499	0.000551576	Up	6.03E-06	GO:0070062//extracellular exosome;GO:0005615//extracellular space;GO:0043234//protein complex	GO:0046982//protein heterodimerization activity;GO:0034632//retinol transmembrane transporter activity;GO:0016918//retinal binding;GO:0005215//transporter activity;GO:0019841//retinol binding	GO:0060041//retina development in camera-type eye;GO:0060044//negative regulation of cardiac muscle cell proliferation;GO:0030324//lung development;GO:0032024//positive regulation of insulin secretion;GO:0050908//detection of light stimulus involved in visual perception;GO:0060068//vagina development;GO:0060065//uterus development;GO:0042574//retinal metabolic process;GO:0048738//cardiac muscle t…	K18271//retinol-binding protein 4	NP_001152959.1//retinol-binding protein 4 isoform 1 [Mus musculus]
16404	4043	539.0035078	1403.223749	1.380378504	1.08E-06	Up	2.14E-09	GO:0008305//integrin complex	NA	GO:0007155//cell adhesion;GO:0007229//integrin-mediated signaling pathway	K06583//integrin alpha 7	XP_021029353.1//integrin alpha-7 isoform X2 [Mus caroli];XP_006987363.1//PREDICTED: integrin alpha-7 isoform X1 [Peromyscus maniculatus bairdii]
380660	2158	104.683487	274.3302005	1.389879568	9.48E-06	Up	3.41E-08	GO:0005739//mitochondrion	GO:0003987//acetate-CoA ligase activity;GO:0005524//ATP binding;GO:0003824//catalytic activity	GO:0008152//metabolic process	K01908//propionyl-CoA synthetase [EC:6.2.1.17]	NP_001136276.1//acyl-CoA synthetase short-chain family member 3, mitochondrial isoform 1 [Mus musculus];NP_941038.2//acyl-CoA synthetase short-chain family member 3, mitochondrial isoform 2 [Mus musculus]
217166	2782	597.6896456	1571.684276	1.39484298	1.01E-07	Up	9.70E-11	GO:0030425//dendrite;GO:0005634//nucleus;GO:0005654//nucleoplasm;GO:0016604//nuclear body;GO:0043197//dendritic spine;GO:0000790//nuclear chromatin;GO:0005737//cytoplasm	GO:0003707//steroid hormone receptor activity;GO:0000978//RNA polymerase II proximal promoter sequence-specific DNA binding;GO:0020037//heme binding;GO:0003677//DNA binding;GO:0001046//core promoter sequence-specific DNA binding;GO:0001222//transcription corepressor binding;GO:0044212//transcription regulatory region DNA binding;GO:0001078//transcriptional repressor activity, RNA polymerase II pr…	GO:0006355//regulation of transcription, DNA-templated;GO:0071222//cellular response to lipopolysaccharide;GO:0061469//regulation of type B pancreatic cell proliferation;GO:0045893//positive regulation of transcription, DNA-templated;GO:0000122//negative regulation of transcription from RNA polymerase II promoter;GO:0044321//response to leptin;GO:0060086//circadian temperature homeostasis;GO:0061…	K03728//nuclear receptor subfamily 1 group D member 1	NP_663409.2//nuclear receptor subfamily 1 group D member 1 [Mus musculus]
107476	9054	2598.756872	6835.402615	1.395204649	0.001467328	Up	1.92E-05	NA	NA	NA	K11262//acetyl-CoA carboxylase / biotin carboxylase 1 [EC:6.4.1.2 6.3.4.14]	XP_006154503.1//PREDICTED: acetyl-CoA carboxylase 1 [Tupaia chinensis]
244091	2976	34.05956384	89.63169208	1.395948972	0.005980771	Up	0.00010103	NA	NA	NA	K08285//midline 1 [EC:2.3.2.27]	NP_766492.2//fibronectin type III and SPRY domain-containing protein 2 [Mus musculus]
18113	984	447.8386735	1181.943576	1.400110142	1.53E-05	Up	6.25E-08	GO:0005829//cytosol	GO:0008168//methyltransferase activity;GO:0008112//nicotinamide N-methyltransferase activity;GO:0098603//selenol Se-methyltransferase activity	GO:0031100//animal organ regeneration;GO:0042493//response to drug;GO:0010243//response to organonitrogen compound;GO:0001887//selenium compound metabolic process;GO:0032259//methylation	K00541//nicotinamide N-methyltransferase [EC:2.1.1.1]	EDL25708.1//nicotinamide N-methyltransferase, isoform CRA_a, partial [Mus musculus];NP_035054.1//nicotinamide N-methyltransferase isoform 1 [Mus musculus]
67477	3249	173.0572727	458.1731681	1.404643401	9.15E-06	Up	3.21E-08	GO:0016020//membrane;GO:0005576//extracellular region	GO:0016787//hydrolase activity;GO:0016788//hydrolase activity, acting on ester bonds	GO:0044255//cellular lipid metabolic process	K13707//abhydrolase domain-containing protein 15	NP_080461.3//protein ABHD15 precursor [Mus musculus]
20649	2153	107.0970037	286.5653677	1.419946148	8.06E-07	Up	1.40E-09	GO:0005856//cytoskeleton;GO:0005925//focal adhesion;GO:0043234//protein complex;GO:0042383//sarcolemma;GO:0045202//synapse;GO:0005737//cytoplasm	GO:0003779//actin binding;GO:0005198//structural molecule activity;GO:0030165//PDZ domain binding;GO:0005516//calmodulin binding	NA	K12076//disks large protein 1;K14548//U3 small nucleolar RNA-associated protein 4;K12196//vacuolar protein-sorting-associated protein 4	XP_003256210.2//PREDICTED: beta-1-syntrophin [Nomascus leucogenys]
11539	4978	184.836046	495.8559257	1.423674863	0.000222099	Up	1.95E-06	GO:0016323//basolateral plasma membrane;GO:0048786//presynaptic active zone;GO:0005783//endoplasmic reticulum;GO:0030673//axolemma;GO:0043195//terminal bouton;GO:0014069//postsynaptic density;GO:0043025//neuronal cell body;GO:0016021//integral component of membrane;GO:0099056//integral component of presynaptic membrane;GO:0043197//dendritic spine;GO:0045202//synapse;GO:0099055//integral component…	GO:0001609//G-protein coupled adenosine receptor activity;GO:0031072//heat shock protein binding;GO:0046982//protein heterodimerization activity;GO:0004629//phospholipase C activity;GO:0032795//heterotrimeric G-protein binding;GO:0031683//G-protein beta/gamma-subunit complex binding;GO:0001664//G-protein coupled receptor binding;GO:0001883//purine nucleoside binding	GO:0002686//negative regulation of leukocyte migration;GO:0045777//positive regulation of blood pressure;GO:0060087//relaxation of vascular smooth muscle;GO:0050728//negative regulation of inflammatory response;GO:0055118//negative regulation of cardiac muscle contraction;GO:0045776//negative regulation of blood pressure;GO:0002793//positive regulation of peptide secretion;GO:0002674//negative re…	K04265//adenosine A1 receptor	EDL39621.1//mCG50903, isoform CRA_a, partial [Mus musculus];NP_001278857.1//adenosine receptor A1 isoform b [Mus musculus]
12661	7751	653.6901448	1759.014587	1.428088595	1.43E-05	Up	5.61E-08	NA	NA	NA	K06758//L1 cell adhesion molecule like protein	EDK99389.1//cell adhesion molecule with homology to L1CAM, isoform CRA_b, partial [Mus musculus]
14600	2763	3066.339311	8252.969099	1.428395889	3.72E-05	Up	1.94E-07	GO:0005634//nucleus;GO:0005615//extracellular space;GO:0019898//extrinsic component of membrane;GO:0043025//neuronal cell body;GO:0043235//receptor complex;GO:0009986//cell surface;GO:0070195//growth hormone receptor complex;GO:0005887//integral component of plasma membrane;GO:0005829//cytosol;GO:0005576//extracellular region;GO:0016021//integral component of membrane;GO:0005739//mitochondrion;GO…	GO:0004896//cytokine receptor activity;GO:0019903//protein phosphatase binding;GO:0019838//growth factor binding;GO:0042803//protein homodimerization activity;GO:0042169//SH2 domain binding;GO:0019901//protein kinase binding;GO:0004903//growth hormone receptor activity;GO:0017046//peptide hormone binding	GO:0050731//positive regulation of peptidyl-tyrosine phosphorylation;GO:0007259//JAK-STAT cascade;GO:0044236//multicellular organism metabolic process;GO:0032355//response to estradiol;GO:0060396//growth hormone receptor signaling pathway;GO:0070555//response to interleukin-1;GO:0000255//allantoin metabolic process;GO:0045597//positive regulation of cell differentiation;GO:0006573//valine metabol…	K05080//growth hormone receptor	NP_034414.2//growth hormone receptor isoform 1 precursor [Mus musculus];NP_001041643.1//growth hormone receptor isoform 2 precursor [Mus musculus]
12350	1537	38356.0458	103362.7174	1.430190002	8.91E-05	Up	6.11E-07	GO:0005829//cytosol;GO:0005737//cytoplasm	GO:0008270//zinc ion binding;GO:0004089//carbonate dehydratase activity;GO:0016791//phosphatase activity;GO:0016151//nickel cation binding	GO:0006979//response to oxidative stress;GO:0006730//one-carbon metabolic process;GO:0045471//response to ethanol	K01672//carbonic anhydrase [EC:4.2.1.1]	NP_031632.2//carbonic anhydrase 3 [Mus musculus]
269275	9033	165.635161	446.892187	1.431917862	0.000127813	Up	9.49E-07	GO:0016021//integral component of membrane;GO:0048179//activin receptor complex	GO:0038100//nodal binding;GO:0005524//ATP binding;GO:0004702//signal transducer, downstream of receptor, with serine/threonine kinase activity;GO:0019838//growth factor binding;GO:0004675//transmembrane receptor protein serine/threonine kinase activity;GO:0016361//activin receptor activity, type I	GO:0043280//positive regulation of cysteine-type endopeptidase activity involved in apoptotic process;GO:0030154//cell differentiation;GO:0032868//response to insulin;GO:0002021//response to dietary excess;GO:0030262//apoptotic nuclear changes;GO:0038092//nodal signaling pathway;GO:1901383//negative regulation of chorionic trophoblast cell proliferation;GO:0019915//lipid storage;GO:0046676//negat…	K13568//activin receptor type-1C [EC:2.7.11.30]	XP_008256823.1//PREDICTED: activin receptor type-1C [Oryctolagus cuniculus];XP_013800596.1//PREDICTED: activin receptor type-1C isoform X2 [Apteryx australis mantelli]
11606	1856	339.9207335	917.4645275	1.432454017	8.06E-07	Up	1.41E-09	GO:0070062//extracellular exosome;GO:0072562//blood microparticle;GO:0005737//cytoplasm	GO:0031702//type 1 angiotensin receptor binding;GO:0031703//type 2 angiotensin receptor binding;GO:0005179//hormone activity	GO:0003051//angiotensin-mediated drinking behavior;GO:0007202//activation of phospholipase C activity;GO:0014824//artery smooth muscle contraction;GO:0007568//aging	K09821//angiotensinogen	NP_031454.3//angiotensinogen [Mus musculus]
20411	5312	1986.53173	5390.314895	1.440117719	1.90E-08	Up	1.40E-11	GO:0016020//membrane;GO:0005856//cytoskeleton;GO:0005634//nucleus;GO:0005925//focal adhesion;GO:0005813//centrosome;GO:0016363//nuclear matrix;GO:0001725//stress fiber;GO:0005913//cell-cell adherens junction;GO:0045121//membrane raft;GO:0005829//cytosol;GO:0005886//plasma membrane;GO:0005924//cell-substrate adherens junction	GO:0005070//SH3/SH2 adaptor activity;GO:0008134//transcription factor binding;GO:0019901//protein kinase binding;GO:0005158//insulin receptor binding	GO:0008286//insulin receptor signaling pathway;GO:0032869//cellular response to insulin stimulus;GO:0007015//actin filament organization;GO:0015758//glucose transport;GO:0046326//positive regulation of glucose import;GO:0045725//positive regulation of glycogen biosynthetic process;GO:1903078//positive regulation of protein localization to plasma membrane;GO:0048041//focal adhesion assembly;GO:004…	K06086//sorbin and SH3 domain containing 1	NP_001030135.1//sorbin and SH3 domain-containing protein 1 isoform 4 [Mus musculus];XP_021007598.1//sorbin and SH3 domain-containing protein 1 isoform X9 [Mus caroli];XP_021007596.1//sorbin and SH3 domain-containing protein 1 isoform X7 [Mus caroli];NP_001030134.1//sorbin and SH3 domain-containing protein 1 isoform 3 [Mus musculus];EDL41836.1//sorbin and SH3 domain containing 1, isoform CRA_d, pa…
193034	3587	49.60066885	134.7291161	1.441630183	0.000127813	Up	9.46E-07	GO:0016020//membrane;GO:0031226//intrinsic component of plasma membrane;GO:0009897//external side of plasma membrane;GO:0030054//cell junction;GO:0043025//neuronal cell body;GO:0043005//neuron projection;GO:0005887//integral component of plasma membrane;GO:0005829//cytosol;GO:0016021//integral component of membrane;GO:0005886//plasma membrane;GO:0045211//postsynaptic membrane;GO:0032591//dendriti…	GO:0005230//extracellular ligand-gated ion channel activity;GO:0005524//ATP binding;GO:0015278//calcium-release channel activity;GO:0004888//transmembrane signaling receptor activity;GO:0005516//calmodulin binding;GO:0051219//phosphoprotein binding;GO:0005231//excitatory extracellular ligand-gated ion channel activity;GO:0042802//identical protein binding;GO:0005261//cation channel activity;GO:00…	GO:0034220//ion transmembrane transport;GO:0071356//cellular response to tumor necrosis factor;GO:0071468//cellular response to acidic pH;GO:0060083//smooth muscle contraction involved in micturition;GO:0043065//positive regulation of apoptotic process;GO:0071502//cellular response to temperature stimulus;GO:0019233//sensory perception of pain;GO:0001774//microglial cell activation;GO:0009268//re…	K05222//transient receptor potential cation channel subfamily V member 1	NP_001001445.1//transient receptor potential cation channel subfamily V member 1 [Mus musculus]
624219	887	48.66282218	132.9052309	1.449505991	0.00206084	Up	2.83E-05	GO:0005576//extracellular region	GO:0005179//hormone activity	GO:0051005//negative regulation of lipoprotein lipase activity;GO:0010954//positive regulation of protein processing;GO:0048469//cell maturation;GO:0044255//cellular lipid metabolic process;GO:0070328//triglyceride homeostasis;GO:0045444//fat cell differentiation;GO:0019216//regulation of lipid metabolic process;GO:0050746//regulation of lipoprotein metabolic process	K22289//angiopoietin-like 8	EDL25218.1//mCG14039 [Mus musculus]
57264	608	1587.071367	4345.538481	1.453167957	0.000371824	Up	3.69E-06	GO:0070062//extracellular exosome;GO:0005634//nucleus;GO:0005615//extracellular space;GO:0005576//extracellular region	GO:0005179//hormone activity	GO:2000252//negative regulation of feeding behavior;GO:0009612//response to mechanical stimulus;GO:0050806//positive regulation of synaptic transmission;GO:0032868//response to insulin;GO:2000872//positive regulation of progesterone secretion;GO:0010714//positive regulation of collagen metabolic process;GO:0007568//aging;GO:0045444//fat cell differentiation;GO:0048661//positive regulation of smoo…	K13438//resistin	NP_075360.1//resistin precursor [Mus musculus]
84112	1571	40.55921359	111.1826254	1.45482977	0.003889667	Up	6.06E-05	GO:0070062//extracellular exosome;GO:0016021//integral component of membrane;GO:0005886//plasma membrane	GO:0004930//G-protein coupled receptor activity	GO:0007186//G-protein coupled receptor signaling pathway	K10042//succinate receptor 1	NP_115776.2//succinate receptor 1 [Mus musculus]
52665	2997	489.1689604	1343.156698	1.457222858	0.000545881	Up	5.94E-06	GO:0070062//extracellular exosome;GO:0005829//cytosol;GO:0005739//mitochondrion	GO:0016831//carboxy-lyase activity;GO:0004492//methylmalonyl-CoA decarboxylase activity;GO:0004300//enoyl-CoA hydratase activity	GO:0006635//fatty acid beta-oxidation;GO:0008152//metabolic process	K18426//ethylmalonyl-CoA/methylmalonyl-CoA decarboxylase [EC:4.1.1.94 4.1.1.41]	XP_006512860.1//PREDICTED: ethylmalonyl-CoA decarboxylase isoform X1 [Mus musculus];NP_080131.4//ethylmalonyl-CoA decarboxylase isoform a [Mus musculus]
98660	6227	1836.802466	5084.817921	1.46899963	1.43E-07	Up	1.62E-10	GO:0016021//integral component of membrane;GO:0005886//plasma membrane;GO:0005737//cytoplasm	GO:0005391//sodium:potassium-exchanging ATPase activity;GO:0046872//metal ion binding;GO:0005524//ATP binding	GO:0001504//neurotransmitter uptake;GO:0006942//regulation of striated muscle contraction	K01539//sodium/potassium-transporting ATPase subunit alpha [EC:3.6.3.9]	ERE72876.1//sodium/potassium-transporting ATPase subunit alpha-2-like isoform 1 [Cricetulus griseus]
58805	3455	140.0980697	388.1848969	1.47030691	0.000722836	Up	8.40E-06	GO:0005634//nucleus;GO:0005654//nucleoplasm;GO:0005667//transcription factor complex;GO:0005829//cytosol;GO:0005737//cytoplasm	GO:0000978//RNA polymerase II proximal promoter sequence-specific DNA binding;GO:0035538//carbohydrate response element binding;GO:0046982//protein heterodimerization activity;GO:0008134//transcription factor binding;GO:0001078//transcriptional repressor activity, RNA polymerase II proximal promoter sequence-specific DNA binding	GO:0010255//glucose mediated signaling pathway;GO:0035556//intracellular signal transduction;GO:0045893//positive regulation of transcription, DNA-templated;GO:0042593//glucose homeostasis;GO:0045821//positive regulation of glycolytic process;GO:0000122//negative regulation of transcription from RNA polymerase II promoter;GO:0055089//fatty acid homeostasis;GO:0071157//negative regulation of cell …	K09113//MAX-like protein X	AAK20942.1//Mlx interactor theta [Mus musculus];NP_067430.2//carbohydrate-responsive element-binding protein [Mus musculus]
235674	1669	69.027879	191.7442211	1.473932037	0.006382845	Up	0.000110691	GO:0005777//peroxisome;GO:0005739//mitochondrion	GO:0003988//acetyl-CoA C-acyltransferase activity;GO:0016747//transferase activity, transferring acyl groups other than amino-acyl groups	GO:0008152//metabolic process;GO:0006631//fatty acid metabolic process	K07513//acetyl-CoA acyltransferase 1 [EC:2.3.1.16]	NP_666342.1//3-ketoacyl-CoA thiolase B, peroxisomal precursor [Mus musculus]
20716	2085	4269.337837	11867.17747	1.474892606	0.000461239	Up	4.78E-06	NA	NA	NA	K04525//serpin peptidase inhibitor, clade A	ADK91429.1//serpina3n-like protein [Rattus norvegicus]
27273	3453	211.34454	589.175027	1.47909944	7.99E-23	Up	4.53E-27	GO:0005759//mitochondrial matrix;GO:0005743//mitochondrial inner membrane;GO:0005739//mitochondrion	GO:0005524//ATP binding;GO:0004672//protein kinase activity;GO:0004740//pyruvate dehydrogenase (acetyl-transferring) kinase activity	GO:0008286//insulin receptor signaling pathway;GO:0009267//cellular response to starvation;GO:0006885//regulation of pH;GO:0010510//regulation of acetyl-CoA biosynthetic process from pyruvate;GO:0042593//glucose homeostasis;GO:0071398//cellular response to fatty acid;GO:0046320//regulation of fatty acid oxidation;GO:0045124//regulation of bone resorption;GO:0010906//regulation of glucose metaboli…	K00898//pyruvate dehydrogenase kinase 2/3/4 [EC:2.7.11.2]	NP_446003.1//pyruvate dehydrogenase kinase, isozyme 4 [Rattus norvegicus]
20519	3501	327.6555142	915.5333266	1.482432592	2.43E-05	Up	1.18E-07	GO:0005887//integral component of plasma membrane;GO:0016021//integral component of membrane	GO:0019534//toxin transmembrane transporter activity;GO:0015101//organic cation transmembrane transporter activity;GO:0008514//organic anion transmembrane transporter activity;GO:0015651//quaternary ammonium group transmembrane transporter activity;GO:0005329//dopamine transmembrane transporter activity	GO:0015695//organic cation transport;GO:0051615//histamine uptake;GO:0032098//regulation of appetite;GO:0015697//quaternary ammonium group transport;GO:0051608//histamine transport;GO:0015872//dopamine transport;GO:0015844//monoamine transport	K08200//MFS transporter, OCT family, solute carrier family 22 (organic cation transporter), member 3	NP_035525.1//solute carrier family 22 member 3 [Mus musculus]
14245	5578	909.4451091	2542.71572	1.483311706	1.06E-05	Up	3.96E-08	GO:0005634//nucleus;GO:0031965//nuclear membrane;GO:0005667//transcription factor complex;GO:0005741//mitochondrial outer membrane;GO:0005789//endoplasmic reticulum membrane;GO:0005737//cytoplasm	GO:0003713//transcription coactivator activity;GO:0042826//histone deacetylase binding;GO:0008195//phosphatidate phosphatase activity;GO:0001085//RNA polymerase II transcription factor binding;GO:0042975//peroxisome proliferator activated receptor binding	GO:0006642//triglyceride mobilization;GO:0031529//ruffle organization;GO:0031532//actin cytoskeleton reorganization;GO:0045598//regulation of fat cell differentiation;GO:0006351//transcription, DNA-templated;GO:0032869//cellular response to insulin stimulus;GO:0000122//negative regulation of transcription from RNA polymerase II promoter;GO:0031065//positive regulation of histone deacetylation;GO:…	K15728//phosphatidate phosphatase LPIN [EC:3.1.3.4]	XP_006515040.1//PREDICTED: phosphatidate phosphatase LPIN1 isoform X3 [Mus musculus];XP_006515045.1//PREDICTED: phosphatidate phosphatase LPIN1 isoform X5 [Mus musculus]
20210	531	4142.939226	11601.82606	1.485625333	4.19E-11	Up	9.50E-15	GO:0005615//extracellular space;GO:0034364//high-density lipoprotein particle;GO:0005622//intracellular	GO:0035662//Toll-like receptor 4 binding;GO:0042056//chemoattractant activity	GO:0007252//I-kappaB phosphorylation;GO:0071347//cellular response to interleukin-1;GO:0035634//response to stilbenoid;GO:0060326//cell chemotaxis;GO:0006953//acute-phase response	K17310//serum amyloid A protein	NP_035445.1//serum amyloid A-3 protein precursor [Mus musculus]
14555	2809	3441.295236	9659.786092	1.489039573	0.000843706	Up	1.01E-05	GO:0070062//extracellular exosome;GO:0009331//glycerol-3-phosphate dehydrogenase complex;GO:0005829//cytosol;GO:0005739//mitochondrion	GO:0051287//NAD binding;GO:0042803//protein homodimerization activity;GO:0004368//glycerol-3-phosphate dehydrogenase activity;GO:0004367//glycerol-3-phosphate dehydrogenase [NAD+] activity	GO:0006127//glycerophosphate shuttle;GO:0046486//glycerolipid metabolic process;GO:0046168//glycerol-3-phosphate catabolic process;GO:0006094//gluconeogenesis;GO:0006116//NADH oxidation;GO:0071356//cellular response to tumor necrosis factor;GO:0071320//cellular response to cAMP;GO:0045821//positive regulation of glycolytic process;GO:0006072//glycerol-3-phosphate metabolic process	K00006//glycerol-3-phosphate dehydrogenase (NAD+) [EC:1.1.1.8]	BAD90479.1//mKIAA4010 protein, partial [Mus musculus]
11770	696	16386.65115	46061.98819	1.491055635	7.18E-06	Up	2.32E-08	GO:0070062//extracellular exosome;GO:0005654//nucleoplasm;GO:0005737//cytoplasm	GO:0005504//fatty acid binding;GO:0005215//transporter activity	GO:0045892//negative regulation of transcription, DNA-templated;GO:0050872//white fat cell differentiation;GO:0050729//positive regulation of inflammatory response;GO:0071356//cellular response to tumor necrosis factor;GO:0001816//cytokine production;GO:0006469//negative regulation of protein kinase activity;GO:0050873//brown fat cell differentiation;GO:0042632//cholesterol homeostasis;GO:0071285…	K08753//fatty acid-binding protein 4, adipocyte	NP_077717.1//fatty acid-binding protein, adipocyte [Mus musculus]
17901	982	51.12066225	143.7591709	1.491675563	0.000196483	Up	1.63E-06	GO:0016459//myosin complex;GO:0030016//myofibril;GO:0043292//contractile fiber	GO:0005509//calcium ion binding	GO:0006936//muscle contraction;GO:0060048//cardiac muscle contraction	K05738//myosin light chain 1	NP_067260.1//myosin light chain 1/3, skeletal muscle isoform isoform 1f [Mus musculus];XP_005070601.2//myosin light chain 1/3, skeletal muscle isoform isoform X1 [Mesocricetus auratus]
22229	2448	107.0970718	301.1967131	1.491786991	7.93E-05	Up	5.08E-07	GO:0005743//mitochondrial inner membrane;GO:0016021//integral component of membrane;GO:0031966//mitochondrial membrane;GO:0005739//mitochondrion	GO:0017077//oxidative phosphorylation uncoupler activity	GO:0000303//response to superoxide;GO:1990845//adaptive thermogenesis;GO:0032868//response to insulin;GO:0009409//response to cold;GO:0014823//response to activity;GO:0032870//cellular response to hormone stimulus;GO:0001666//response to hypoxia;GO:0006839//mitochondrial transport;GO:1990542//mitochondrial transmembrane transport;GO:0007568//aging;GO:0006631//fatty acid metabolic process;GO:00075…	K15103//solute carrier family 25 (mitochondrial uncoupling protein), member 8/9	XP_005074056.2//mitochondrial uncoupling protein 3 isoform X1 [Mesocricetus auratus]
17750	556	1027.057373	2889.513312	1.492309741	0.000531622	Up	5.73E-06	GO:0005634//nucleus;GO:0005829//cytosol;GO:0005622//intracellular;GO:0005737//cytoplasm;GO:0048471//perinuclear region of cytoplasm	GO:0046870//cadmium ion binding;GO:0008144//drug binding;GO:0008270//zinc ion binding	GO:0045926//negative regulation of growth;GO:0035690//cellular response to drug;GO:0071294//cellular response to zinc ion;GO:0006882//cellular zinc ion homeostasis;GO:0007263//nitric oxide mediated signal transduction;GO:0010273//detoxification of copper ion;GO:0036018//cellular response to erythropoietin;GO:0036016//cellular response to interleukin-3;GO:0010038//response to metal ion;GO:0048143/…	K14739//metallothionein 1/2	EDL11117.1//metallothionein 2, partial [Mus musculus]
64085	4494	35.66529691	100.3840118	1.492936621	9.15E-06	Up	3.18E-08	GO:0009986//cell surface;GO:0016021//integral component of membrane;GO:0005789//endoplasmic reticulum membrane;GO:0014069//postsynaptic density;GO:0045211//postsynaptic membrane;GO:0000139//Golgi membrane	GO:0005509//calcium ion binding	GO:0050806//positive regulation of synaptic transmission;GO:0007156//homophilic cell adhesion via plasma membrane adhesion molecules;GO:0051965//positive regulation of synapse assembly	K16506//protocadherin Fat 1/2/3;K09291//nucleoprotein TPR	BAD90297.1//mKIAA4134 protein, partial [Mus musculus]
11425	518	17.12494319	48.59763363	1.504786864	0.017664166	Up	0.000383416	GO:0034364//high-density lipoprotein particle;GO:0034361//very-low-density lipoprotein particle	GO:0005319//lipid transporter activity	GO:0070328//triglyceride homeostasis;GO:0010890//positive regulation of sequestering of triglyceride	K22287//apolipoprotein C-II	NP_031411.1//apolipoprotein C-IV precursor [Mus musculus]
66853	2635	5499.218897	15659.92122	1.509778336	3.19E-06	Up	8.20E-09	GO:0016020//membrane;GO:0005654//nucleoplasm;GO:0005811//lipid droplet;GO:0005829//cytosol;GO:0016021//integral component of membrane;GO:0005886//plasma membrane	GO:0004806//triglyceride lipase activity	GO:0019433//triglyceride catabolic process;GO:0010891//negative regulation of sequestering of triglyceride;GO:0010898//positive regulation of triglyceride catabolic process;GO:0019915//lipid storage;GO:0044242//cellular lipid catabolic process;GO:0034389//lipid particle organization;GO:0055088//lipid homeostasis	K16816//patatin-like phospholipase domain-containing protein 2 [EC:3.1.1.3]	NP_001157161.1//patatin-like phospholipase domain-containing protein 2 isoform 1 [Mus musculus];NP_080078.2//patatin-like phospholipase domain-containing protein 2 isoform 2 [Mus musculus]
20249	4844	47618.79688	136060.032	1.514640258	0.028463565	Up	0.000713001	GO:0016020//membrane;GO:0005783//endoplasmic reticulum;GO:0005730//nucleolus;GO:0031090//organelle membrane;GO:0030176//integral component of endoplasmic reticulum membrane;GO:0016021//integral component of membrane;GO:0005789//endoplasmic reticulum membrane	GO:0032896//palmitoyl-CoA 9-desaturase activity;GO:0046872//metal ion binding;GO:0005506//iron ion binding;GO:0004768//stearoyl-CoA 9-desaturase activity;GO:0016491//oxidoreductase activity	GO:0034435//cholesterol esterification;GO:0050872//white fat cell differentiation;GO:0006641//triglyceride metabolic process;GO:1903966//monounsaturated fatty acid biosynthetic process;GO:0048733//sebaceous gland development;GO:0006636//unsaturated fatty acid biosynthetic process;GO:1903699//tarsal gland development;GO:0044130//negative regulation of growth of symbiont in host;GO:0033561//regulat…	K00507//stearoyl-CoA desaturase (Delta-9 desaturase) [EC:1.14.19.1]	NP_033153.2//acyl-CoA desaturase 1 [Mus musculus]
76187	3237	407.791148	1166.931402	1.516817391	8.06E-07	Up	1.46E-09	GO:0005829//cytosol;GO:0005739//mitochondrion	GO:0004022//alcohol dehydrogenase (NAD) activity;GO:0046872//metal ion binding;GO:0047988//hydroxyacid-oxoacid transhydrogenase activity	GO:0015993//molecular hydrogen transport	K11173//hydroxyacid-oxoacid transhydrogenase [EC:1.1.99.24]	NP_780445.1//hydroxyacid-oxoacid transhydrogenase, mitochondrial [Mus musculus];XP_006495648.1//PREDICTED: hydroxyacid-oxoacid transhydrogenase, mitochondrial isoform X1 [Mus musculus]
11722	1748	300.1198441	859.3649022	1.517732143	0.000321542	Up	3.01E-06	NA	NA	NA	K01176//alpha-amylase [EC:3.2.1.1]	CAA24097.1//alpha-amylase [Mus musculus]
319942	2636	280.2583188	802.9593546	1.518569764	9.94E-05	Up	6.93E-07	GO:0016021//integral component of membrane;GO:0005886//plasma membrane	NA	NA	NA	NP_796013.1//nutritionally-regulated adipose and cardiac-enriched protein [Mus musculus]
432838	1903	8.723395387	25.22048148	1.531634132	0.013302364	Up	0.000270646	NA	NA	NA	K02184//formin 2;K05748//WAS protein family, member 2	XP_006519274.1//PREDICTED: uncharacterized protein LOC432838 isoform X4 [Mus musculus]
20533	4584	32.56981512	94.36081144	1.534652294	0.028455183	Up	0.000709565	GO:0016020//membrane;GO:0070062//extracellular exosome;GO:0016323//basolateral plasma membrane;GO:0072562//blood microparticle;GO:0030018//Z disc;GO:0005887//integral component of plasma membrane;GO:0016021//integral component of membrane;GO:0030863//cortical cytoskeleton	GO:0015108//chloride transmembrane transporter activity;GO:0015301//anion:anion antiporter activity;GO:0008510//sodium:bicarbonate symporter activity;GO:0005452//inorganic anion exchanger activity;GO:0030506//ankyrin binding;GO:0042803//protein homodimerization activity;GO:0015106//bicarbonate transmembrane transporter activity	GO:0015701//bicarbonate transport;GO:0006820//anion transport;GO:0006821//chloride transport;GO:0051453//regulation of intracellular pH	K06573//solute carrier family 4 (anion exchanger), member 1	NP_035533.1//band 3 anion transport protein [Mus musculus]
66968	1948	21.53900798	62.41663499	1.534978775	0.000980295	Up	1.19E-05	GO:0005811//lipid droplet;GO:0005829//cytosol;GO:0005739//mitochondrion;GO:0005737//cytoplasm	GO:0035473//lipase binding;GO:0042802//identical protein binding	GO:0060193//positive regulation of lipase activity;GO:0060192//negative regulation of lipase activity;GO:0031999//negative regulation of fatty acid beta-oxidation;GO:0010867//positive regulation of triglyceride biosynthetic process;GO:0032000//positive regulation of fatty acid beta-oxidation;GO:0010890//positive regulation of sequestering of triglyceride;GO:0051646//mitochondrion localization;GO:…	K20255//perilipin-5	NP_001070816.1//perilipin-5 [Mus musculus]
76219	1580	43.29404204	126.0295305	1.541521412	0.001487458	Up	1.96E-05	GO:0005783//endoplasmic reticulum;GO:0031090//organelle membrane;GO:0016021//integral component of membrane;GO:0005787//signal peptidase complex	GO:0008233//peptidase activity	GO:0045047//protein targeting to ER;GO:0045444//fat cell differentiation;GO:0006465//signal peptide processing	K12948//signal peptidase complex subunit 3 [EC:3.4.-.-]	NP_083817.1//adipocyte-related X-chromosome expressed sequence 1 [Mus musculus]
11537	940	22774.06997	66345.73275	1.542611537	4.74E-06	Up	1.42E-08	GO:0070062//extracellular exosome;GO:0005615//extracellular space	GO:0004252//serine-type endopeptidase activity	GO:0006957//complement activation, alternative pathway	K01334//component factor D [EC:3.4.21.46]	NP_038487.1//complement factor D isoform 1 preproprotein [Mus musculus];NP_001316470.1//complement factor D isoform 3 [Mus musculus];NP_001278844.1//complement factor D isoform 2 preproprotein [Mus musculus]
16890	2796	3094.944872	9064.002594	1.550234562	4.37E-05	Up	2.48E-07	GO:0005634//nucleus;GO:0005901//caveola;GO:0005811//lipid droplet;GO:0005829//cytosol;GO:0005739//mitochondrion;GO:0005737//cytoplasm	GO:0033878//hormone-sensitive lipase activity;GO:0004806//triglyceride lipase activity;GO:0042134//rRNA primary transcript binding;GO:0017171//serine hydrolase activity;GO:0019901//protein kinase binding	GO:0019433//triglyceride catabolic process;GO:0006363//termination of RNA polymerase I transcription;GO:0016042//lipid catabolic process;GO:0006361//transcription initiation from RNA polymerase I promoter;GO:0008203//cholesterol metabolic process;GO:0046340//diacylglycerol catabolic process;GO:0042758//long-chain fatty acid catabolic process	K07188//hormone-sensitive lipase [EC:3.1.1.79]	NP_034849.2//hormone-sensitive lipase isoform 1 [Mus musculus]
11450	1232	5855.735586	17149.92348	1.550279823	1.08E-06	Up	2.09E-09	NA	NA	NA	K06237//collagen, type IV, alpha	XP_006123490.1//PREDICTED: otolin-1 isoform X2 [Pelodiscus sinensis]
103968	1882	1925.730384	5676.12564	1.559500794	6.11E-05	Up	3.78E-07	GO:0005783//endoplasmic reticulum;GO:0005811//lipid droplet;GO:0005829//cytosol	NA	GO:0019433//triglyceride catabolic process;GO:0016042//lipid catabolic process	K08768//perilipin-1	EDL07054.1//perilipin, isoform CRA_e, partial [Mus musculus]
20216	2578	34.57926945	102.1422706	1.562600741	0.008032874	Up	0.000147501	GO:0005759//mitochondrial matrix	GO:0015645//fatty acid ligase activity;GO:0003824//catalytic activity	GO:0008152//metabolic process;GO:0006633//fatty acid biosynthetic process	K01896//medium-chain acyl-CoA synthetase [EC:6.2.1.2]	XP_013203181.1//PREDICTED: acyl-coenzyme A synthetase ACSM3, mitochondrial isoform X2 [Microtus ochrogaster]
230590	2295	8.422384981	25.02147628	1.570866185	0.015320126	Up	0.000322467	NA	NA	NA	K10350//Zyg-11 protein homolog	XP_021056582.1//protein zyg-11 homolog A [Mus pahari]
53896	1967	242.3477648	725.4304816	1.58175859	6.02E-05	Up	3.59E-07	GO:0005887//integral component of plasma membrane;GO:0016021//integral component of membrane	GO:0015175//neutral amino acid transmembrane transporter activity;GO:0015194//L-serine transmembrane transporter activity;GO:0015297//antiporter activity	GO:0015825//L-serine transport;GO:0042942//D-serine transport;GO:0015804//neutral amino acid transport;GO:0042941//D-alanine transport	K13782//solute carrier family 7 (L-type amino acid transporter), member 10	NP_059090.3//asc-type amino acid transporter 1 [Mus musculus]
66277	2432	225.3562836	684.5260868	1.602897845	7.01E-06	Up	2.23E-08	GO:0005634//nucleus;GO:0005654//nucleoplasm	GO:0046872//metal ion binding;GO:0003677//DNA binding;GO:0044212//transcription regulatory region DNA binding;GO:0003700//DNA binding transcription factor activity	GO:0010001//glial cell differentiation;GO:0007623//circadian rhythm;GO:0010468//regulation of gene expression;GO:0014898//cardiac muscle hypertrophy in response to stress;GO:1901653//cellular response to peptide;GO:0006351//transcription, DNA-templated;GO:0045893//positive regulation of transcription, DNA-templated;GO:0015758//glucose transport;GO:2000757//negative regulation of peptidyl-lysine a…	K09210//krueppel-like factor 15	XP_006506534.1//PREDICTED: Krueppel-like factor 15 isoform X1 [Mus musculus];XP_011239727.1//PREDICTED: Krueppel-like factor 15 isoform X3 [Mus musculus]
18405	779	274.2178308	834.6113653	1.605782182	0.001086982	Up	1.35E-05	GO:0005615//extracellular space	NA	GO:0006810//transport;GO:0002682//regulation of immune system process;GO:0006953//acute-phase response	K17308//alpha-1-acid glycoprotein 1	NP_032794.1//alpha-1-acid glycoprotein 1 precursor [Mus musculus]
11814	527	6.909419681	21.04846979	1.607078905	0.009282016	Up	0.000175172	GO:0031012//extracellular matrix;GO:0070062//extracellular exosome;GO:0034366//spherical high-density lipoprotein particle;GO:0034363//intermediate-density lipoprotein particle;GO:0042627//chylomicron;GO:0005829//cytosol;GO:0005576//extracellular region;GO:0034361//very-low-density lipoprotein particle	GO:0008289//lipid binding;GO:0055102//lipase inhibitor activity;GO:0070653//high-density lipoprotein particle receptor binding;GO:0005543//phospholipid binding	GO:0019433//triglyceride catabolic process;GO:0006642//triglyceride mobilization;GO:0010916//negative regulation of very-low-density lipoprotein particle clearance;GO:0051005//negative regulation of lipoprotein lipase activity;GO:0010903//negative regulation of very-low-density lipoprotein particle remodeling;GO:0008203//cholesterol metabolic process;GO:0006869//lipid transport;GO:0060621//negati…	K08759//apolipoprotein C-III	NP_001276684.1//apolipoprotein C-III isoform a [Mus musculus]
226049	2337	49.13726899	149.6925035	1.607112392	0.011477808	Up	0.000228971	GO:0005634//nucleus	GO:0046872//metal ion binding;GO:0000977//RNA polymerase II regulatory region sequence-specific DNA binding;GO:0043565//sequence-specific DNA binding;GO:0003700//DNA binding transcription factor activity;GO:0042803//protein homodimerization activity	GO:0045944//positive regulation of transcription from RNA polymerase II promoter;GO:2000287//positive regulation of myotome development;GO:0014807//regulation of somitogenesis;GO:0048706//embryonic skeletal system development	K19489//doublesex- and mab-3-related transcription factor 2	BAE24344.1//unnamed protein product [Mus musculus]
56072	2498	416.8020517	1280.385137	1.619143551	8.13E-06	Up	2.67E-08	GO:0005634//nucleus;GO:0005739//mitochondrion	GO:0030395//lactose binding	GO:0045598//regulation of fat cell differentiation;GO:0050994//regulation of lipid catabolic process;GO:0097193//intrinsic apoptotic signaling pathway	K10095//galectin-12	BAC39498.1//unnamed protein product [Mus musculus]
107747	3091	584.9060631	1799.210206	1.621086901	2.17E-05	Up	9.72E-08	NA	NA	NA	K00289//formyltetrahydrofolate dehydrogenase [EC:1.5.1.6]	XP_005364928.1//PREDICTED: cytosolic 10-formyltetrahydrofolate dehydrogenase [Microtus ochrogaster]
12049	1228	5.740413318	17.67416384	1.622415441	0.012574673	Up	0.00025299	GO:0016020//membrane;GO:0031965//nuclear membrane;GO:0005829//cytosol;GO:0016021//integral component of membrane;GO:0005739//mitochondrion;GO:0005741//mitochondrial outer membrane	GO:0089720//caspase binding;GO:0046982//protein heterodimerization activity;GO:0042803//protein homodimerization activity	GO:2001240//negative regulation of extrinsic apoptotic signaling pathway in absence of ligand;GO:0008630//intrinsic apoptotic signaling pathway in response to DNA damage;GO:0097192//extrinsic apoptotic signaling pathway in absence of ligand;GO:0043065//positive regulation of apoptotic process;GO:0048709//oligodendrocyte differentiation;GO:2001243//negative regulation of intrinsic apoptotic signal…	K18451//Bcl-2-like protein 10	NP_038507.1//bcl-2-like protein 10 [Mus musculus]
244757	3698	720.4772305	2225.596447	1.62716728	5.82E-09	Up	2.97E-12	GO:0005576//extracellular region;GO:0005773//vacuole	GO:0004565//beta-galactosidase activity	GO:0005975//carbohydrate metabolic process	K12309//beta-galactosidase [EC:3.2.1.23]	XP_021516737.1//beta-galactosidase-1-like protein 2 isoform X1 [Meriones unguiculatus];XP_021027798.1//beta-galactosidase-1-like protein 2 isoform X1 [Mus caroli]
78257	4647	7.284021319	22.64768278	1.636556397	0.004626532	Up	7.48E-05	NA	NA	NA	K16606//leucine-rich repeat-containing protein 49	NP_084346.2//leucine-rich repeat-containing protein 9 isoform 2 [Mus musculus];NP_001136201.1//leucine-rich repeat-containing protein 9 isoform 3 [Mus musculus];NP_001136200.1//leucine-rich repeat-containing protein 9 isoform 1 [Mus musculus]
16552	2260	6.794171517	21.23551586	1.644109612	0.004345014	Up	6.87E-05	GO:0070062//extracellular exosome;GO:0005815//microtubule organizing center;GO:0005874//microtubule;GO:0005737//cytoplasm;GO:0005871//kinesin complex	GO:0005524//ATP binding;GO:0003777//microtubule motor activity;GO:0008017//microtubule binding;GO:0016887//ATPase activity	GO:0007018//microtubule-based movement	K10399//kinesin family member 12	NP_034746.1//kinesin-like protein KIF12 isoform 2 [Mus musculus]
246049	2431	739.3917775	2344.379907	1.664795472	2.75E-05	Up	1.37E-07	GO:0005774//vacuolar membrane;GO:0070062//extracellular exosome;GO:0016021//integral component of membrane;GO:0005886//plasma membrane	GO:0015193//L-proline transmembrane transporter activity;GO:0015187//glycine transmembrane transporter activity;GO:0015180//L-alanine transmembrane transporter activity;GO:0005280//hydrogen:amino acid symporter activity;GO:0015078//hydrogen ion transmembrane transporter activity	GO:0035524//proline transmembrane transport;GO:0015808//L-alanine transport;GO:0015824//proline transport;GO:0070881//regulation of proline transport;GO:1900925//positive regulation of glycine import;GO:0015816//glycine transport;GO:0032973//amino acid export;GO:0015992//proton transport;GO:0010155//regulation of proton transport	K14209//solute carrier family 36 (proton-coupled amino acid transporter)	EDM04467.1//rCG34384 [Rattus norvegicus]
15439	1364	10477.7832	34073.70711	1.7013254	3.30E-06	Up	8.80E-09	GO:0070062//extracellular exosome;GO:0005783//endoplasmic reticulum;GO:0005615//extracellular space;GO:0072562//blood microparticle;GO:0031838//haptoglobin-hemoglobin complex;GO:0005794//Golgi apparatus	GO:0004252//serine-type endopeptidase activity;GO:0016209//antioxidant activity;GO:0030492//hemoglobin binding;GO:0042803//protein homodimerization activity	GO:0031100//animal organ regeneration;GO:0014070//response to organic cyclic compound;GO:0032026//response to magnesium ion;GO:0032496//response to lipopolysaccharide;GO:0042742//defense response to bacterium;GO:0007283//spermatogenesis;GO:0051602//response to electrical stimulus;GO:0002376//immune system process;GO:0010033//response to organic substance;GO:0060416//response to growth hormone;GO:…	K16142//haptoglobin	NP_036714.2//haptoglobin precursor [Rattus norvegicus];NP_059066.1//haptoglobin isoform 1 preproprotein [Mus musculus]
83961	1952	140.3281114	463.5501163	1.723921275	2.35E-05	Up	1.10E-07	GO:0005615//extracellular space;GO:0005622//intracellular;GO:0016021//integral component of membrane;GO:0005886//plasma membrane	GO:0008083//growth factor activity;GO:0005102//receptor binding	GO:0048513//animal organ development;GO:0035556//intracellular signal transduction	K05458//neuregulin 4	NP_114391.1//pro-neuregulin-4, membrane-bound isoform [Mus musculus]
13106	1759	4101.329055	13743.30659	1.74456575	1.63E-05	Up	6.91E-08	GO:0005783//endoplasmic reticulum	GO:0020037//heme binding;GO:0005506//iron ion binding;GO:0016712//oxidoreductase activity, acting on paired donors, with incorporation or reduction of molecular oxygen, reduced flavin or flavoprotein as one donor, and incorporation of one atom of oxygen;GO:0019899//enzyme binding	GO:0008202//steroid metabolic process;GO:0016098//monoterpenoid metabolic process;GO:0046483//heterocycle metabolic process;GO:0017144//drug metabolic process	K07415//cytochrome P450 family 2 subfamily E polypeptide 1 [EC:1.14.13.-]	XP_021021662.1//cytochrome P450 2E1 [Mus caroli]
20512	4214	519.1285013	1745.553524	1.749520993	2.46E-09	Up	8.38E-13	GO:0009986//cell surface;GO:0042995//cell projection;GO:0005887//integral component of plasma membrane;GO:0071944//cell periphery;GO:0005886//plasma membrane;GO:0043025//neuronal cell body;GO:0043005//neuron projection	GO:0005313//L-glutamate transmembrane transporter activity;GO:0016595//glutamate binding;GO:0046872//metal ion binding;GO:0016597//amino acid binding;GO:0015172//acidic amino acid transmembrane transporter activity;GO:0005314//high-affinity glutamate transmembrane transporter activity;GO:0015501//glutamate:sodium symporter activity	GO:0070779//D-aspartate import;GO:0043200//response to amino acid;GO:0009416//response to light stimulus;GO:0006537//glutamate biosynthetic process;GO:0046677//response to antibiotic;GO:0140009//L-aspartate import across plasma membrane;GO:0015813//L-glutamate transport;GO:1902476//chloride transmembrane transport;GO:0009611//response to wounding;GO:0042493//response to drug;GO:0089711//L-glutama…	K05614//solute carrier family 1 (glial high affinity glutamate transporter), member 3	NP_683740.1//excitatory amino acid transporter 1 [Mus musculus]
16625	1690	276.920317	933.109759	1.752575886	3.90E-06	Up	1.08E-08	GO:0070062//extracellular exosome;GO:0005615//extracellular space;GO:0072562//blood microparticle	GO:0004867//serine-type endopeptidase inhibitor activity	GO:0043434//response to peptide hormone;GO:0034097//response to cytokine	K04525//serpin peptidase inhibitor, clade A	XP_021034313.1//LOW QUALITY PROTEIN: serine protease inhibitor A3C-like [Mus caroli]
104885	2373	66.1619447	225.8940583	1.771572779	2.35E-05	Up	1.10E-07	GO:0016021//integral component of membrane	NA	NA	NA	XP_015861987.1//PREDICTED: transmembrane protein 179 [Peromyscus maniculatus bairdii]
17199	3670	32.77633054	112.2276152	1.775701463	1.46E-05	Up	5.89E-08	GO:0016021//integral component of membrane;GO:0005886//plasma membrane	GO:0004980//melanocyte-stimulating hormone receptor activity	NA	K04199//melanocortin 1 receptor	BAG85193.1//melanocortin-1 receptor [Mus platythrix]
14081	3925	4810.670581	16676.9659	1.793546921	1.21E-07	Up	1.31E-10	GO:0016021//integral component of membrane	GO:0016874//ligase activity	GO:0008152//metabolic process	K01897//long-chain acyl-CoA synthetase [EC:6.2.1.3]	XP_021506438.1//long-chain-fatty-acid--CoA ligase 1 isoform X1 [Meriones unguiculatus]
77037	992	374.1228501	1315.295002	1.813802424	8.69E-06	Up	2.96E-08	GO:0005783//endoplasmic reticulum;GO:0016021//integral component of membrane;GO:0005789//endoplasmic reticulum membrane;GO:0005886//plasma membrane	GO:0031783//type 5 melanocortin receptor binding;GO:0031780//corticotropin hormone receptor binding;GO:0031782//type 4 melanocortin receptor binding;GO:0042802//identical protein binding;GO:0070996//type 1 melanocortin receptor binding;GO:0031781//type 3 melanocortin receptor binding	GO:0050873//brown fat cell differentiation;GO:0030819//positive regulation of cAMP biosynthetic process;GO:0034394//protein localization to cell surface	NA	NP_084120.1//melanocortin-2 receptor accessory protein [Mus musculus]
17200	1610	33.57659236	119.2468109	1.828422958	2.41E-05	Up	1.16E-07	GO:0016021//integral component of membrane;GO:0005886//plasma membrane;GO:0005737//cytoplasm	GO:0004978//corticotropin receptor activity	GO:0001890//placenta development;GO:0030819//positive regulation of cAMP biosynthetic process	K04200//melanocortin 2 receptor	XP_021006748.1//adrenocorticotropic hormone receptor [Mus caroli]
18979	1534	39.3997581	140.7516049	1.836892696	4.34E-06	Up	1.25E-08	GO:0043231//intracellular membrane-bounded organelle;GO:0070062//extracellular exosome;GO:0005615//extracellular space;GO:0072562//blood microparticle;GO:0034364//high-density lipoprotein particle;GO:0034366//spherical high-density lipoprotein particle	GO:0004063//aryldialkylphosphatase activity;GO:0005509//calcium ion binding;GO:0004064//arylesterase activity;GO:0102007//acyl-L-homoserine-lactone lactonohydrolase activity;GO:0042803//protein homodimerization activity;GO:0008035//high-density lipoprotein particle binding;GO:0005543//phospholipid binding	GO:0010875//positive regulation of cholesterol efflux;GO:0046395//carboxylic acid catabolic process;GO:0046470//phosphatidylcholine metabolic process;GO:0019439//aromatic compound catabolic process;GO:0008203//cholesterol metabolic process;GO:0032411//positive regulation of transporter activity;GO:0046434//organophosphate catabolic process;GO:0009636//response to toxic substance;GO:0008015//blood…	K01045//arylesterase / paraoxonase [EC:3.1.1.2 3.1.8.1]	NP_035264.2//serum paraoxonase/arylesterase 1 precursor [Mus musculus]
19416	1624	122.8875951	439.0590971	1.837075849	4.19E-11	Up	8.06E-15	GO:0016020//membrane;GO:0005634//nucleus;GO:0005737//cytoplasm;GO:0005886//plasma membrane;GO:0016529//sarcoplasmic reticulum;GO:0048471//perinuclear region of cytoplasm	GO:0005525//GTP binding;GO:0003924//GTPase activity	GO:0045892//negative regulation of transcription, DNA-templated;GO:0007165//signal transduction;GO:0007263//nitric oxide mediated signal transduction	K07843//RAS, dexamethasone-induced Ras-related protein 1	XP_005067745.2//dexamethasone-induced Ras-related protein 1 [Mesocricetus auratus]
382075	1080	11.50344707	41.37332574	1.846634695	0.000359055	Up	3.50E-06	NA	NA	NA	NA	XP_006511311.1//PREDICTED: outer dense fiber protein 3-like protein 1 isoform X1 [Mus musculus]
237858	3237	548.4441641	1980.821139	1.85268196	6.46E-07	Up	9.53E-10	GO:0016020//membrane;GO:0005623//cell;GO:0005622//intracellular;GO:0016021//integral component of membrane;GO:0005886//plasma membrane;GO:0030659//cytoplasmic vesicle membrane	NA	GO:0032869//cellular response to insulin stimulus;GO:0072659//protein localization to plasma membrane;GO:0045026//plasma membrane fusion;GO:0009607//response to biotic stimulus;GO:0044381//glucose import in response to insulin stimulus;GO:0099638//endosome to plasma membrane protein transport	K06566//interferon induced transmembrane protein	EDL12865.1//tumor suppressor candidate 5, partial [Mus musculus]
18534	2617	3433.477532	12744.75586	1.892161309	2.14E-08	Up	1.70E-11	GO:0070062//extracellular exosome;GO:0005829//cytosol	GO:0000287//magnesium ion binding;GO:0004613//phosphoenolpyruvate carboxykinase (GTP) activity;GO:0016301//kinase activity;GO:0031406//carboxylic acid binding;GO:0005525//GTP binding;GO:0030145//manganese ion binding	GO:0006475//internal protein amino acid acetylation;GO:0032868//response to insulin;GO:0006094//gluconeogenesis;GO:0051365//cellular response to potassium ion starvation;GO:0061402//positive regulation of transcription from RNA polymerase II promoter in response to acidic pH;GO:0046327//glycerol biosynthetic process from pyruvate	K01596//phosphoenolpyruvate carboxykinase (GTP) [EC:4.1.1.32]	XP_004840987.1//phosphoenolpyruvate carboxykinase, cytosolic [GTP] [Heterocephalus glaber]
621603	2161	145.2978209	540.3610821	1.894910706	3.31E-05	Up	1.67E-07	GO:0005886//plasma membrane;GO:0005737//cytoplasm	GO:0004030//aldehyde dehydrogenase [NAD(P)+] activity;GO:0004029//aldehyde dehydrogenase (NAD) activity	GO:0006081//cellular aldehyde metabolic process	K00129//aldehyde dehydrogenase (NAD(P)+) [EC:1.2.1.5]	XP_006980581.1//PREDICTED: aldehyde dehydrogenase family 3 member B1-like [Peromyscus maniculatus bairdii]
71939	2290	147.0730845	551.0523705	1.905656188	5.86E-06	Up	1.79E-08	GO:0016021//integral component of membrane;GO:0005576//extracellular region	GO:0008289//lipid binding	GO:0006869//lipid transport;GO:0042157//lipoprotein metabolic process	K14480//apolipoprotein L	BAE25940.1//unnamed protein product, partial [Mus musculus]
58909	4300	478.6202929	1796.329471	1.908098512	3.53E-09	Up	1.60E-12	NA	NA	NA	NA	NP_705802.1//protein FAM13A [Mus musculus]
11812	432	470.7757664	1846.071775	1.971346682	2.58E-07	Up	3.51E-10	GO:0070062//extracellular exosome;GO:0005783//endoplasmic reticulum;GO:0034364//high-density lipoprotein particle;GO:0005576//extracellular region;GO:0034361//very-low-density lipoprotein particle	GO:0004859//phospholipase inhibitor activity;GO:0005504//fatty acid binding	GO:0010900//negative regulation of phosphatidylcholine catabolic process;GO:0010916//negative regulation of very-low-density lipoprotein particle clearance;GO:0051005//negative regulation of lipoprotein lipase activity;GO:0032375//negative regulation of cholesterol transport;GO:0008203//cholesterol metabolic process;GO:0006641//triglyceride metabolic process;GO:0048261//negative regulation of rec…	K22286//apolipoprotein C-I	NP_031495.1//apolipoprotein C-I precursor [Mus musculus]
14311	1715	3506.873599	13760.33267	1.972258013	8.47E-08	Up	7.68E-11	GO:0005634//nucleus;GO:0005783//endoplasmic reticulum;GO:0005811//lipid droplet;GO:0005829//cytosol	NA	GO:0097194//execution phase of apoptosis;GO:0006355//regulation of transcription, DNA-templated;GO:0006351//transcription, DNA-templated;GO:0034389//lipid particle organization;GO:0042981//regulation of apoptotic process;GO:0051004//regulation of lipoprotein lipase activity;GO:0006915//apoptotic process	K02310//DNA fragmentation factor, 45 kD, alpha subunit	EDK99468.1//cell death-inducing DFFA-like effector c, isoform CRA_c, partial [Mus musculus];EDK99469.1//cell death-inducing DFFA-like effector c, isoform CRA_d, partial [Mus musculus]
20717	1668	19.81396775	80.01747891	2.013797366	0.000153219	Up	1.22E-06	NA	NA	NA	K04525//serpin peptidase inhibitor, clade A	XP_021034836.1//serine protease inhibitor A3M [Mus caroli]
235320	5114	86.80486252	355.1057206	2.032400837	0.000137387	Up	1.05E-06	GO:0017053//transcriptional repressor complex;GO:0016605//PML body;GO:0043234//protein complex;GO:0016607//nuclear speck	GO:0001206//transcriptional repressor activity, RNA polymerase II distal enhancer sequence-specific binding;GO:0000980//RNA polymerase II distal enhancer sequence-specific DNA binding;GO:0042803//protein homodimerization activity	GO:0009952//anterior/posterior pattern specification;GO:0045638//negative regulation of myeloid cell differentiation;GO:0051216//cartilage development;GO:0045893//positive regulation of transcription, DNA-templated;GO:0045778//positive regulation of ossification;GO:0032332//positive regulation of chondrocyte differentiation;GO:0043065//positive regulation of apoptotic process;GO:0009880//embryoni…	K10055//zinc finger and BTB domain-containing protein 16	XP_008830958.1//PREDICTED: zinc finger and BTB domain-containing protein 16 [Nannospalax galili]
235435	2187	54.01205974	222.8686957	2.044840517	3.34E-05	Up	1.70E-07	GO:0005783//endoplasmic reticulum;GO:0005903//brush border;GO:0016021//integral component of membrane;GO:0005789//endoplasmic reticulum membrane	GO:0008422//beta-glucosidase activity	GO:1901657//glycosyl compound metabolic process;GO:0005975//carbohydrate metabolic process	K01229//lactase-phlorizin hydrolase [EC:3.2.1.108 3.2.1.62]	NP_665834.1//lactase-like protein precursor [Mus musculus]
57435	5755	1949.420132	8531.3617	2.129730981	7.93E-09	Up	4.50E-12	GO:0043231//intracellular membrane-bounded organelle;GO:0005811//lipid droplet;GO:0005829//cytosol;GO:0005886//plasma membrane	NA	NA	K20254//perilipin-4	NP_065593.2//perilipin-4 [Mus musculus]
20714	1652	3.905089803	17.57306084	2.169937868	0.000197328	Up	1.65E-06	GO:0070062//extracellular exosome;GO:0005615//extracellular space;GO:0072562//blood microparticle	GO:0004867//serine-type endopeptidase inhibitor activity	GO:0043434//response to peptide hormone;GO:0034097//response to cytokine	K04525//serpin peptidase inhibitor, clade A	NP_035588.2//serine protease inhibitor A3K precursor [Mus musculus]
